# Supplementary material for: An intelligent feedback loop for sustaining self-lubrication and wear resistance
Source: Nat Commun. 2026 Jun 2;17:7071. doi: 10.1038/s41467-026-73957-6 (PMC13392075; doi:10.1038/s41467-026-73957-6)
Supplement: Supplementary file 8 — Source Data [file 41467_2026_73957_MOESM8_ESM.zip]

Archive with 5 entries (5 files):
- Source Data/Source Data (S.I Figures).xlsx
- Source Data/Source data for Figure 1.xlsx
- Source Data/Source data for Figure 2.xlsx
- Source Data/Source data for Figure 3.xlsx
- Source Data/Source data for Figure 4.xlsx
