# Supplementary material for: An intelligent feedback loop for sustaining self-lubrication and wear resistance
Source: Nat Commun. 2026 Jun 2;17:7071. doi: 10.1038/s41467-026-73957-6 (PMC13392075; doi:10.1038/s41467-026-73957-6)
Supplement: Supplementary file 8 — Source Data [file 41467_2026_73957_MOESM8_ESM.zip › Source Data/Source Data (S.I Figures).xlsx]

## Sheet: Figure 2
Data 1					Data 2					Data 3					Data 4
1.0 Hz					1.5 Hz					2.0 Hz					3.0 Hz
Time (s)	Friction coefficient	Time (s)	R (relative intensity)		Time (s)	Friction coefficient	Time (s)	R (relative intensity)		Time(s)	Friction coefficient	Time (s)	R (relative intensity)		Time(s)	Friction coefficient	Time (s)	R (relative intensity)
0.05	0.13838	0.36246	2.9		0.03333	0.11196	0.36181	5.8		0.05	0.00443	0.36236	4		0.03333	0.08545	0.36087	6.9
0.1	0.13934	0.72492	3		0.06667	0.11421	0.72363	1.6		0.075	0.01981	0.72473	1.6		0.05	0.08858	0.72174	1.4
0.15	0.1403	1.08738	2.5		0.1	0.11643	1.08544	1.8		0.1	0.06942	1.08709	1.6		0.06667	0.09166	1.08261	12297.3
0.2	0.14125	1.44984	3.7		0.13333	0.11862	1.44725	1.7		0.125	0.09402	1.44946	1.5		0.08333	0.09469	1.44348	153002
0.25	0.14219	1.8123	3.7		0.16667	0.12078	1.80906	1.5		0.15	0.11057	1.81182	1.3		0.1	0.09768	1.80435	48748
0.3	0.14313	2.17476	1.9		0.2	0.12291	2.17088	1.6		0.175	0.12007	2.17418	1.6		0.11667	0.10062	2.16522	56533
0.35	0.14407	2.53722	1.9		0.23333	0.12501	2.53269	2.1		0.2	0.1267	2.53655	1.6		0.13333	0.10352	2.52609	45620
0.4	0.145	2.89968	1.5		0.26667	0.12708	2.8945	1.9		0.225	0.13351	2.89891	1.8		0.15	0.10637	2.88696	37549.6
0.45	0.14592	3.26214	2.8		0.3	0.12912	3.25632	1.8		0.25	0.1368	3.26128	2		0.16667	0.10918	3.24783	44159.6
0.5	0.14684	3.6246	2.4		0.33333	0.13113	3.61813	2		0.275	0.13311	3.62364	2		0.18333	0.11195	3.6087	95262.8
0.55	0.14776	3.98706	2.3		0.36667	0.13311	3.97994	1.8		0.3	0.13859	3.986	2.1		0.2	0.11466	3.96957	77455
0.6	0.14867	4.34952	2.1		0.4	0.13507	4.34175	2.2		0.325	0.1435	4.34837	3.7		0.21667	0.11734	4.33043	86605.2
0.65	0.14957	4.71198	2.3		0.43333	0.13699	4.70357	2.5		0.35	0.14778	4.71073	3.7		0.23333	0.11997	4.6913	34205.2
0.7	0.15048	5.07444	2.1		0.46667	0.13888	5.06538	2.4		0.375	0.15057	5.07309	3.7		0.25	0.12255	5.05217	68872.8
0.75	0.15137	5.4369	2.2		0.5	0.14075	5.42719	2.5		0.4	0.14715	5.43546	3.9		0.26667	0.12509	5.41304	145357
0.8	0.15226	5.79936	2.7		0.53333	0.14258	5.789	2.3		0.425	0.1499	5.79782	5.5		0.28333	0.12758	5.77391	148912
0.85	0.15315	6.16182	2.4		0.56667	0.14439	6.15082	2.6		0.45	0.1511	6.16019	5.6		0.3	0.13003	6.13478	104636
0.9	0.15403	6.52428	2.2		0.6	0.14616	6.51263	3		0.475	0.15316	6.52255	5.6		0.31667	0.13243	6.49565	3397.1
0.95	0.1549	6.88674	2.7		0.63333	0.14791	6.87444	3.2		0.5	0.15427	6.88491	6.7		0.33333	0.13479	6.85652	60493.2
1	0.15578	7.2492	2.3		0.66667	0.14962	7.23626	3.6		0.525	0.15302	7.24728	6.5		0.35	0.1371	7.21739	97056.8
1.05	0.15664	7.61166	2.1		0.7	0.15131	7.59807	4		0.55	0.15508	7.60964	6.3		0.36667	0.13937	7.57826	176291
1.1	0.1575	7.97412	3.7		0.73333	0.15297	7.95988	4.1		0.575	0.15764	7.97201	6.2		0.38333	0.14159	7.93913	236950
1.15	0.15836	8.33658	2.2		0.76667	0.15459	8.32169	6.4		0.6	0.15994	8.33437	9.6		0.4	0.14377	8.3	79886.2
1.2	0.15921	8.69904	2.4		0.8	0.15619	8.68351	6.1		0.625	0.16128	8.69673	9.5		0.41667	0.1459	8.66087	59754.4
1.25	0.16006	9.0615	2.2		0.83333	0.15776	9.04532	6.4		0.65	0.15982	9.0591	19.3		0.43333	0.14799	9.02174	11007.1
1.3	0.1609	9.42396	2.1		0.86667	0.1593	9.40713	7.5		0.675	0.16145	9.42146	12.5		0.45	0.15003	9.38261	130595
1.35	0.16174	9.78642	2		0.9	0.16081	9.76895	7.1		0.7	0.16231	9.78383	16.4		0.46667	0.15203	9.74348	225952
1.4	0.16257	10.1489	1.8		0.93333	0.16228	10.1308	9.9		0.725	0.16349	10.1462	15.9		0.48333	0.15398	10.1044	153550
1.45	0.16339	10.5113	1.7		0.96667	0.16373	10.4926	9.9		0.75	0.16443	10.5085	15.6		0.5	0.15589	10.4652	98653.2
1.5	0.16422	10.8738	2		1	0.16515	10.8544	10.2		0.775	0.16373	10.8709	23.1		0.51667	0.15775	10.8261	70325.2
1.55	0.16503	11.2363	2.4		1.03333	0.16654	11.2162	13.4		0.8	0.16516	11.2333	51.7		0.53333	0.15957	11.187	20201.8
1.6	0.16584	11.5987	2.8		1.06667	0.1679	11.578	13.3		0.825	0.16696	11.5956	1098.9		0.55	0.16134	11.5478	123869
1.65	0.16665	11.9612	1.1		1.1	0.16923	11.9398	12.8		0.85	0.1687	11.958	56.4		0.56667	0.16306	11.9087	126842
1.7	0.16745	12.3236	1.4		1.13333	0.17054	12.3016	18.7		0.875	0.16966	12.3204	62.3		0.58333	0.16475	12.2696	179894
1.75	0.16825	12.6861	8.4		1.16667	0.17181	12.6634	15.2		0.9	0.16844	12.6827	66.4		0.6	0.16638	12.6304	163065
1.8	0.16904	13.0486	1.6		1.2	0.17305	13.0253	14		0.925	0.16967	13.0451	103.2		0.61667	0.16797	12.9913	29862.4
1.85	0.16983	13.411	1.8		1.23333	0.17426	13.3871	16.4		0.95	0.17026	13.4075	94.7		0.63333	0.16952	13.3522	104018
1.9	0.17061	13.7735	5.5		1.26667	0.17545	13.7489	12.3		0.975	0.17131	13.7698	75.9		0.65	0.17102	13.713	159883
1.95	0.17139	14.1359	1.6		1.3	0.1766	14.1107	19.9		1	0.1721	14.1322	49.4		0.66667	0.17248	14.0739	194777
2	0.17216	14.4984	1.8		1.33333	0.17772	14.4725	12		1.025	0.17187	14.4946	49.7		0.68333	0.17389	14.4348	129238
2.05	0.17293	14.8609	12.5		1.36667	0.17882	14.8343	16.7		1.05	0.17301	14.8569	63.2		0.7	0.17526	14.7957	55932.3
2.1	0.17369	15.2233	2.2		1.4	0.17988	15.1961	13.4		1.075	0.17439	15.2193	74.7		0.71667	0.17658	15.1565	25254
2.15	0.17445	15.5858	15.2		1.43333	0.18092	15.5579	17.3		1.1	0.17577	15.5816	69.7		0.73333	0.17785	15.5174	62512.5
2.2	0.1752	15.9482	1.6		1.46667	0.18192	15.9198	17		1.125	0.17651	15.944	70.9		0.75	0.17908	15.8783	110032
2.25	0.17595	16.3107	1.6		1.5	0.1829	16.2816	19.6		1.15	0.17568	16.3064	105.6		0.76667	0.18027	16.2391	165184
2.3	0.17669	16.6732	11.4		1.53333	0.18384	16.6434	14.9		1.175	0.17664	16.6687	97.9		0.78333	0.18141	16.6	134550
2.35	0.17743	17.0356	2.2		1.56667	0.18476	17.0052	19		1.2	0.17725	17.0311	100.3		0.8	0.1825	16.9609	56215
2.4	0.17817	17.3981	2.1		1.6	0.18565	17.367	19.2		1.225	0.17817	17.3935	54.7		0.81667	0.18356	17.3217	3910.3
2.45	0.17889	17.7605	12.8		1.63333	0.1865	17.7288	8.7		1.25	0.17873	17.7558	64.1		0.83333	0.18456	17.6826	111630
2.5	0.17962	18.123	1.6		1.66667	0.18733	18.0906	12.8		1.275	0.17852	18.1182	77.3		0.85	0.18552	18.0435	194337
2.55	0.18033	18.4855	1.5		1.7	0.18813	18.4524	7.5		1.3	0.17934	18.4806	39.9		0.86667	0.18644	18.4044	212277
2.6	0.18105	18.8479	12.3		1.73333	0.18676	18.8143	11.7		1.325	0.18049	18.8429	61.1		0.88333	0.1863	18.7652	99370.5
2.65	0.18176	19.2104	2.2		1.76667	0.18529	19.1761	9		1.35	0.18162	19.2053	62.3		0.9	0.18487	19.1261	31543
2.7	0.18246	19.5728	9.6		1.8	0.18359	19.5379	10.2		1.375	0.18227	19.5677	39		0.91667	0.18313	19.487	40062.8
2.75	0.18316	19.9353	1.9		1.83333	0.18402	19.8997	10.6		1.4	0.18147	19.93	32.9		0.93333	0.1814	19.8478	19490.9
2.8	0.18385	20.2978	1.8		1.86667	0.18485	20.2615	10.6		1.425	0.18232	20.2924	33.3		0.95	0.18125	20.2087	85041.2
2.85	0.18454	20.6602	4.3		1.9	0.18569	20.6233	7.8		1.45	0.1827	20.6547	27.3		0.96667	0.18155	20.5696	134836
2.9	0.18522	21.0227	4.2		1.93333	0.18707	20.9851	9.3		1.475	0.18347	21.0171	32.9		0.98333	0.18143	20.9304	94653.2
2.95	0.1859	21.3851	2.2		1.96667	0.18598	21.3469	9.5		1.5	0.18396	21.3795	25.8		1	0.18226	21.2913	27442.3
3	0.18658	21.7476	4.6		2	0.18616	21.7088	7.5		1.525	0.18381	21.7418	29		1.01667	0.18336	21.6522	470.5
3.05	0.18725	22.1101	2.5		2.03333	0.1867	22.0706	9.9		1.55	0.18451	22.1042	21.1		1.03333	0.18139	22.013	64823.1
3.1	0.18791	22.4725	2.1		2.06667	0.18766	22.4324	5.8		1.575	0.18546	22.4666	18.7		1.05	0.1816	22.3739	124697
3.15	0.18857	22.835	12.8		2.1	0.18836	22.7942	11.1		1.6	0.1864	22.8289	18.7		1.06667	0.18119	22.7348	138922
3.2	0.18922	23.1974	2.2		2.13333	0.18858	23.156	6.7		1.625	0.18691	23.1913	19.9		1.08333	0.18124	23.0956	72440.8
3.25	0.18987	23.5599	5.2		2.16667	0.18885	23.5178	8.4		1.65	0.18664	23.5537	15.2		1.1	0.18239	23.4565	19288.3
3.3	0.19052	23.9224	3.4		2.2	0.18943	23.8796	9.6		1.675	0.18725	23.916	15.2		1.11667	0.18164	23.8174	2714.4
3.35	0.19116	24.2848	1.9		2.23333	0.19017	24.2415	7.8		1.7	0.18766	24.2784	20.2		1.13333	0.18206	24.1783	45211
3.4	0.19179	24.6473	3.4		2.26667	0.19139	24.6033	6.7		1.725	0.18825	24.6408	13.7		1.15	0.1822	24.5391	75044.6
3.45	0.19242	25.0097	18.1		2.3	0.19056	24.9651	9.3		1.75	0.18864	25.0031	12		1.16667	0.18232	24.9	154439
3.5	0.19305	25.3722	2.5		2.33333	0.19069	25.3269	7.2		1.775	0.18864	25.3655	13.1		1.18333	0.18273	25.2609	99842.9
3.55	0.19367	25.7347	4.3		2.36667	0.19128	25.6887	7.1		1.8	0.18916	25.7278	10.5		1.2	0.18382	25.6217	47988.2
3.6	0.19428	26.0971	2.5		2.4	0.19188	26.0505	9.3		1.825	0.18996	26.0902	9		1.21667	0.18492	25.9826	62.9
3.65	0.19489	26.4596	2.2		2.43333	0.19252	26.4123	4.3		1.85	0.1908	26.4526	8.9		1.23333	0.18491	26.3435	95510.1
3.7	0.1955	26.822	6.4		2.46667	0.19286	26.7741	8.7		1.875	0.19121	26.8149	10.5		1.25	0.18495	26.7044	147703
3.75	0.19609	27.1845	2.8		2.5	0.19359	27.136	6.1		1.9	0.19094	27.1773	12.3		1.26667	0.18503	27.0652	100340
3.8	0.19669	27.547	3.1		2.53333	0.19446	27.4978	6.5		1.925	0.19145	27.5397	8.1		1.28333	0.18573	27.4261	81058
3.85	0.19728	27.9094	5.5		2.56667	0.19525	27.8596	7.8		1.95	0.19182	27.902	8.6		1.3	0.18599	27.787	40786.3
3.9	0.19787	28.2719	1.6		2.6	0.19634	28.2214	5.8		1.975	0.19222	28.2644	9.9		1.31667	0.18649	28.1478	7.2
3.95	0.19845	28.6343	3.4		2.63333	0.19544	28.5832	5.5		2	0.19258	28.6268	8.1		1.33333	0.18726	28.5087	47254.4
4	0.19902	28.9968	9		2.66667	0.19565	28.945	5.8		2.025	0.19262	28.9891	6.9		1.35	0.18842	28.8696	43281.5
4.05	0.19959	29.3593	2.2		2.7	0.19619	29.3068	4		2.05	0.19313	29.3515	10.2		1.36667	0.18814	29.2304	20456.6
4.1	0.20016	29.7217	3.4		2.73333	0.19696	29.6686	5.8		2.075	0.1938	29.7138	11.7		1.38333	0.18909	29.5913	78874.1
4.15	0.20072	30.0842	1.9		2.76667	0.19744	30.0305	5.8		2.1	0.19446	30.0762	6.4		1.4	0.1886	29.9522	37348.2
4.2	0.20127	30.4466	1.8		2.8	0.19756	30.3923	3.7		2.125	0.19482	30.4386	5.9		1.41667	0.18933	30.313	58591.8
4.25	0.20182	30.8091	4.6		2.83333	0.1978	30.7541	6.1		2.15	0.1947	30.8009	6.4		1.43333	0.19012	30.6739	38922.5
4.3	0.20237	31.1716	2.2		2.86667	0.1982	31.1159	3.7		2.175	0.19511	31.1633	8.1		1.45	0.18963	31.0348	8363.5
4.35	0.20291	31.534	3.7		2.9	0.19882	31.4777	5.5		2.2	0.19542	31.5257	8.1		1.46667	0.19026	31.3956	64270
4.4	0.20345	31.8965	3.3		2.93333	0.19986	31.8395	5.2		2.225	0.19578	31.888	8.1		1.48333	0.19053	31.7565	15827
4.45	0.20398	32.2589	3		2.96667	0.19848	32.2013	4.7		2.25	0.19605	32.2504	6.9		1.5	0.19149	32.1174	22981.2
4.5	0.2045	32.6214	2.6		3	0.19843	32.5632	4.7		2.275	0.19609	32.6127	6.5		1.51667	0.19155	32.4783	47497.9
4.55	0.20502	32.9839	3		3.03333	0.19888	32.925	4.5		2.3	0.19648	32.9751	6.9		1.53333	0.19183	32.8391	81035
4.6	0.20554	33.3463	2.8		3.06667	0.19927	33.2868	4.4		2.325	0.19704	33.3375	9.9		1.55	0.19287	33.2	122445
4.65	0.20605	33.7088	3.2		3.1	0.19972	33.6486	4.6		2.35	0.19764	33.6998	9.7		1.56667	0.19211	33.5609	123075
4.7	0.20656	34.0712	2.7		3.13333	0.19994	34.0104	4.9		2.375	0.198	34.0622	6.9		1.58333	0.19239	33.9217	103494
4.75	0.20706	34.4337	2.5		3.16667	0.20053	34.3722	3.7		2.4	0.19792	34.4246	6.7		1.6	0.1925	34.2826	43716.2
4.8	0.20756	34.7962	2.7		3.2	0.20125	34.734	5.2		2.425	0.19826	34.7869	6.5		1.61667	0.19363	34.6435	52608.1
4.85	0.20805	35.1586	2.4		3.23333	0.20187	35.0958	3.7		2.45	0.19854	35.1493	6.7		1.63333	0.1937	35.0044	90283.3
4.9	0.20853	35.5211	2.9		3.26667	0.20276	35.4577	6.9		2.475	0.19883	35.5117	6.8		1.65	0.19381	35.3652	12929.5
4.95	0.20902	35.8835	3		3.3	0.20204	35.8195	4		2.5	0.19906	35.874	9		1.66667	0.19502	35.7261	10980.3
5	0.20949	36.246	2.5		3.33333	0.20218	36.1813	4.2		2.525	0.19917	36.2364	7.8		1.68333	0.19659	36.087	4523.5
5.05	0.20996	36.6085	2.4		3.36667	0.2026	36.5431	4.4		2.55	0.19952	36.5988	7.8		1.7	0.19477	36.4478	8932.5
5.1	0.20968	36.9709	2.3		3.4	0.20317	36.9049	4.6		2.575	0.20001	36.9611	8.1		1.71667	0.19584	36.8087	20468
5.15	0.20926	37.3334	2.3		3.43333	0.20333	37.2667	4.6		2.6	0.20051	37.3235	8.3		1.73333	0.19499	37.1696	51042.3
5.2	0.20946	37.6958	4.9		3.46667	0.20339	37.6285	6.7		2.625	0.20077	37.6859	8.3		1.75	0.19534	37.5304	84023.8
5.25	0.20968	38.0583	2.2		3.5	0.20361	37.9903	6.2		2.65	0.20094	38.0482	8.4		1.76667	0.19677	37.8913	58052.8
5.3	0.20997	38.4208	2.5		3.53333	0.20382	38.3522	6		2.675	0.20118	38.4106	8.7		1.78333	0.19564	38.2522	79552.6
5.35	0.21028	38.7832	2.1		3.56667	0.20425	38.714	6.3		2.7	0.2014	38.7729	9		1.8	0.19693	38.613	49918.6
5.4	0.21064	39.1457	1.9		3.6	0.20523	39.0758	4.3		2.725	0.20165	39.1353	12		1.81667	0.1968	38.9739	50906.9
5.45	0.21104	39.5081	3.7		3.63333	0.20442	39.4376	6.9		2.75	0.20179	39.4977	11.8		1.83333	0.19714	39.3348	86240.9
5.5	0.21166	39.8706	3.4		3.66667	0.20456	39.7994	5.2		2.775	0.202	39.86	11.6		1.85	0.19747	39.6957	149677
5.55	0.21348	40.2331	2.2		3.7	0.20502	40.1612	7.5		2.8	0.20236	40.2224	14.3		1.86667	0.19805	40.0565	11.7
5.6	0.21334	40.5955	3.4		3.73333	0.20523	40.523	7.4		2.825	0.20277	40.5848	14.3		1.88333	0.19891	40.4174	28511.9
5.65	0.21316	40.958	3		3.76667	0.20554	40.8848	5.8		2.85	0.20321	40.9471	14.6		1.9	0.19828	40.7783	14
5.7	0.21327	41.3204	2.5		3.8	0.20563	41.2467	5.9		2.875	0.20341	41.3095	13.4		1.91667	0.19836	41.1391	14482.1
5.75	0.21336	41.6829	5.2		3.83333	0.20618	41.6085	7.2		2.9	0.20347	41.6718	13.3		1.93333	0.19853	41.5	11479.2
5.8	0.21358	42.0454	2.2		3.86667	0.20671	41.9703	6.9		2.925	0.20369	42.0342	17.8		1.95	0.20002	41.8609	34629.8
5.85	0.21384	42.4078	2.7		3.9	0.20704	42.3321	6.9		2.95	0.20387	42.3966	17.4		1.96667	0.19933	42.2217	63649.2
5.9	0.21417	42.7703	2.6		3.93333	0.2079	42.6939	8.4		2.975	0.20407	42.7589	17.8		1.98333	0.19948	42.5826	9467.3
5.95	0.21462	43.1327	1.4		3.96667	0.20717	43.0557	6.4		3	0.20422	43.1213	19.9		2	0.20074	42.9435	15460.6
6	0.21538	43.4952	4		4	0.20707	43.4175	8.7		3.025	0.2044	43.4837	27.3		2.01667	0.20218	43.3043	60092.5
6.05	0.21747	43.8577	2.8		4.03333	0.20764	43.7794	6.4		3.05	0.20476	43.846	34.9		2.03333	0.19969	43.6652	28.4
6.1	0.21837	44.2201	1.6		4.06667	0.20826	44.1412	9.3		3.075	0.20514	44.2084	38.2		2.05	0.20104	44.0261	14917
6.15	0.2187	44.5826	4		4.1	0.20827	44.503	10.5		3.1	0.20549	44.5708	38.2		2.06667	0.20002	44.387	13975.2
6.2	0.21875	44.945	2.2		4.13333	0.20808	44.8648	7.8		3.125	0.20568	44.9331	28.4		2.08333	0.2004	44.7478	36740.7
6.25	0.21896	45.3075	2.1		4.16667	0.20835	45.2266	10.8		3.15	0.2057	45.2955	48.5		2.1	0.20164	45.1087	50150.1
6.3	0.21912	45.67	4.6		4.2	0.2086	45.5884	9.6		3.175	0.20592	45.6579	48.9		2.11667	0.19994	45.4696	63896.9
6.35	0.21931	46.0324	2.5		4.23333	0.20881	45.9502	10.8		3.2	0.20614	46.0202	44.1		2.13333	0.20141	45.8304	59944
6.4	0.2196	46.3949	4.3		4.26667	0.20961	46.312	13.4		3.225	0.20626	46.3826	40.2		2.15	0.20096	46.1913	40617.3
6.45	0.21989	46.7573	2.8		4.3	0.20836	46.6739	16.4		3.25	0.20641	46.745	40.4		2.16667	0.20148	46.5522	7832.3
6.5	0.22044	47.1198	2.4		4.33333	0.20835	47.0357	12.8		3.275	0.20662	47.1073	27.3		2.18333	0.20258	46.913	39614
6.55	0.22149	47.4823	2.8		4.36667	0.20876	47.3975	14.6		3.3	0.20696	47.4697	34.3		2.2	0.20363	47.2739	28128.8
6.6	0.22141	47.8447	3.2		4.4	0.20899	47.7593	12.3		3.325	0.20727	47.832	29.9		2.21667	0.20391	47.6348	5916.7
6.65	0.22098	48.2072	2.7		4.43333	0.2093	48.1211	15.2		3.35	0.2076	48.1944	36.7		2.23333	0.20281	47.9956	27850.5
6.7	0.22097	48.5696	5.5		4.46667	0.2094	48.4829	18.7		3.375	0.20779	48.5568	36.3		2.25	0.20245	48.3565	49078.1
6.75	0.22113	48.9321	2.2		4.5	0.20995	48.8447	17		3.4	0.20788	48.9191	33.5		2.26667	0.20302	48.7174	81044.2
6.8	0.22137	49.2946	2.5		4.53333	0.21044	49.2065	24.3		3.425	0.20808	49.2815	39.9		2.28333	0.20452	49.0783	53094.3
6.85	0.22168	49.657	4.9		4.56667	0.21065	49.5684	15.2		3.45	0.20825	49.6439	35.5		2.3	0.20388	49.4391	29288.5
6.9	0.22194	50.0195	1.9		4.6	0.21175	49.9302	17.3		3.475	0.20836	50.0062	55.5		2.31667	0.20385	49.8	111924
6.95	0.22235	50.3819	4.3		4.63333	0.21147	50.292	20.5		3.5	0.20853	50.3686	29		2.33333	0.20468	50.1609	165431
7	0.22315	50.7444	4		4.66667	0.21151	50.6538	20.6		3.525	0.20872	50.7309	36.1		2.35	0.2063	50.5217	37395
7.05	0.22472	51.1069	2.5		4.7	0.21182	51.0156	22.3		3.55	0.20908	51.0933	37.9		2.36667	0.20396	50.8826	52492.7
7.1	0.22527	51.4693	2.8		4.73333	0.21209	51.3774	30.5		3.575	0.20938	51.4557	30.8		2.38333	0.20507	51.2435	57396.4
7.15	0.22504	51.8318	3.3		4.76667	0.21199	51.7392	22		3.6	0.2097	51.818	53.2		2.4	0.20375	51.6043	68973.8
7.2	0.22497	52.1942	2.8		4.8	0.21212	52.101	28.2		3.625	0.20981	52.1804	37.9		2.41667	0.20422	51.9652	102600
7.25	0.22515	52.5567	6.1		4.83333	0.21242	52.4629	33.5		3.65	0.20995	52.5428	47.3		2.43333	0.20539	52.3261	205199
7.3	0.22533	52.9192	1.9		4.86667	0.21251	52.8247	35.8		3.675	0.21011	52.9051	48.8		2.45	0.2041	52.687	46683.4
7.35	0.22556	53.2816	2.1		4.9	0.21255	53.1865	45.8		3.7	0.21026	53.2675	52.3		2.46667	0.20533	53.0478	17280.8
7.4	0.22583	53.6441	7.2		4.93333	0.21337	53.5483	33.2		3.725	0.2104	53.6299	44.3		2.48333	0.2049	53.4087	24.6
7.45	0.22623	54.0065	2.2		4.96667	0.21184	53.9101	34.3		3.75	0.21049	53.9922	46.7		2.5	0.20528	53.7696	13350.4
7.5	0.22679	54.369	6.7		5	0.21162	54.2719	27.6		3.775	0.21068	54.3546	34.3		2.51667	0.20607	54.1304	172983
7.55	0.22748	54.7315	4.3		5.03333	0.2119	54.6337	39		3.8	0.21103	54.7169	58.8		2.53333	0.2068	54.4913	160956
7.6	0.22726	55.0939	1.6		5.06667	0.21217	54.9955	31.1		3.825	0.21129	55.0793	49.7		2.55	0.20732	54.8522	18291.8
7.65	0.22629	55.4564	1.6		5.1	0.21249	55.3574	39.9		3.85	0.21158	55.4417	51.1		2.56667	0.20636	55.213	46401.9
7.7	0.22626	55.8188	2.8		5.13333	0.21251	55.7192	43.5		3.875	0.21167	55.804	79.4		2.58333	0.20588	55.5739	56472.1
7.75	0.2265	56.1813	2.4		5.16667	0.2129	56.081	54.1		3.9	0.21182	56.1664	63.5		2.6	0.206	55.9348	57153.8
7.8	0.22675	56.5438	6.9		5.2	0.21333	56.4428	47		3.925	0.21193	56.5288	66.7		2.61667	0.20731	56.2957	246666
7.85	0.22704	56.9062	1.9		5.23333	0.21357	56.8046	57.6		3.95	0.21209	56.8911	49.4		2.63333	0.20705	56.6565	224160
7.9	0.22721	57.2687	2.4		5.26667	0.21408	57.1664	73.2		3.975	0.21217	57.2535	87.3		2.65	0.207	57.0174	86863.5
7.95	0.2278	57.6311	350		5.3	0.21343	57.5282	60.5		4	0.21228	57.6159	55.5		2.66667	0.20793	57.3783	62062
8	0.22877	57.9936	2.2		5.33333	0.21356	57.89	70		4.025	0.21249	57.9782	53.8		2.68333	0.2098	57.7391	15934.7
8.05	0.22983	58.3561	7.5		5.36667	0.21389	58.2519	44.1		4.05	0.21281	58.3406	61.7		2.7	0.20733	58.1	102229
8.1	0.23027	58.7185	3.1		5.4	0.21411	58.6137	55		4.075	0.21307	58.703	67.6		2.71667	0.20811	58.4609	81366.6
8.15	0.22966	59.081	1.9		5.43333	0.21384	58.9755	76.4		4.1	0.21332	59.0653	61.4		2.73333	0.20705	58.8217	137186
8.2	0.22963	59.4434	2.2		5.46667	0.2137	59.3373	108		4.125	0.21337	59.4277	37.6		2.75	0.20716	59.1826	25.2
8.25	0.22981	59.8059	179.5		5.5	0.21392	59.6991	64.7		4.15	0.21354	59.7901	57.9		2.76667	0.2083	59.5435	17805.9
8.3	0.22995	60.1684	2.8		5.53333	0.21405	60.0609	109.4		4.175	0.21365	60.1524	120		2.78333	0.20657	59.9044	6621.1
8.35	0.23022	60.5308	18.4		5.56667	0.21409	60.4227	61.1		4.2	0.2138	60.5148	107.4		2.8	0.20757	60.2652	63318.2
8.4	0.23045	60.8933	2.2		5.6	0.21487	60.7846	96.2		4.225	0.21389	60.8771	56.7		2.81667	0.20715	60.6261	70077.8
8.45	0.23088	61.2557	2.4		5.63333	0.21382	61.1464	94.7		4.25	0.21395	61.2395	100.9		2.83333	0.20729	60.987	27050.1
8.5	0.23161	61.6182	1214.9		5.66667	0.21371	61.5082	102.7		4.275	0.21417	61.6019	109.1		2.85	0.20767	61.3478	55388.9
8.55	0.23187	61.9807	2.2		5.7	0.21394	61.87	111.5		4.3	0.21447	61.9642	116.2		2.86667	0.20846	61.7087	7928
8.6	0.23159	62.3431	4.9		5.73333	0.21415	62.2318	70.3		4.325	0.2147	62.3266	120.6		2.88333	0.20893	62.0696	32110.2
8.65	0.23022	62.7056	3.1		5.76667	0.2144	62.5936	102.1		4.35	0.21493	62.689	327.6		2.9	0.20737	62.4304	20.8
8.7	0.23031	63.068	2.8		5.8	0.21433	62.9554	95.9		4.375	0.21494	63.0513	220.7		2.91667	0.20712	62.7913	110669
8.75	0.23051	63.4305	3.1		5.83333	0.21469	63.3172	171		4.4	0.2151	63.4137	196.9		2.93333	0.20711	63.1522	37123.2
8.8	0.23061	63.793	415.4		5.86667	0.21508	63.679	118.3		4.425	0.21522	63.776	288.8		2.95	0.20838	63.513	52148.7
8.85	0.23088	64.1554	1.9		5.9	0.21536	64.0409	145.7		4.45	0.21535	64.1384	393.9		2.96667	0.20808	63.8739	23891.4
8.9	0.23118	64.5179	54.4		5.93333	0.21587	64.4027	85.3		4.475	0.21541	64.5008	320.6		2.98333	0.20811	64.2348	52972.7
8.95	0.23193	64.8803	2.2		5.96667	0.21534	64.7645	190.7		4.5	0.21544	64.8631	324.1		3	0.20903	64.5957	165192
9	0.23317	65.2428	2.7		6	0.21531	65.1263	125.9		4.525	0.21564	65.2255	297.3		3.01667	0.21086	64.9565	93194.3
9.05	0.23404	65.6053	2.3		6.03333	0.21548	65.4881	244		4.55	0.21596	65.5879	216.9		3.03333	0.20793	65.3174	25390.1
9.1	0.23432	65.9677	2.3		6.06667	0.2157	65.8499	177.2		4.575	0.21614	65.9502	321.2		3.05	0.20872	65.6783	79655.4
9.15	0.23329	66.3302	3.7		6.1	0.21572	66.2117	135.1		4.6	0.21634	66.3126	227.8		3.06667	0.20765	66.0391	37291.4
9.2	0.23313	66.6926	2.2		6.13333	0.21559	66.5735	130.9		4.625	0.21627	66.675	271.7		3.08333	0.20746	66.4	18720.3
9.25	0.23329	67.0551	2.4		6.16667	0.21567	66.9354	115		4.65	0.21639	67.0373	349.1		3.1	0.2089	66.7609	79048.1
9.3	0.23351	67.4176	2.6		6.2	0.21581	67.2972	170.4		4.675	0.21655	67.3997	302.3		3.11667	0.20687	67.1217	47429.6
9.35	0.23378	67.78	32.6		6.23333	0.21606	67.659	108.8		4.7	0.21665	67.7621	508.8		3.13333	0.20823	67.4826	25183
9.4	0.23412	68.1425	2.2		6.26667	0.21677	68.0208	161.8		4.725	0.21669	68.1244	560		3.15	0.20788	67.8435	97328.6
9.45	0.2345	68.5049	916.9		6.3	0.21575	68.3826	101.2		4.75	0.21668	68.4868	492.6		3.16667	0.20781	68.2044	60966.5
9.5	0.23548	68.8674	1.9		6.33333	0.21569	68.7444	181		4.775	0.21687	68.8491	319.7		3.18333	0.20813	68.5652	67176
9.55	0.23542	69.2299	2.4		6.36667	0.21597	69.1062	137.7		4.8	0.21716	69.2115	446.9		3.2	0.20888	68.9261	106979
9.6	0.23486	69.5923	2.2		6.4	0.21622	69.4681	401.6		4.825	0.21736	69.5739	511.1		3.21667	0.20892	69.287	77485.6
9.65	0.23364	69.9548	2.5		6.43333	0.21649	69.8299	234.3		4.85	0.21756	69.9362	214.3		3.23333	0.20762	69.6478	33.2
9.7	0.23364	70.3172	2.7		6.46667	0.21649	70.1917	250.2		4.875	0.21746	70.2986	283.8		3.25	0.20733	70.0087	46764.7
9.75	0.23375	70.6797	2.7		6.5	0.21692	70.5535	236.1		4.9	0.21757	70.661	607.7		3.26667	0.20744	70.3696	12978.4
9.8	0.23383	71.0422	2.8		6.53333	0.21735	70.9153	225.2		4.925	0.21772	71.0233	771.7		3.28333	0.20905	70.7304	39972.1
9.85	0.23406	71.4046	2.8		6.56667	0.21764	71.2771	476.7		4.95	0.2178	71.3857	1055		3.3	0.20855	71.0913	91556.1
9.9	0.23435	71.7671	2.5		6.6	0.2182	71.6389	312		4.975	0.21786	71.7481	464.3		3.31667	0.20865	71.4522	8438.3
9.95	0.23502	72.1295	2.5		6.63333	0.21772	72.0007	406		5	0.21783	72.1104	187.5		3.33333	0.20934	71.813	17919.6
10	0.23666	72.492	2.4		6.66667	0.21783	72.3626	114.7		5.025	0.21799	72.4728	202.8		3.35	0.21131	72.1739	25.8
10.05	0.23743	72.8545	2.6		6.7	0.21813	72.7244	231.6		5.05	0.21829	72.8351	207.5		3.36667	0.20864	72.5348	8642.1
10.1	0.23771	73.2169	3.7		6.73333	0.21834	73.0862	144.8		5.075	0.21847	73.1975	808.5		3.38333	0.20982	72.8957	4328.5
10.15	0.23667	73.5794	3.3		6.76667	0.21824	73.448	562.9		5.1	0.21867	73.5599	716.7		3.4	0.20854	73.2565	45695.1
10.2	0.23647	73.9418	2.8		6.8	0.21816	73.8098	266.7		5.125	0.21851	73.9222	946.7		3.41667	0.2089	73.6174	38.8
10.25	0.23659	74.3043	2.3		6.83333	0.21829	74.1716	349.7		5.15	0.2186	74.2846	523.8		3.43333	0.21025	73.9783	26.7
10.3	0.23668	74.6668	2.4		6.86667	0.21843	74.5334	190.1		5.175	0.21872	74.647	842.1		3.45	0.20847	74.3391	249
10.35	0.23672	75.0292	2.5		6.9	0.21873	74.8953	110.6		5.2	0.21881	75.0093	1505.9		3.46667	0.20964	74.7	44.6
10.4	0.23684	75.3917	3.7		6.93333	0.21923	75.2571	128.3		5.225	0.21888	75.3717	1780.3		3.48333	0.20906	75.0609	80775
10.45	0.23724	75.7541	3.3		6.96667	0.21812	75.6189	124.7		5.25	0.21875	75.7341	1452.6		3.5	0.20927	75.4217	38.5
10.5	0.23886	76.1166	2.9		7	0.2182	75.9807	218.4		5.275	0.21888	76.0964	1704.4		3.51667	0.2098	75.7826	17393
10.55	0.2386	76.4791	2.6		7.03333	0.21845	76.3425	146.5		5.3	0.21914	76.4588	1707.6		3.53333	0.21058	76.1435	6409.9
10.6	0.23804	76.8415	2.8		7.06667	0.21861	76.7043	140.6		5.325	0.21932	76.8212	1833.3		3.55	0.21113	76.5044	33798.2
10.65	0.23702	77.204	4.6		7.1	0.21887	77.0661	114.1		5.35	0.21949	77.1835	2493.9		3.56667	0.20997	76.8652	22.6
10.7	0.23693	77.5664	2.5		7.13333	0.21888	77.4279	173		5.375	0.21938	77.5459	2780.7		3.58333	0.20935	77.2261	25628.3
10.75	0.23683	77.9289	2.5		7.16667	0.21931	77.7897	274.6		5.4	0.21949	77.9082	3746.6		3.6	0.20975	77.587	1404.9
10.8	0.23688	78.2914	2.7		7.2	0.21967	78.1516	411.3		5.425	0.21959	78.2706	3563.1		3.61667	0.21108	77.9478	4725.2
10.85	0.23711	78.6538	2.5		7.23333	0.21993	78.5134	279.3		5.45	0.21968	78.633	3653		3.63333	0.21083	78.3087	41782.9
10.9	0.23735	79.0163	2.8		7.26667	0.22062	78.8752	144.2		5.475	0.21973	78.9953	2033.3		3.65	0.21106	78.6696	35440.5
10.95	0.23783	79.3787	4.9		7.3	0.22008	79.237	152.1		5.5	0.21961	79.3577	3598.8		3.66667	0.21199	79.0304	20.8
11	0.23985	79.7412	2.5		7.33333	0.22029	79.5988	235.2		5.525	0.21974	79.7201	2306.6		3.68333	0.21434	79.3913	32.9
11.05	0.24048	80.1037	2.7		7.36667	0.22073	79.9606	248.1		5.55	0.21998	80.0824	1960.9		3.7	0.21179	79.7522	4028.1
11.1	0.24051	80.4661	2.8		7.4	0.22084	80.3224	254.3		5.575	0.22017	80.4448	2057.4		3.71667	0.21267	80.113	44744.8
11.15	0.23977	80.8286	2.5		7.43333	0.22069	80.6843	353		5.6	0.22032	80.8071	2387.3		3.73333	0.21159	80.4739	63302.3
11.2	0.23955	81.191	3.7		7.46667	0.22069	81.0461	213.7		5.625	0.22014	81.1695	3133.5		3.75	0.21171	80.8348	21411.6
11.25	0.23962	81.5535	3.4		7.5	0.22088	81.4079	328.5		5.65	0.22023	81.5319	3090.5		3.76667	0.21318	81.1957	26706.4
11.3	0.23961	81.916	3.3		7.53333	0.22097	81.7697	352.7		5.675	0.22031	81.8942	3083.1		3.78333	0.21184	81.5565	30106.8
11.35	0.23966	82.2784	3		7.56667	0.22119	82.1315	811.2		5.7	0.22041	82.2566	3220.4		3.8	0.21304	81.9174	16.4
11.4	0.23989	82.6409	3.1		7.6	0.22195	82.4933	594.4		5.725	0.22044	82.619	4186.3		3.81667	0.2128	82.2783	29208.9
11.45	0.24014	83.0033	3		7.63333	0.22102	82.8551	531.7		5.75	0.2203	82.9813	3185.3		3.83333	0.21285	82.6391	19
11.5	0.24157	83.3658	3.2		7.66667	0.22109	83.2169	518.8		5.775	0.22042	83.3437	2755.4		3.85	0.21361	83	28930.7
11.55	0.24113	83.7283	3		7.7	0.22134	83.5787	508.5		5.8	0.22064	83.7061	2327.5		3.86667	0.21337	83.3609	23594.3
11.6	0.2404	84.0907	2.9		7.73333	0.22157	83.9406	997.9		5.825	0.22083	84.0684	2690.6		3.88333	0.21389	83.7217	12564.1
11.65	0.23973	84.4532	2.4		7.76667	0.2218	84.3024	813.8		5.85	0.22096	84.4308	2199.4		3.9	0.21331	84.0826	39435.5
11.7	0.23957	84.8156	2.5		7.8	0.22183	84.6642	1127.5		5.875	0.22077	84.7932	2258.6		3.91667	0.21299	84.4435	48241.5
11.75	0.23958	85.1781	2.8		7.83333	0.22226	85.026	346.8		5.9	0.22086	85.1555	3658.6		3.93333	0.21317	84.8043	342.4
11.8	0.23971	85.5406	2.4		7.86667	0.22251	85.3878	590		5.925	0.22095	85.5179	3547		3.95	0.21419	85.1652	30467.6
11.85	0.23981	85.903	2.3		7.9	0.22278	85.7496	422.5		5.95	0.22102	85.8803	3052.8		3.96667	0.21417	85.5261	13008.7
11.9	0.23988	86.2655	2.4		7.93333	0.2234	86.1114	718.4		5.975	0.22108	86.2426	2282.4		3.98333	0.21399	85.887	62004
11.95	0.24037	86.6279	2.6		7.96667	0.22244	86.4732	645.7		6	0.22084	86.605	2513.6		4	0.21493	86.2478	38189.6
12	0.2423	86.9904	2.6		8	0.22254	86.8351	754.4		6.025	0.22096	86.9673	4519		4.01667	0.21719	86.6087	88484.3
12.05	0.24278	87.3529	2.8		8.03333	0.22306	87.1969	693.7		6.05	0.22116	87.3297	4423.3		4.03333	0.21442	86.9696	17205.7
12.1	0.24256	87.7153	3		8.06667	0.22326	87.5587	569.1		6.075	0.22133	87.6921	4891.6		4.05	0.2151	87.3304	30856.3
12.15	0.24217	88.0778	2.5		8.1	0.22306	87.9205	651.9		6.1	0.22144	88.0544	4195.7		4.06667	0.21418	87.6913	61314.3
12.2	0.24218	88.4402	2.4		8.13333	0.22298	88.2823	1267.3		6.125	0.22122	88.4168	2647.9		4.08333	0.21424	88.0522	6797.2
12.25	0.24235	88.8027	2.6		8.16667	0.22309	88.6441	1859.6		6.15	0.2213	88.7792	4773.2		4.1	0.21564	88.413	19
12.3	0.24247	89.1652	2.7		8.2	0.22312	89.0059	1099.8		6.175	0.22139	89.1415	5711.7		4.11667	0.21411	88.7739	17.8
12.35	0.24249	89.5276	2.5		8.23333	0.22337	89.3678	1281.5		6.2	0.22146	89.5039	1519.1		4.13333	0.21514	89.1348	32551.1
12.4	0.24269	89.8901	2.7		8.26667	0.22407	89.7296	604.8		6.225	0.22151	89.8662	1418.1		4.15	0.21504	89.4956	2162.6
12.45	0.24293	90.2525	2.9		8.3	0.22309	90.0914	1879		6.25	0.22127	90.2286	1638.1		4.16667	0.21469	89.8565	16.1
12.5	0.24361	90.615	2.9		8.33333	0.2232	90.4532	1592.5		6.275	0.22137	90.591	538.5		4.18333	0.2157	90.2174	43129.8
12.55	0.24318	90.9775	2.8		8.36667	0.22354	90.815	2664.1		6.3	0.22156	90.9533	1123.6		4.2	0.21558	90.5783	21.1
12.6	0.24238	91.3399	3		8.4	0.22377	91.1768	1888.4		6.325	0.22205	91.3157	2018.6		4.21667	0.21606	90.9391	5153.4
12.65	0.24202	91.7024	2.8		8.43333	0.22392	91.5386	322.3		6.35	0.2226	91.6781	2483.9		4.23333	0.21508	91.3	22
12.7	0.24201	92.0648	2.9		8.46667	0.22395	91.9005	531.1		6.375	0.22295	92.0404	1246.1		4.25	0.21439	91.6609	9518.2
12.75	0.24195	92.4273	2.6		8.5	0.22439	92.2623	878.6		6.4	0.22324	92.4028	2778.6		4.26667	0.21469	92.0217	46307
12.8	0.2421	92.7898	2.4		8.53333	0.22463	92.6241	1233.2		6.425	0.22341	92.7652	2963.3		4.28333	0.21603	92.3826	3680.6
12.85	0.24209	93.1522	2.3		8.56667	0.22478	92.9859	1315.6		6.45	0.22333	93.1275	2888.8		4.3	0.21592	92.7435	19.9
12.9	0.24229	93.5147	2.3		8.6	0.22524	93.3477	1710.2		6.475	0.22357	93.4899	3976		4.31667	0.21538	93.1043	19.9
12.95	0.24293	93.8771	2.3		8.63333	0.22506	93.7095	522		6.5	0.22366	93.8523	3552		4.33333	0.21608	93.4652	18.1
13	0.24437	94.2396	2.5		8.66667	0.22532	94.0713	1378.1		6.525	0.22378	94.2146	3502.8		4.35	0.21848	93.8261	20.8
13.05	0.24456	94.6021	2.5		8.7	0.22543	94.4331	467.2		6.55	0.22402	94.577	2022.1		4.36667	0.21517	94.187	37683.9
13.1	0.24392	94.9645	2.5		8.73333	0.22534	94.795	2372		6.575	0.22414	94.9394	989.4		4.38333	0.21568	94.5478	33750.2
13.15	0.24349	95.327	2.5		8.76667	0.22519	95.1568	1634.6		6.6	0.22427	95.3017	2328.7		4.4	0.21481	94.9087	30835.4
13.2	0.2435	95.6894	2.5		8.8	0.22539	95.5186	2195.6		6.625	0.22444	95.6641	2211.5		4.41667	0.21455	95.2696	18.4
13.25	0.24343	96.0519	2.7		8.83333	0.22546	95.8804	1427.8		6.65	0.22456	96.0264	1838.4		4.43333	0.21596	95.6304	294.1
13.3	0.24353	96.4144	2.8		8.86667	0.22541	96.2422	2103.7		6.675	0.22467	96.3888	1207.3		4.45	0.21439	95.9913	25225.7
13.35	0.24369	96.7768	2.8		8.9	0.22559	96.604	1723.2		6.7	0.22448	96.7512	1419		4.46667	0.2153	96.3522	2123.1
13.4	0.24385	97.1393	2.8		8.93333	0.2264	96.9658	1535.9		6.725	0.22473	97.1135	2136.1		4.48333	0.21529	96.713	27.3
13.45	0.24411	97.5017	2.7		8.96667	0.22526	97.3276	2661.4		6.75	0.2251	97.4759	4067.9		4.5	0.21476	97.0739	21566.8
13.5	0.24458	97.8642	2.9		9	0.22524	97.6894	893.6		6.775	0.22532	97.8383	2840.2		4.51667	0.21673	97.4348	72353
13.55	0.24413	98.2267	2.9		9.03333	0.22539	98.0513	1895.2		6.8	0.2254	98.2006	4581.2		4.53333	0.21654	97.7956	18.4
13.6	0.24282	98.5891	2.8		9.06667	0.22564	98.4131	993.5		6.825	0.22554	98.563	2169.9		4.55	0.21699	98.1565	77738.9
13.65	0.24257	98.9516	2.5		9.1	0.22579	98.7749	2346.3		6.85	0.22568	98.9253	2852		4.56667	0.21593	98.5174	65488.6
13.7	0.24268	99.314	2.4		9.13333	0.22576	99.1367	1845.1		6.875	0.22577	99.2877	3840.8		4.58333	0.21561	98.8783	38353.6
13.75	0.24268	99.6765	2.3		9.16667	0.22614	99.4985	1816.3		6.9	0.22592	99.6501	5108		4.6	0.21543	99.2391	63.5
13.8	0.24276	100.039	3.4		9.2	0.22634	99.8603	1834.2		6.925	0.22602	100.012	2897.9		4.61667	0.2164	99.6	18589.5
13.85	0.24271	100.401	2.2		9.23333	0.22651	100.222	1624.3		6.95	0.22578	100.375	2528.3		4.63333	0.21636	99.9609	27214.4
13.9	0.24306	100.764	2.4		9.26667	0.22689	100.584	1884.3		6.975	0.22587	100.737	4024.9		4.65	0.21599	100.322	99430
13.95	0.24394	101.126	2.6		9.3	0.22698	100.946	3157.6		7	0.22623	101.1	3150.6		4.66667	0.21666	100.683	92522.9
14	0.24488	101.489	2.6		9.33333	0.22735	101.308	3526.3		7.025	0.22639	101.462	4326.7		4.68333	0.21831	101.043	34961.7
14.05	0.24501	101.851	2.6		9.36667	0.22754	101.669	1646.6		7.05	0.22654	101.824	3865		4.7	0.21517	101.404	97635.4
14.1	0.24394	102.214	2.8		9.4	0.22729	102.031	3119.9		7.075	0.22662	102.187	2653.5		4.71667	0.21569	101.765	18.7
14.15	0.24364	102.576	2.5		9.43333	0.22708	102.393	1250.3		7.1	0.22674	102.549	3536.6		4.73333	0.21473	102.126	14745.6
14.2	0.2438	102.939	2.5		9.46667	0.22713	102.755	2242.4		7.125	0.2269	102.911	4351.2		4.75	0.21423	102.487	41357.3
14.25	0.24402	103.301	2.7		9.5	0.22718	103.117	1498.5		7.15	0.22699	103.274	6170.2		4.76667	0.21574	102.848	135946
14.3	0.24424	103.664	2.6		9.53333	0.22716	103.478	3425.3		7.175	0.2271	103.636	10477.9		4.78333	0.21404	103.209	108363
14.35	0.24428	104.026	3.7		9.56667	0.22737	103.84	1563.3		7.2	0.22683	103.998	14032.7		4.8	0.21529	103.57	23185
14.4	0.24455	104.388	3.3		9.6	0.22803	104.202	1232.6		7.225	0.22706	104.361	14272.4		4.81667	0.21507	103.93	14773.9
14.45	0.24492	104.751	3.2		9.63333	0.2272	104.564	1423.7		7.25	0.22738	104.723	11130.2		4.83333	0.21447	104.291	40101.9
14.5	0.24494	105.113	2.9		9.66667	0.22722	104.926	2779.2		7.275	0.22753	105.086	12817.3		4.85	0.21596	104.652	97239.6
14.55	0.2444	105.476	2.7		9.7	0.22739	105.288	3769.9		7.3	0.22759	105.448	13706.4		4.86667	0.21588	105.013	42293.5
14.6	0.24259	105.838	2.5		9.73333	0.22754	105.649	1370.7		7.325	0.22775	105.81	8503.1		4.88333	0.21609	105.374	102464
14.65	0.24239	106.201	2.8		9.76667	0.22762	106.011	2197.6		7.35	0.22782	106.173	8981.1		4.9	0.2152	105.735	120312
14.7	0.24238	106.563	2.4		9.8	0.22759	106.373	798.2		7.375	0.22793	106.535	6402		4.91667	0.2149	106.096	1796.5
14.75	0.24237	106.926	2.7		9.83333	0.2279	106.735	2005.6		7.4	0.22806	106.897	4906.3		4.93333	0.21471	106.457	28164.1
14.8	0.24239	107.288	2.8		9.86667	0.22798	107.097	1244.7		7.425	0.22814	107.26	3062.2		4.95	0.2158	106.817	44555.4
14.85	0.24247	107.651	2.5		9.9	0.2281	107.458	4259.6		7.45	0.22788	107.622	2971.8		4.96667	0.21569	107.178	170650
14.9	0.24301	108.013	2.8		9.93333	0.22859	107.82	2618.1		7.475	0.22795	107.984	6135.2		4.98333	0.21547	107.539	129003
14.95	0.24417	108.376	2.8		9.96667	0.22837	108.182	1582.1		7.5	0.22828	108.347	4787.9		5	0.21619	107.9	110869
15	0.24492	108.738	3		10	0.22864	108.544	1699.1		7.525	0.22839	108.709	3782.2		5.01667	0.21814	108.261	54952.2
15.05	0.24494	109.1	3.2		10.0333	0.22882	108.906	2212.9		7.55	0.22851	109.072	3239.8		5.03333	0.21499	108.622	61660.6
15.1	0.24341	109.463	3		10.0667	0.22858	109.267	3766.3		7.575	0.22858	109.434	2323.1		5.05	0.21579	108.983	107515
15.15	0.24311	109.825	2.9		10.1	0.22829	109.629	3358.8		7.6	0.22869	109.796	5874.3		5.06667	0.21467	109.343	152236
15.2	0.24328	110.188	3.3		10.1333	0.22834	109.991	3817.9		7.625	0.2288	110.159	8721.9		5.08333	0.21429	109.704	73484.4
15.25	0.24349	110.55	2.9		10.1667	0.2284	110.353	1527.7		7.65	0.2289	110.521	13433.7		5.1	0.21601	110.065	84830.4
15.3	0.24362	110.913	3.2		10.2	0.22834	110.715	3438.9		7.675	0.22898	110.883	9905.8		5.11667	0.21421	110.426	68185.5
15.35	0.24381	111.275	2.9		10.2333	0.22842	111.077	2382.9		7.7	0.22866	111.246	6042.7		5.13333	0.21556	110.787	94831.4
15.4	0.24381	111.638	2.7		10.2667	0.22899	111.438	4644.5		7.725	0.22888	111.608	8400.7		5.15	0.21542	111.148	152263
15.45	0.24457	112	2.8		10.3	0.22833	111.8	3732.5		7.75	0.22917	111.97	10441.1		5.16667	0.21478	111.509	170611
15.5	0.24422	112.363	2.8		10.3333	0.22835	112.162	3317.8		7.775	0.2293	112.333	13345.3		5.18333	0.21618	111.87	109524
15.55	0.24337	112.725	2.8		10.3667	0.2284	112.524	4340		7.8	0.2293	112.695	7991.3		5.2	0.21632	112.23	94243
15.6	0.24131	113.088	2.8		10.4	0.22853	112.886	4531.4		7.825	0.22944	113.058	6023.9		5.21667	0.21656	112.591	30639.6
15.65	0.24127	113.45	3		10.4333	0.22865	113.247	6489.1		7.85	0.22949	113.42	8189.5		5.23333	0.21566	112.952	41067.8
15.7	0.24122	113.812	2.9		10.4667	0.22861	113.609	4118.8		7.875	0.22959	113.782	6114.9		5.25	0.21519	113.313	53332.8
15.75	0.24099	114.175	2.7		10.5	0.22889	113.971	5790.6		7.9	0.22969	114.145	8155.3		5.26667	0.2152	113.674	184627
15.8	0.24096	114.537	2.6		10.5333	0.22896	114.333	2538		7.925	0.22975	114.507	6877.6		5.28333	0.21621	114.035	125399
15.85	0.24108	114.9	2.9		10.5667	0.22912	114.695	3857		7.95	0.22941	114.869	6748		5.3	0.21648	114.396	63628.9
15.9	0.24158	115.262	2.7		10.6	0.22992	115.056	2692.4		7.975	0.2294	115.232	5647.8		5.31667	0.21626	114.757	51560.6
15.95	0.24312	115.625	2.6		10.6333	0.22935	115.418	9191		8	0.22975	115.594	10082.7		5.33333	0.21667	115.117	136639
16	0.24366	115.987	2.7		10.6667	0.22936	115.78	4912.8		8.025	0.22988	115.956	9144.5		5.35	0.21945	115.478	182424
16.05	0.24365	116.35	2.6		10.7	0.22961	116.142	5600.1		8.05	0.22997	116.319	7511.6		5.36667	0.21574	115.839	92969.6
16.1	0.24217	116.712	2.7		10.7333	0.22961	116.504	2506.2		8.075	0.23002	116.681	8279		5.38333	0.2162	116.2	93532.7
16.15	0.24179	117.075	4		10.7667	0.22944	116.866	4163.3		8.1	0.23011	117.044	5746.8		5.4	0.21531	116.561	30272.6
16.2	0.24193	117.437	3.7		10.8	0.22938	117.227	6215.3		8.125	0.2302	117.406	8239.3		5.41667	0.21452	116.922	44446.8
16.25	0.24211	117.799	2.2		10.8333	0.22943	117.589	4983.7		8.15	0.23028	117.768	4273.4		5.43333	0.2162	117.283	37156.2
16.3	0.24207	118.162	2.7		10.8667	0.22943	117.951	6831.3		8.175	0.23033	118.131	9540.6		5.45	0.21437	117.643	29095.3
16.35	0.24205	118.524	2.9		10.9	0.22964	118.313	3526.3		8.2	0.22997	118.493	9706.1		5.46667	0.21536	118.004	62398
16.4	0.24217	118.887	3		10.9333	0.23013	118.675	4903.6		8.225	0.23012	118.855	9426		5.48333	0.21577	118.365	103043
16.45	0.24347	119.249	2.8		10.9667	0.22948	119.036	3834.1		8.25	0.23042	119.218	9369.2		5.5	0.21513	118.726	41383.8
16.5	0.24298	119.612	2.9		11	0.22974	119.398	9559.2		8.275	0.23048	119.58	8906.3		5.51667	0.21769	119.087	50770.8
16.55	0.24212	119.974	2.7		11.0333	0.22999	119.76	12092.6		8.3	0.23049	119.942	7721.6		5.53333	0.2173	119.448	118723
16.6	0.24072	120.337	2.8		11.0667	0.23011	120.122	9402.2		8.325	0.23061	120.305	7048.7		5.55	0.21662	119.809	236097
16.65	0.24038	120.699	2.8		11.1	0.23007	120.484	6726.2		8.35	0.23062	120.667	7483.9		5.56667	0.21497	120.17	233537
16.7	0.24006	121.062	3.3		11.1333	0.23005	120.845	13274.1		8.375	0.23072	121.03	10804.5		5.58333	0.21422	120.53	91208.6
16.75	0.23996	121.424	2.9		11.1667	0.23037	121.207	19714.2		8.4	0.23079	121.392	10052.1		5.6	0.21415	120.891	10.5
16.8	0.23994	121.787	2.7		11.2	0.23045	121.569	15811.4		8.425	0.23084	121.754	10805.4		5.61667	0.21555	121.252	58639.2
16.85	0.24008	122.149	2.8		11.2333	0.2306	121.931	18844		8.45	0.23046	122.117	12497.2		5.63333	0.21523	121.613	167726
16.9	0.24036	122.511	2.8		11.2667	0.23112	122.293	5092.7		8.475	0.23048	122.479	10219.7		5.65	0.21457	121.974	36189.1
16.95	0.24227	122.874	4		11.3	0.23126	122.655	13987		8.5	0.23076	122.841	7155.3		5.66667	0.21519	122.335	23680.6
17	0.24271	123.236	2.8		11.3333	0.23155	123.016	7019.2		8.525	0.23089	123.204	4999.6		5.68333	0.21758	122.696	106607
17.05	0.24249	123.599	3.1		11.3667	0.23167	123.378	16450.4		8.55	0.23095	123.566	6110.7		5.7	0.214	123.057	23744.2
17.1	0.24146	123.961	2.8		11.4	0.23129	123.74	9241.1		8.575	0.23097	123.928	7936		5.71667	0.21468	123.417	44808.7
17.15	0.24129	124.324	2.8		11.4333	0.23116	124.102	14025		8.6	0.23108	124.291	7784		5.73333	0.21369	123.778	132881
17.2	0.24141	124.686	2.8		11.4667	0.23126	124.464	8716		8.625	0.23113	124.653	10531		5.75	0.21305	124.139	41259.9
17.25	0.24146	125.049	4		11.5	0.23131	124.825	9435.5		8.65	0.23119	125.016	8251.3		5.76667	0.21483	124.5	78748.7
17.3	0.24139	125.411	2.5		11.5333	0.23121	125.187	16044		8.675	0.23119	125.378	5201.4		5.78333	0.21292	124.861	112038
17.35	0.24142	125.774	3		11.5667	0.23148	125.549	11431.8		8.7	0.23078	125.74	4246.1		5.8	0.21435	125.222	76894.3
17.4	0.24133	126.136	2.9		11.6	0.23212	125.911	24370.3		8.725	0.23091	126.103	4618.9		5.81667	0.21429	125.583	50283.2
17.45	0.24269	126.499	3.3		11.6333	0.23139	126.273	6946.2		8.75	0.23122	126.465	5210.8		5.83333	0.21354	125.943	27750.4
17.5	0.242	126.861	3.5		11.6667	0.23144	126.634	19872.6		8.775	0.23125	126.827	5633.7		5.85	0.21613	126.304	63740.8
17.55	0.2409	127.223	3.3		11.7	0.23151	126.996	7722.2		8.8	0.23127	127.19	4879.8		5.86667	0.2155	126.665	83983.4
17.6	0.23991	127.586	3.2		11.7333	0.23159	127.358	27940.6		8.825	0.23139	127.552	5772.1		5.88333	0.21551	127.026	5879.3
17.65	0.2396	127.948	3		11.7667	0.23166	127.72	15440.6		8.85	0.23137	127.914	7334.9		5.9	0.21494	127.387	26866.9
17.7	0.23933	128.311	2.9		11.8	0.23176	128.082	20468.3		8.875	0.23147	128.277	8827.4		5.91667	0.21415	127.748	73684.7
17.75	0.23914	128.673	3.3		11.8333	0.23208	128.444	10879		8.9	0.23151	128.639	8820.6		5.93333	0.21408	128.109	48341
17.8	0.23905	129.036	3.8		11.8667	0.23219	128.805	7373.8		8.925	0.23156	129.002	9795		5.95	0.21494	128.47	183226
17.85	0.23906	129.398	3.6		11.9	0.23239	129.167	17831.2		8.95	0.23119	129.364	6680.3		5.96667	0.21523	128.83	77783
17.9	0.23931	129.761	3.7		11.9333	0.23293	129.529	12851.5		8.975	0.23118	129.726	6393.4		5.98333	0.21494	129.191	116.5
17.95	0.24105	130.123	3.5		11.9667	0.23301	129.891	27591.9		9	0.23152	130.089	8136.5		6	0.21519	129.552	47759.1
18	0.24136	130.486	3.2		12	0.23313	130.253	6680.9		9.025	0.23162	130.451	7384.7		6.01667	0.21771	129.913	132363
18.05	0.24094	130.848	4.9		12.0333	0.23318	130.614	18655.2		9.05	0.23167	130.813	7913.9		6.03333	0.21439	130.274	166228
18.1	0.24026	131.211	2.8		12.0667	0.23297	130.976	4316.7		9.075	0.23168	131.176	9039.4		6.05	0.21499	130.635	163441
18.15	0.23991	131.573	3.1		12.1	0.23294	131.338	18182.3		9.1	0.23179	131.538	8354.7		6.06667	0.21412	130.996	31470.3
18.2	0.24011	131.935	3.4		12.1333	0.23302	131.7	9002		9.125	0.23182	131.9	9722.3		6.08333	0.21339	131.357	52948.2
18.25	0.24018	132.298	3.4		12.1667	0.23297	132.062	11816.1		9.15	0.23188	132.263	11012.7		6.1	0.21493	131.717	49447.4
18.3	0.24007	132.66	3.6		12.2	0.23292	132.423	6816.3		9.175	0.23187	132.625	15679.1		6.11667	0.21335	132.078	91284.3
18.35	0.2401	133.023	3.9		12.2333	0.23322	132.785	6146.1		9.2	0.23149	132.988	15633.8		6.13333	0.21438	132.439	113724
18.4	0.24006	133.385	2.8		12.2667	0.23365	133.147	7089.6		9.225	0.23159	133.35	13780.6		6.15	0.21467	132.8	16194.8
18.45	0.24079	133.748	4.9		12.3	0.23303	133.509	9891.9		9.25	0.23188	133.712	11655		6.16667	0.21434	133.161	15611.7
18.5	0.24021	134.11	4.6		12.3333	0.23337	133.871	18399.9		9.275	0.2319	134.075	12369.1		6.18333	0.21837	133.522	46120.3
18.55	0.23914	134.473	4.2		12.3667	0.23357	134.233	7556.1		9.3	0.23191	134.437	13961.4		6.2	0.21665	133.883	32659.7
18.6	0.23849	134.835	4.5		12.4	0.23363	134.594	19705		9.325	0.23201	134.799	14658.5		6.21667	0.2159	134.243	43141.9
18.65	0.23819	135.198	3.4		12.4333	0.23359	134.956	3564		9.35	0.232	135.162	15925		6.23333	0.21431	134.604	150600
18.7	0.23796	135.56	3.6		12.4667	0.23364	135.318	10596.3		9.375	0.23209	135.524	12967.8		6.25	0.21314	134.965	80342.4
18.75	0.23794	135.923	5.5		12.5	0.23397	135.68	5289.7		9.4	0.23212	135.886	15179.4		6.26667	0.21331	135.326	15910
18.8	0.23779	136.285	3.4		12.5333	0.234	136.042	17431.3		9.425	0.23216	136.249	14533.9		6.28333	0.21407	135.687	7654.7
18.85	0.23789	136.647	3.7		12.5667	0.23412	136.403	7188.8		9.45	0.2318	136.611	8432.7		6.3	0.21389	136.048	61712.7
18.9	0.23836	137.01	4.2		12.6	0.23453	136.765	5385.7		9.475	0.23177	136.974	10589.6		6.31667	0.21349	136.409	116727
18.95	0.23963	137.372	3.8		12.6333	0.23487	137.127	5606		9.5	0.23203	137.336	16628		6.33333	0.21353	136.77	146520
19	0.23982	137.735	5.8		12.6667	0.23471	137.489	10836.9		9.525	0.23212	137.698	13153		6.35	0.21639	137.13	70564
19.05	0.239	138.097	4.6		12.7	0.2346	137.851	18642.5		9.55	0.23215	138.061	11058.7		6.36667	0.21338	137.491	23869.9
19.1	0.23852	138.46	4.2		12.7333	0.23428	138.212	6093.7		9.575	0.23216	138.423	11339		6.38333	0.21362	137.852	113410
19.15	0.23864	138.822	4.4		12.7667	0.23435	138.574	10296.8		9.6	0.23228	138.785	11136.1		6.4	0.21263	138.213	93244.4
19.2	0.23878	139.185	4.5		12.8	0.23439	138.936	4050.2		9.625	0.2323	139.148	14098.9		6.41667	0.21186	138.574	181882
19.25	0.23898	139.547	4.4		12.8333	0.23421	139.298	12820.3		9.65	0.23234	139.51	9926.1		6.43333	0.21318	138.935	169743
19.3	0.23905	139.91	6.4		12.8667	0.23414	139.66	6412.3		9.675	0.23232	139.872	7265.7		6.45	0.21171	139.296	101517
19.35	0.23895	140.272	4.3		12.9	0.2345	140.022	18128.4		9.7	0.23194	140.235	8143.6		6.46667	0.21255	139.657	39420.8
19.4	0.23897	140.634	4.3		12.9333	0.23489	140.383	3392.1		9.725	0.23203	140.597	8383.6		6.48333	0.21277	140.017	7396.5
19.45	0.23919	140.997	5.5		12.9667	0.23436	140.745	1103.3		9.75	0.23233	140.96	8517.6		6.5	0.21207	140.378	75974.6
19.5	0.23861	141.359	4		13	0.23455	141.107	1691.7		9.775	0.23228	141.322	11902.7		6.51667	0.2156	140.739	168757
19.55	0.23715	141.722	6.9		13.0333	0.23463	141.469	3628.5		9.8	0.23235	141.684	11189.4		6.53333	0.21412	141.1	134985
19.6	0.23685	142.084	4.6		13.0667	0.23464	141.831	4280.5		9.825	0.23242	142.047	20157.1		6.55	0.21393	141.461	55047.3
19.65	0.23689	142.447	4.4		13.1	0.23452	142.192	5281.5		9.85	0.2324	142.409	15755.1		6.56667	0.21281	141.822	39818.9
19.7	0.23669	142.809	4.8		13.1333	0.23444	142.554	6522.4		9.875	0.23252	142.771	12774.6		6.58333	0.21191	142.183	60.5
19.75	0.23655	143.172	4.7		13.1667	0.23461	142.916	3921.2		9.9	0.23251	143.134	15595.5		6.6	0.21181	142.543	30346.5
19.8	0.23645	143.534	5.2		13.2	0.23461	143.278	8858		9.925	0.23256	143.496	11600.5		6.61667	0.2125	142.904	58187.4
19.85	0.23684	143.897	9		13.2333	0.23472	143.64	3290.5		9.95	0.23224	143.858	13940.2		6.63333	0.21251	143.265	116895
19.9	0.23765	144.259	4.6		13.2667	0.2352	144.001	27238		9.975	0.23221	144.221	9770.3		6.65	0.21189	143.626	81197.6
19.95	0.2385	144.622	5		13.3	0.23537	144.363	8370.3		10	0.23248	144.583	13515.9		6.66667	0.21211	143.987	2732.4
20	0.23861	144.984	5.3		13.3333	0.23531	144.725	14965.9		10.025	0.23255	144.946	11674.1		6.68333	0.21504	144.348	1580.1
20.05	0.23742	145.346	4.8		13.3667	0.23509	145.087	7163.5		10.05	0.23256	145.308	11670.9		6.7	0.21171	144.709	29662.7
20.1	0.23705	145.709	8.4		13.4	0.23467	145.449	9317.1		10.075	0.23259	145.67	13414.5		6.71667	0.21201	145.07	46856.2
20.15	0.23727	146.071	6.4		13.4333	0.23464	145.811	12810.3		10.1	0.23269	146.033	12494.9		6.73333	0.21108	145.43	174007
20.2	0.23761	146.434	5.9		13.4667	0.23467	146.172	10071.9		10.125	0.2327	146.395	9129.5		6.75	0.21021	145.791	81891.1
20.25	0.23781	146.796	6		13.5	0.23439	146.534	18170.5		10.15	0.23275	146.757	6903.2		6.76667	0.2119	146.152	13072.7
20.3	0.23779	147.159	5.9		13.5333	0.23427	146.896	3032.5		10.175	0.23274	147.12	8895.4		6.78333	0.21021	146.513	32412.9
20.35	0.23794	147.521	5.8		13.5667	0.23456	147.258	7657.1		10.2	0.23232	147.482	10488		6.8	0.21114	146.874	33413.9
20.4	0.23825	147.884	9.9		13.6	0.23516	147.62	2539.5		10.225	0.23243	147.844	1340.1		6.81667	0.21138	147.235	117521
20.45	0.23822	148.246	5.5		13.6333	0.23432	147.981	7494.2		10.25	0.23264	148.207	1015.6		6.83333	0.21065	147.596	116045
20.5	0.23767	148.609	7.2		13.6667	0.23436	148.343	5629.8		10.275	0.23267	148.569	671.9		6.85	0.21422	147.957	162037
20.55	0.23558	148.971	6.8		13.7	0.23441	148.705	7961		10.3	0.23268	148.932	776.1		6.86667	0.21307	148.317	141653
20.6	0.23532	149.334	5.5		13.7333	0.23449	149.067	7268.1		10.325	0.23275	149.294	1627.5		6.88333	0.21261	148.678	128554
20.65	0.23523	149.696	10.2		13.7667	0.23439	149.429	6989.8		10.35	0.23275	149.656	1765.3		6.9	0.21164	149.039	167789
20.7	0.23515	150.058	7.8		13.8	0.23432	149.79	7238.9		10.375	0.23283	150.019	1138.4		6.91667	0.21093	149.4	213793
20.75	0.23507	150.421	6.7		13.8333	0.23459	150.152	9667.2		10.4	0.23288	150.381	1342.7		6.93333	0.2107	149.761	276662
20.8	0.23514	150.783	8.1		13.8667	0.23466	150.514	18068		10.425	0.2329	150.743	1968.2		6.95	0.21124	150.122	153801
20.85	0.23563	151.146	5.8		13.9	0.23487	150.876	8265.2		10.45	0.23256	151.106	3901.5		6.96667	0.21163	150.483	128660
20.9	0.2368	151.508	7.5		13.9333	0.23526	151.238	14138.4		10.475	0.23256	151.468	4691.3		6.98333	0.21107	150.843	22199.3
20.95	0.23751	151.871	12.3		13.9667	0.23522	151.6	6097.5		10.5	0.23278	151.83	4820.6		7	0.21107	151.204	125128
21	0.23753	152.233	6.1		14	0.23544	151.961	14675.2		10.525	0.23284	152.193	6258.6		7.01667	0.21377	151.565	122308
21.05	0.23596	152.596	9		14.0333	0.23557	152.323	7943.6		10.55	0.23287	152.555	4341.2		7.03333	0.20988	151.926	265367
21.1	0.23591	152.958	7.5		14.0667	0.23519	152.685	16009.5		10.575	0.23291	152.918	4076.7		7.05	0.21017	152.287	223466
21.15	0.23618	153.321	6.4		14.1	0.23494	153.047	10660.2		10.6	0.23298	153.28	5650.8		7.06667	0.20962	152.648	129253
21.2	0.23646	153.683	12.5		14.1333	0.23499	153.409	9887.5		10.625	0.23301	153.642	4585.6		7.08333	0.20846	153.009	41933.9
21.25	0.23666	154.046	8.1		14.1667	0.23496	153.77	10475.3		10.65	0.23304	154.005	2797.5		7.1	0.21013	153.37	145747
21.3	0.23674	154.408	7.8		14.2	0.23491	154.132	12418.6		10.675	0.23302	154.367	2028.6		7.11667	0.20855	153.73	248276
21.35	0.23676	154.77	9.9		14.2333	0.23509	154.494	24842		10.7	0.23265	154.729	4417.7		7.13333	0.20951	154.091	285644
21.4	0.23737	155.133	7.2		14.2667	0.23557	154.856	12708.7		10.725	0.23271	155.092	4883.9		7.15	0.21002	154.452	121708
21.45	0.23691	155.495	7.7		14.3	0.2353	155.218	25066.7		10.75	0.23299	155.454	4094.7		7.16667	0.20862	154.813	38260.2
21.5	0.23618	155.858	12.8		14.3333	0.23538	155.579	8040.8		10.775	0.23293	155.816	7178.8		7.18333	0.21236	155.174	21094.7
21.55	0.23417	156.22	6.7		14.3667	0.23525	155.941	19818.7		10.8	0.23302	156.179	5597.2		7.2	0.20991	155.535	115565
21.6	0.23409	156.583	12.8		14.4	0.23511	156.303	11118.5		10.825	0.23305	156.541	3746.6		7.21667	0.20945	155.896	220078
21.65	0.23408	156.945	9.6		14.4333	0.23494	156.665	26024.1		10.85	0.23305	156.904	4106.2		7.23333	0.20961	156.257	250960
21.7	0.23383	157.308	6.7		14.4667	0.23498	157.027	21118		10.875	0.23315	157.266	4461.6		7.25	0.20929	156.617	160138
21.75	0.23379	157.67	12		14.5	0.23526	157.389	20141.5		10.9	0.23315	157.628	5569.8		7.26667	0.20902	156.978	65265.4
21.8	0.23396	158.033	9.6		14.5333	0.23524	157.75	23243		10.925	0.2332	157.991	6373.4		7.28333	0.20942	157.339	40750.7
21.85	0.23437	158.395	9.9		14.5667	0.2354	158.112	17249		10.95	0.23291	158.353	4997.6		7.3	0.20925	157.7	11277.5
21.9	0.23594	158.757	12.3		14.6	0.23607	158.474	29912.2		10.975	0.23288	158.715	6629.3		7.31667	0.20935	158.061	33927.2
21.95	0.23645	159.12	8.1		14.6333	0.23598	158.836	18642.5		11	0.23309	159.078	4929.9		7.33333	0.20941	158.422	206511
22	0.23652	159.482	9.6		14.6667	0.23576	159.198	28262.8		11.025	0.23314	159.44	4734		7.35	0.2126	158.783	112282
22.05	0.23509	159.845	13.4		14.7	0.23572	159.559	5073.9		11.05	0.23315	159.802	11304		7.36667	0.20899	159.143	6598.4
22.1	0.23489	160.207	7.5		14.7333	0.23543	159.921	9691.4		11.075	0.2332	160.165	9927.8		7.38333	0.20957	159.504	18838.7
22.15	0.23522	160.57	16.4		14.7667	0.23539	160.283	7386.7		11.1	0.23329	160.527	7105.5		7.4	0.2089	159.865	139619
22.2	0.23543	160.932	9.9		14.8	0.23542	160.645	22024.4		11.125	0.23329	160.89	5890.2		7.41667	0.20808	160.226	55736.4
22.25	0.23529	161.295	8.7		14.8333	0.23534	161.007	8741.7		11.15	0.23332	161.252	8827.4		7.43333	0.20959	160.587	223814
22.3	0.23517	161.657	14		14.8667	0.23523	161.369	6833.7		11.175	0.23331	161.614	12039.3		7.45	0.20833	160.948	32802
22.35	0.23509	162.02	11.7		14.9	0.23548	161.73	7574.3		11.2	0.23295	161.977	7330.5		7.46667	0.20958	161.309	38600.7
22.4	0.23619	162.382	12.1		14.9333	0.2364	162.092	8641.2		11.225	0.23299	162.339	8037		7.48333	0.21004	161.67	307.9
22.45	0.23563	162.745	18.4		14.9667	0.23548	162.454	17074.7		11.25	0.23324	162.701	7856.1		7.5	0.20934	162.03	181144
22.5	0.23481	163.107	9.3		15	0.23547	162.816	12540.2		11.275	0.23318	163.064	5758.8		7.51667	0.21341	162.391	56973.3
22.55	0.23348	163.469	10.8		15.0333	0.23552	163.178	31696.8		11.3	0.23327	163.426	5654		7.53333	0.21148	162.752	146369
22.6	0.23324	163.832	14.9		15.0667	0.23576	163.539	7521.3		11.325	0.23331	163.788	8032.5		7.55	0.21133	163.113	9261.7
22.65	0.23297	164.194	9.9		15.1	0.23586	163.901	15692.4		11.35	0.23331	164.151	8999		7.56667	0.21086	163.474	5028.5
22.7	0.23288	164.557	22.3		15.1333	0.23588	164.263	8604.7		11.375	0.2334	164.513	6817.2		7.58333	0.20977	163.835	113443
22.75	0.23279	164.919	12.5		15.1667	0.23608	164.625	24336.4		11.4	0.23341	164.876	5174.9		7.6	0.20965	164.196	134519
22.8	0.23288	165.282	10.5		15.2	0.23611	164.987	8541.1		11.425	0.23345	165.238	5643.1		7.61667	0.21029	164.557	154282
22.85	0.23313	165.644	13.7		15.2333	0.23637	165.348	13545		11.45	0.23315	165.6	7192.1		7.63333	0.21077	164.917	138274
22.9	0.23524	166.007	11.4		15.2667	0.23725	165.71	6014.4		11.475	0.23312	165.963	4557.6		7.65	0.21041	165.278	11685
22.95	0.23571	166.369	15.8		15.3	0.23701	166.072	5773.3		11.5	0.23324	166.325	8857.1		7.66667	0.21035	165.639	29991.1
23	0.23553	166.732	24		15.3333	0.23691	166.434	6804		11.525	0.23329	166.687	7431.8		7.68333	0.21396	166	94218.8
23.05	0.23448	167.094	10.8		15.3667	0.23694	166.796	7152		11.55	0.23334	167.05	5056.2		7.7	0.21066	166.361	96380
23.1	0.23413	167.457	15.2		15.4	0.23673	167.157	14232.3		11.575	0.23337	167.412	5001.7		7.71667	0.21095	166.722	24764.3
23.15	0.23425	167.819	15		15.4333	0.23663	167.519	5410.5		11.6	0.23343	167.774	8984.9		7.73333	0.21051	167.083	117818
23.2	0.23444	168.181	10.8		15.4667	0.23666	167.881	10826.6		11.625	0.23347	168.137	6643.5		7.75	0.20963	167.443	52347.8
23.25	0.23441	168.544	30.8		15.5	0.23666	168.243	4473.4		11.65	0.23349	168.499	3918.6		7.76667	0.21128	167.804	3.7
23.3	0.23454	168.906	17		15.5333	0.23673	168.605	10361		11.675	0.23346	168.862	3266.3		7.78333	0.2102	168.165	4800
23.35	0.23449	169.269	13.1		15.5667	0.23709	168.967	6263		11.7	0.23313	169.224	8944.9		7.8	0.2111	168.526	125434
23.4	0.23597	169.631	15.8		15.6	0.23773	169.328	14679.7		11.725	0.23322	169.586	9656.9		7.81667	0.21184	168.887	167278
23.45	0.23529	169.994	13.4		15.6333	0.23724	169.69	7440		11.75	0.2334	169.949	9681.7		7.83333	0.21113	169.248	37434.8
23.5	0.23431	170.356	17.3		15.6667	0.23707	170.052	7708.6		11.775	0.23333	170.311	7361.4		7.85	0.21487	169.609	33260.2
23.55	0.2334	170.719	34.6		15.7	0.23688	170.414	10771		11.8	0.23344	170.673	7529		7.86667	0.21121	169.97	9020.8
23.6	0.23322	171.081	12.3		15.7333	0.23688	170.776	12245.4		11.825	0.23343	171.036	6086.3		7.88333	0.21059	170.33	98861.7
23.65	0.233	171.444	23.4		15.7667	0.23699	171.137	20828.8		11.85	0.23348	171.398	7401.2		7.9	0.21066	170.691	37530.5
23.7	0.23282	171.806	17.6		15.8	0.23713	171.499	10814		11.875	0.23355	171.761	7698		7.91667	0.2103	171.052	144937
23.75	0.23276	172.168	13.1		15.8333	0.23752	171.861	16235.7		11.9	0.23356	172.123	7004.5		7.93333	0.21053	171.413	56016.2
23.8	0.2329	172.531	40.5		15.8667	0.23762	172.223	6181.7		11.925	0.23359	172.485	7548.1		7.95	0.21047	171.774	12979.6
23.85	0.23319	172.893	22.6		15.9	0.23791	172.585	14552.1		11.95	0.23339	172.848	10216.1		7.96667	0.21135	172.135	-0.4
23.9	0.23492	173.256	20.5		15.9333	0.2388	172.947	8184.2		11.975	0.23339	173.21	13327.7		7.98333	0.21129	172.496	54516.1
23.95	0.23532	173.618	24.6		15.9667	0.23847	173.308	16633.3		12	0.23357	173.572	10248.5		8	0.2111	172.857	206474
24	0.23504	173.981	16.4		16	0.23801	173.67	9546.5		12.025	0.23358	173.935	10246.2		8.01667	0.21455	173.217	148087
24.05	0.23446	174.343	23.7		16.0333	0.23811	174.032	7210.3		12.05	0.23359	174.297	10578.4		8.03333	0.21074	173.578	110178
24.1	0.23437	174.706	36.7		16.0667	0.23815	174.394	8616.5		12.075	0.23367	174.659	8753.7		8.05	0.21088	173.939	23647.6
24.15	0.23479	175.068	17.6		16.1	0.23821	174.756	10850.5		12.1	0.23373	175.022	9490.2		8.06667	0.21072	174.3	84083.8
24.2	0.23496	175.431	32.3		16.1333	0.23812	175.117	11023		12.125	0.23376	175.384	9737.3		8.08333	0.20982	174.661	26004.1
24.25	0.23482	175.793	21.4		16.1667	0.23811	175.479	10885.8		12.15	0.23378	175.746	11564.3		8.1	0.21153	175.022	1017.3
24.3	0.23475	176.156	17.3		16.2	0.23835	175.841	11828.7		12.175	0.23375	176.109	9751.2		8.11667	0.21061	175.383	120690
24.35	0.23461	176.518	47.9		16.2333	0.23879	176.203	8314.7		12.2	0.2334	176.471	8548.5		8.13333	0.21123	175.743	30138
24.4	0.23541	176.88	30.2		16.2667	0.23981	176.565	14038		12.225	0.23345	176.834	16395		8.15	0.21188	176.104	23998.6
24.45	0.23487	177.243	28.7		16.3	0.23908	176.926	10016.8		12.25	0.23363	177.196	11602.9		8.16667	0.21118	176.465	31620.2
24.5	0.23395	177.605	37.9		16.3333	0.23862	177.288	23451.8		12.275	0.23357	177.558	8490.5		8.18333	0.21532	176.826	190.1
24.55	0.23347	177.968	18.7		16.3667	0.23827	177.65	16794.9		12.3	0.2337	177.921	8422.7		8.2	0.21239	177.187	2.2
24.6	0.23331	178.33	23.7		16.4	0.23824	178.012	19056.9		12.325	0.23367	178.283	10993.3		8.21667	0.21211	177.548	145805
24.65	0.23313	178.693	32.3		16.4333	0.2383	178.374	17582.4		12.35	0.23372	178.645	10651.4		8.23333	0.21134	177.909	7134.1
24.7	0.23317	179.055	18.7		16.4667	0.23845	178.736	12985.5		12.375	0.23378	179.008	8416.3		8.25	0.21085	178.27	20636.2
24.75	0.23314	179.418	37.3		16.5	0.23888	179.097	13303.2		12.4	0.23379	179.37	8295.5		8.26667	0.21093	178.63	24396.5
24.8	0.23331	179.78	25.2		16.5333	0.23903	179.459	15784.3		12.425	0.23385	179.732	8641.5		8.28333	0.21115	178.991	27545.4
24.85	0.23383	180.143	21.1		16.5667	0.23933	179.821	24739		12.45	0.23362	180.095	8775.2		8.3	0.21198	179.352	150061
24.9	0.23513	180.505	27.3		16.6	0.24061	180.183	10211.7		12.475	0.23362	180.457	8032.5		8.31667	0.21211	179.713	92782.6
24.95	0.23542	180.868	21.7		16.6333	0.24018	180.545	17514.4		12.5	0.23381	180.82	16327.9		8.33333	0.21237	180.074	4992.9
25	0.23474	181.23	25.5		16.6667	0.23942	180.906	8309.9		12.525	0.23383	181.182	12681.3		8.35	0.21567	180.435	43965.3
25.05	0.23433	181.592	25.1		16.7	0.23941	181.268	21956.7		12.55	0.23381	181.544	10878.4		8.36667	0.21172	180.796	35508.3
25.1	0.23456	181.955	17.8		16.7333	0.23955	181.63	15038		12.575	0.23389	181.907	10871.7		8.38333	0.21235	181.157	198823
25.15	0.23496	182.317	17.6		16.7667	0.23962	181.992	28042.8		12.6	0.23395	182.269	12605.6		8.4	0.21233	181.517	31667.9
25.2	0.2353	182.68	25.2		16.8	0.23942	182.354	26143.7		12.625	0.23397	182.631	11504.5		8.41667	0.21134	181.878	43240
25.25	0.23523	183.042	17		16.8333	0.23923	182.715	17442.5		12.65	0.23399	182.994	11173.8		8.43333	0.213	182.239	19564.6
25.3	0.23509	183.405	33.7		16.8667	0.2395	183.077	14195.8		12.675	0.23399	183.356	12599.1		8.45	0.21171	182.6	49167.7
25.35	0.23521	183.767	21.7		16.9	0.2399	183.439	19235.3		12.7	0.23367	183.719	11403.5		8.46667	0.21229	182.961	68342.4
25.4	0.23543	184.13	18.7		16.9333	0.24107	183.801	30492		12.725	0.23375	184.081	14802.2		8.48333	0.21302	183.322	82450.9
25.45	0.23507	184.492	27		16.9667	0.24023	184.163	12945.7		12.75	0.2339	184.443	8838		8.5	0.21221	183.683	214562
25.5	0.23371	184.855	24.9		17	0.24007	184.525	21572.1		12.775	0.23383	184.806	9527.1		8.51667	0.21492	184.043	66038.7
25.55	0.23361	185.217	30.5		17.0333	0.23978	184.886	10865.8		12.8	0.23397	185.168	5424.6		8.53333	0.21226	184.404	-0.4
25.6	0.23376	185.58	39		17.0667	0.23974	185.248	17381.3		12.825	0.23392	185.53	5445.2		8.55	0.21224	184.765	864.5
25.65	0.23368	185.942	22.3		17.1	0.23964	185.61	12339.4		12.85	0.23399	185.893	6335.4		8.56667	0.21174	185.126	120491
25.7	0.23362	186.304	26.4		17.1333	0.23967	185.972	22005		12.875	0.23404	186.255	8795.3		8.58333	0.21146	185.487	108924
25.75	0.23374	186.667	34.9		17.1667	0.24008	186.334	10407		12.9	0.23404	186.617	13128.3		8.6	0.21131	185.848	124871
25.8	0.23417	187.029	23.4		17.2	0.24016	186.695	12059.6		12.925	0.2341	186.98	6187.6		8.61667	0.21207	186.209	0.5
25.85	0.235	187.392	40.2		17.2333	0.24041	187.057	14897.3		12.95	0.23393	187.342	5021.1		8.63333	0.21319	186.57	18436.7
25.9	0.23586	187.754	29.9		17.2667	0.24127	187.419	18070.1		12.975	0.23391	187.705	5411		8.65	0.2131	186.93	2476.8
25.95	0.23615	188.117	24.3		17.3	0.24091	187.781	27125.2		13	0.23405	188.067	5757.4		8.66667	0.21318	187.291	32248
26	0.23516	188.479	24.3		17.3333	0.24019	188.143	19519.2		13.025	0.23408	188.429	5820.7		8.68333	0.21653	187.652	169285
26.05	0.23508	188.842	24.8		17.3667	0.24023	188.504	30042		13.05	0.23407	188.792	7732.2		8.7	0.21319	188.013	11179.7
26.1	0.23545	189.204	30.5		17.4	0.24026	188.866	11717.7		13.075	0.23413	189.154	6379.3		8.71667	0.21394	188.374	4452.2
26.15	0.23601	189.567	39.6		17.4333	0.24024	189.228	23753		13.1	0.23421	189.516	6596		8.73333	0.21404	188.735	-0.1
26.2	0.23635	189.929	21.7		17.4667	0.24009	189.59	17204		13.125	0.23423	189.879	6225.3		8.75	0.21296	189.096	-0.1
26.25	0.23632	190.292	27.9		17.5	0.23997	189.952	23288.9		13.15	0.23421	190.241	7880		8.76667	0.21525	189.457	85214.9
26.3	0.23626	190.654	26.7		17.5333	0.24011	190.314	14218.2		13.175	0.23423	190.603	8141.2		8.78333	0.21426	189.817	145565
26.35	0.23663	191.016	21.7		17.5667	0.24045	190.675	15392.6		13.2	0.23394	190.966	8320.6		8.8	0.21532	190.178	120584
26.4	0.23654	191.379	36.7		17.6	0.24183	191.037	11355.5		13.225	0.23399	191.328	9877.2		8.81667	0.21614	190.539	28906.8
26.45	0.23614	191.741	29		17.6333	0.24114	191.399	11089.9		13.25	0.23412	191.691	10917.6		8.83333	0.21545	190.9	62610
26.5	0.23424	192.104	26.4		17.6667	0.24053	191.761	14891.4		13.275	0.23407	192.053	11114.9		8.85	0.21852	191.261	52514.8
26.55	0.23423	192.466	23.7		17.7	0.23998	192.123	11481		13.3	0.23419	192.415	14874		8.86667	0.21558	191.622	89808.6
26.6	0.23419	192.829	24.9		17.7333	0.23979	192.484	38895.4		13.325	0.23414	192.778	13275.6		8.88333	0.21604	191.983	114949
26.65	0.23426	193.191	27.6		17.7667	0.23978	192.846	11737.8		13.35	0.2342	193.14	13633.9		8.9	0.21567	192.343	57214.7
26.7	0.23436	193.554	31.4		17.8	0.23988	193.208	22044.1		13.375	0.23425	193.502	10073.6		8.91667	0.21543	192.704	24
26.75	0.23459	193.916	20.5		17.8333	0.24026	193.57	10895.5		13.4	0.23427	193.865	8489.3		8.93333	0.21584	193.065	34659
26.8	0.23502	194.279	27.3		17.8667	0.24031	193.932	26055		13.425	0.23429	194.227	7048.4		8.95	0.21659	193.426	38308.5
26.85	0.23629	194.641	23.1		17.9	0.24059	194.293	9841.6		13.45	0.23416	194.589	12118.2		8.96667	0.21761	193.787	559.7
26.9	0.23699	195.003	18.7		17.9333	0.24171	194.655	16288.4		13.475	0.23417	194.952	9562.4		8.98333	0.21819	194.148	116255
26.95	0.23724	195.366	37.3		17.9667	0.24117	195.017	6742.7		13.5	0.23433	195.314	6291.8		9	0.21865	194.509	44595.5
27	0.23575	195.728	23.1		18	0.24049	195.379	5010.8		13.525	0.23429	195.677	7554.9		9.01667	0.22183	194.87	29721.9
27.05	0.23572	196.091	19.3		18.0333	0.24029	195.741	9216.4		13.55	0.23431	196.039	6270.6		9.03333	0.21836	195.23	69018.6
27.1	0.23613	196.453	16.7		18.0667	0.24044	196.103	9900.2		13.575	0.2344	196.401	9136		9.05	0.21919	195.591	-0.1
27.15	0.23669	196.816	14.9		18.1	0.24058	196.464	17864.8		13.6	0.23443	196.764	10530.7		9.06667	0.21984	195.952	76257.9
27.2	0.2368	197.178	15.2		18.1333	0.24035	196.826	7198.3		13.625	0.23446	197.126	10333.9		9.08333	0.21885	196.313	148217
27.25	0.23672	197.541	23.7		18.1667	0.23998	197.188	12404.2		13.65	0.23445	197.488	7326.7		9.1	0.2213	196.674	23386.7
27.3	0.23661	197.903	17.6		18.2	0.24007	197.55	4761.1		13.675	0.23446	197.851	7087.8		9.11667	0.22062	197.035	21178.6
27.35	0.23727	198.266	25.5		18.2333	0.24053	197.912	10580.1		13.7	0.23426	198.213	8380		9.13333	0.2215	197.396	46774.1
27.4	0.23684	198.628	19		18.2667	0.24159	198.273	6801.6		13.725	0.23434	198.575	12999.9		9.15	0.2228	197.757	7323.7
27.45	0.23629	198.991	17.3		18.3	0.24024	198.635	16094.9		13.75	0.23443	198.938	10741.5		9.16667	0.22216	198.117	61136.4
27.5	0.2343	199.353	37.3		18.3333	0.24018	198.997	7649.7		13.775	0.23441	199.3	12323.5		9.18333	0.22621	198.478	20148.2
27.55	0.23447	199.715	22.6		18.3667	0.24007	199.359	6215.6		13.8	0.23453	199.663	8830.9		9.2	0.22327	198.839	9.6
27.6	0.23449	200.078	22.6		18.4	0.24009	199.721	6852.5		13.825	0.23446	200.025	11460.6		9.21667	0.22318	199.2	12808.8
27.65	0.23436	200.44	25.2		18.4333	0.23992	200.082	8238.1		13.85	0.23455	200.387	12742.8		9.23333	0.22303	199.561	66768.4
27.7	0.23438	200.803	18.1		18.4667	0.2398	200.444	11853.2		13.875	0.23457	200.75	21890.1		9.25	0.22296	199.922	23.7
27.75	0.23473	201.165	24		18.5	0.24016	200.806	5615.7		13.9	0.2346	201.112	25546.4		9.26667	0.22375	200.283	131038
27.8	0.23518	201.528	33.5		18.5333	0.24029	201.168	7583.5		13.925	0.23462	201.474	14297.7		9.28333	0.22396	200.643	52808.1
27.85	0.23692	201.89	19.9		18.5667	0.24052	201.53	3894.7		13.95	0.2345	201.837	11210.9		9.3	0.22479	201.004	-0.7
27.9	0.23742	202.253	35.5		18.6	0.24116	201.892	10620.5		13.975	0.23453	202.199	11666.5		9.31667	0.22515	201.365	-1.1
27.95	0.23774	202.615	24.9		18.6333	0.2403	202.253	6623.1		14	0.23465	202.561	12393		9.33333	0.22549	201.726	-0.9
28	0.23645	202.978	20.8		18.6667	0.24032	202.615	17557.1		14.025	0.23461	202.924	21119.2		9.35	0.22847	202.087	385.4
28.05	0.23632	203.34	34		18.7	0.2405	202.977	8811.5		14.05	0.23465	203.286	24525.2		9.36667	0.22496	202.448	28317.8
28.1	0.23675	203.703	24.6		18.7333	0.24041	203.339	7248.9		14.075	0.23473	203.649	17882.2		9.38333	0.22527	202.809	2467.7
28.15	0.23725	204.065	28.4		18.7667	0.24021	203.701	9612.7		14.1	0.23475	204.011	14807.2		9.4	0.22575	203.17	9261.7
28.2	0.23746	204.427	26.4		18.8	0.24015	204.062	16792.9		14.125	0.23479	204.373	11502.8		9.41667	0.22476	203.53	7872.3
28.25	0.23735	204.79	22		18.8333	0.24017	204.424	30727.3		14.15	0.23478	204.736	14773		9.43333	0.22674	203.891	141158
28.3	0.23725	205.152	24.3		18.8667	0.2403	204.786	14376.3		14.175	0.23481	205.098	15599		9.45	0.22655	204.252	129701
28.35	0.23851	205.515	30.8		18.9	0.24057	205.148	23998.3		14.2	0.23457	205.46	16039		9.46667	0.2275	204.613	44203.5
28.4	0.23802	205.877	21.4		18.9333	0.24152	205.51	7680.9		14.225	0.23468	205.823	22143.1		9.48333	0.22886	204.974	97641
28.45	0.23742	206.24	35.2		18.9667	0.24066	205.871	12966.6		14.25	0.23472	206.185	20664.8		9.5	0.22743	205.335	-0.4
28.5	0.23608	206.602	24.3		19	0.24053	206.233	6489.4		14.275	0.23472	206.547	18235.9		9.51667	0.23119	205.696	-0.7
28.55	0.23603	206.965	18.7		19.0333	0.2403	206.595	24986.3		14.3	0.23482	206.91	17559.1		9.53333	0.22738	206.057	-1.1
28.6	0.23581	207.327	29.6		19.0667	0.24022	206.957	9981.2		14.325	0.23477	207.272	22208.7		9.55	0.22781	206.417	-1.2
28.65	0.23583	207.69	23.1		19.1	0.24023	207.319	17612.7		14.35	0.23485	207.635	25840.6		9.56667	0.22786	206.778	679.8
28.7	0.23591	208.052	26.1		19.1333	0.24036	207.681	7516.6		14.375	0.23487	207.997	19105.8		9.58333	0.22812	207.139	0.2
28.75	0.23621	208.415	35.5		19.1667	0.24086	208.042	7824.3		14.4	0.2349	208.359	11869.4		9.6	0.22821	207.5	58177.7
28.8	0.23649	208.777	17.8		19.2	0.24088	208.404	21473.7		14.425	0.23491	208.722	15565.8		9.61667	0.22783	207.861	30949.4
28.85	0.23878	209.139	19		19.2333	0.24102	208.766	11096.1		14.45	0.23478	209.084	20860.9		9.63333	0.22913	208.222	52806.6
28.9	0.23925	209.502	21.7		19.2667	0.24185	209.128	25581.8		14.475	0.23481	209.446	16764.6		9.65	0.22859	208.583	6886.4
28.95	0.23927	209.864	17.6		19.3	0.2412	209.49	5869.8		14.5	0.23492	209.809	19966		9.66667	0.2287	208.943	-0.1
29	0.23853	210.227	35.2		19.3333	0.24142	209.851	11988.1		14.525	0.23488	210.171	20123.5		9.68333	0.23115	209.304	17
29.05	0.2386	210.589	19.3		19.3667	0.24178	210.213	4781.4		14.55	0.23491	210.533	18304.5		9.7	0.22741	209.665	17.3
29.1	0.23909	210.952	18.1		19.4	0.24173	210.575	8979.3		14.575	0.235	210.896	22143.1		9.71667	0.22744	210.026	21364.2
29.15	0.23947	211.314	23.4		19.4333	0.24149	210.937	6161.1		14.6	0.235	211.258	30722.6		9.73333	0.2279	210.387	183.6
29.2	0.23932	211.677	19		19.4667	0.24152	211.299	16029.3		14.625	0.23504	211.621	32643.2		9.75	0.22621	210.748	177762
29.25	0.2392	212.039	26.7		19.5	0.24162	211.66	7946.8		14.65	0.23503	211.983	22828.6		9.76667	0.22806	211.109	35573.6
29.3	0.23903	212.402	33.7		19.5333	0.24179	212.022	8185.4		14.675	0.23505	212.345	21400.7		9.78333	0.22741	211.47	76528.8
29.35	0.24059	212.764	17		19.5667	0.24212	212.384	9450.2		14.7	0.23486	212.708	24709.2		9.8	0.228	211.83	10556.9
29.4	0.23995	213.126	20.2		19.6	0.24317	212.746	9394.5		14.725	0.23499	213.07	26875.2		9.81667	0.22969	212.191	42430.7
29.45	0.23912	213.489	19.9		19.6333	0.24185	213.108	15267.7		14.75	0.23499	213.432	25808.8		9.83333	0.22804	212.552	73870.5
29.5	0.23832	213.851	17.8		19.6667	0.24185	213.47	5344.2		14.775	0.235	213.795	26435.5		9.85	0.23162	212.913	31906.4
29.55	0.23829	214.214	47.9		19.7	0.24188	213.831	8564.1		14.8	0.23511	214.157	27517.4		9.86667	0.22747	213.274	7.2
29.6	0.23807	214.576	24.3		19.7333	0.242	214.193	3860.9		14.825	0.23505	214.519	21969		9.88333	0.22715	213.635	25899.8
29.65	0.23797	214.939	20.8		19.7667	0.24208	214.555	10081.9		14.85	0.23514	214.882	17096.2		9.9	0.22715	213.996	7002.7
29.7	0.238	215.301	21.1		19.8	0.24228	214.917	5470.2		14.875	0.23513	215.244	20794.6		9.91667	0.22768	214.357	-0.1
29.75	0.23831	215.664	19.3		19.8333	0.24288	215.279	19518.9		14.9	0.23516	215.607	21777.3		9.93333	0.22719	214.717	197208
29.8	0.23857	216.026	29.9		19.8667	0.24303	215.64	12143.3		14.925	0.23518	215.969	13517		9.95	0.22639	215.078	-0.4
29.85	0.24028	216.389	46.4		19.9	0.24319	216.002	10633.4		14.95	0.23507	216.331	12006		9.96667	0.22752	215.439	-0.3
29.9	0.24065	216.751	19		19.9333	0.24406	216.364	7469.2		14.975	0.23514	216.694	15070.7		9.98333	0.22702	215.8	32372.9
29.95	0.24052	217.114	25.5		19.9667	0.24297	216.726	9807.1		15	0.23523	217.056	20175		10	0.22685	216.161	14465.6
30	0.24035	217.476	21.1		20	0.24316	217.088	19915		15.025	0.2352	217.418	20777.3		10.0167	0.22883	216.522	-0.4
30.05	0.24047	217.838	18.7		20.0333	0.24379	217.449	9791.2		15.05	0.23523	217.781	34172.8		10.0333	0.2249	216.883	9.9
30.1	0.24091	218.201	46.4		20.0667	0.24384	217.811	27361.9		15.075	0.2353	218.143	23612		10.05	0.22475	217.243	-0.7
30.15	0.24122	218.563	29.3		20.1	0.24348	218.173	11304		15.1	0.2353	218.505	17428.1		10.0667	0.22478	217.604	4254
30.2	0.24097	218.926	22.9		20.1333	0.24347	218.535	20320.8		15.125	0.23533	218.868	15858.8		10.0833	0.22248	217.965	7984.2
30.25	0.24075	219.288	24		20.1667	0.2437	218.897	8363.8		15.15	0.23532	219.23	19056		10.1	0.22402	218.326	-2.5
30.3	0.24057	219.651	19.9		20.2	0.24401	219.259	28232.4		15.175	0.23535	219.593	20093.8		10.1167	0.22291	218.687	30565
30.35	0.24147	220.013	27		20.2333	0.24422	219.62	18546.2		15.2	0.23515	219.955	23742.7		10.1333	0.22334	219.048	77882.9
30.4	0.24092	220.376	42.9		20.2667	0.24536	219.982	27009.1		15.225	0.23527	220.317	19121.7		10.15	0.22507	219.409	91420.3
30.45	0.23997	220.738	22.9		20.3	0.24385	220.344	15538.1		15.25	0.23526	220.68	16294.6		10.1667	0.22371	219.77	68573.3
30.5	0.23964	221.101	32.9		20.3333	0.24363	220.706	10828.7		15.275	0.2353	221.042	12841.2		10.1833	0.22648	220.13	17355.3
30.55	0.2395	221.463	23.4		20.3667	0.24354	221.068	23278		15.3	0.23537	221.404	14555.7		10.2	0.22383	220.491	619.8
30.6	0.23933	221.826	19.3		20.4	0.2437	221.429	13351.5		15.325	0.23532	221.767	15739.2		10.2167	0.22323	220.852	63984.4
30.65	0.23937	222.188	37.3		20.4333	0.24376	221.791	24835.8		15.35	0.23541	222.129	16114.4		10.2333	0.22272	221.213	63972
30.7	0.23944	222.55	27.3		20.4667	0.24396	222.153	6198.5		15.375	0.23543	222.491	14066.2		10.25	0.2233	221.574	137968
30.75	0.23964	222.913	29.6		20.5	0.24462	222.515	14626.1		15.4	0.23546	222.854	11336.1		10.2667	0.22315	221.935	60557.1
30.8	0.24006	223.275	33.2		20.5333	0.24473	222.877	4225.2		15.425	0.23547	223.216	13327.7		10.2833	0.22255	222.296	-1.6
30.85	0.24124	223.638	22		20.5667	0.2449	223.238	13707.3		15.45	0.23541	223.579	16441		10.3	0.223	222.657	-0.1
30.9	0.24157	224	32.6		20.6	0.24569	223.6	7875.9		15.475	0.23559	223.941	16184.8		10.3167	0.22281	223.017	59140.1
30.95	0.24099	224.363	51.4		20.6333	0.24481	223.962	21199.5		15.5	0.23562	224.303	15355.5		10.3333	0.22283	223.378	111091
31	0.241	224.725	32		20.6667	0.24495	224.324	12329.1		15.525	0.23563	224.666	17538.8		10.35	0.22453	223.739	72971.4
31.05	0.24123	225.088	49.4		20.7	0.24545	224.686	7888		15.55	0.23565	225.028	13537.3		10.3667	0.22083	224.1	18362.5
31.1	0.24171	225.45	28.4		20.7333	0.24552	225.048	11449.5		15.575	0.2357	225.39	14099.8		10.3833	0.22089	224.461	40253
31.15	0.24179	225.813	24.9		20.7667	0.24521	225.409	14482.4		15.6	0.23574	225.753	17845.1		10.4	0.22112	224.822	3846.1
31.2	0.24162	226.175	56.4		20.8	0.24514	225.771	26450.8		15.625	0.23576	226.115	27801.3		10.4167	0.21919	225.183	143204
31.25	0.24131	226.537	45.2		20.8333	0.24534	226.133	10561		15.65	0.23574	226.477	20871.2		10.4333	0.2208	225.543	172298
31.3	0.24126	226.9	53.8		20.8667	0.24556	226.495	20445.4		15.675	0.23577	226.84	10377.5		10.45	0.21969	225.904	233.7
31.35	0.24149	227.262	53.8		20.9	0.24582	226.857	7211.8		15.7	0.23567	227.202	11985.1		10.4667	0.22038	226.265	-0.4
31.4	0.24103	227.625	27		20.9333	0.24762	227.218	20503.4		15.725	0.23582	227.565	11884.7		10.4833	0.22207	226.626	-2.5
31.45	0.23983	227.987	42.9		20.9667	0.24609	227.58	9270		15.75	0.2358	227.927	11610.5		10.5	0.22108	226.987	-3.7
31.5	0.23986	228.35	65		21	0.24582	227.942	35309.5		15.775	0.23586	228.289	11456.5		10.5167	0.2239	227.348	49.9
31.55	0.23994	228.712	30.8		21.0333	0.24557	228.304	15783.1		15.8	0.23588	228.652	14070.4		10.5333	0.22169	227.709	115378
31.6	0.23988	229.075	75.6		21.0667	0.2456	228.666	13364.5		15.825	0.23588	229.014	13235.2		10.55	0.22119	228.07	57754.2
31.65	0.23983	229.437	38.2		21.1	0.24557	229.027	9923.4		15.85	0.23594	229.376	17103.9		10.5667	0.22056	228.43	6.7
31.7	0.23997	229.8	27.9		21.1333	0.24549	229.389	9398.1		15.875	0.23596	229.739	20605		10.5833	0.22144	228.791	15009.8
31.75	0.24034	230.162	70.6		21.1667	0.24589	229.751	22145.4		15.9	0.23598	230.101	37410.6		10.6	0.22175	229.152	145507
31.8	0.24098	230.525	53.2		21.2	0.2459	230.113	9409.3		15.925	0.23598	230.463	19195.9		10.6167	0.22112	229.513	45516.3
31.85	0.24168	230.887	77.6		21.2333	0.2461	230.475	17872.2		15.95	0.23594	230.826	18109.2		10.6333	0.22189	229.874	56765.7
31.9	0.24208	231.249	64.4		21.2667	0.24677	230.837	3072.8		15.975	0.23611	231.188	21749.9		10.65	0.22253	230.235	16392.1
31.95	0.2411	231.612	27		21.3	0.24553	231.198	9505		16	0.23615	231.551	20246.3		10.6667	0.22256	230.596	21259
32	0.24125	231.974	44.9		21.3333	0.24546	231.56	7239.5		16.025	0.23616	231.913	20517.5		10.6833	0.22455	230.957	3159.4
32.05	0.24149	232.337	61.4		21.3667	0.24617	231.922	23069.8		16.05	0.23617	232.275	28402.9		10.7	0.22156	231.317	1993.5
32.1	0.24204	232.699	34.6		21.4	0.24624	232.284	16922.2		16.075	0.23622	232.638	22171.3		10.7167	0.22206	231.678	117488
32.15	0.24224	233.062	103.5		21.4333	0.24567	232.646	19274.8		16.1	0.23627	233	16932.8		10.7333	0.22258	232.039	104333
32.2	0.24203	233.424	48.8		21.4667	0.24524	233.007	14708.5		16.125	0.23628	233.362	15723.6		10.75	0.22076	232.4	121163
32.25	0.24178	233.787	39.9		21.5	0.24527	233.369	14684.4		16.15	0.23625	233.725	17866		10.7667	0.22281	232.761	40283
32.3	0.242	234.149	59.4		21.5333	0.24569	233.731	20429.5		16.175	0.2363	234.087	13473.4		10.7833	0.22196	233.122	16157.1
32.35	0.24179	234.512	67.3		21.5667	0.24593	234.093	16610.9		16.2	0.2362	234.449	15206.5		10.8	0.22316	233.483	9425.5
32.4	0.24134	234.874	76.2		21.6	0.24662	234.455	27888.8		16.225	0.23636	234.812	15238.3		10.8167	0.22524	233.843	94956.8
32.45	0.23956	235.237	130.3		21.6333	0.24518	234.816	11357		16.25	0.23632	235.174	18925.2		10.8333	0.22429	234.204	117488
32.5	0.23962	235.599	45.5		21.6667	0.24511	235.178	20481.6		16.275	0.23642	235.537	17527		10.85	0.22732	234.565	40353.4
32.55	0.23956	235.961	74.7		21.7	0.245	235.54	9304.1		16.3	0.23642	235.899	16663.9		10.8667	0.22409	234.926	-1.9
32.6	0.23965	236.324	84.7		21.7333	0.24495	235.902	19158.5		16.325	0.23642	236.261	19250.1		10.8833	0.22362	235.287	1337.4
32.65	0.23963	236.686	40.8		21.7667	0.24481	236.264	10617.2		16.35	0.23648	236.624	19388.8		10.9	0.22376	235.648	-3.1
32.7	0.23986	237.049	153.6		21.8	0.24485	236.626	21680.1		16.375	0.2365	236.986	20178.6		10.9167	0.2246	236.009	5609.8
32.75	0.24015	237.411	67.3		21.8333	0.24548	236.987	15137		16.4	0.23653	237.348	18265.6		10.9333	0.22507	236.37	152584
32.8	0.24133	237.774	62.9		21.8667	0.24539	237.349	13188.7		16.425	0.2365	237.711	18938.8		10.95	0.2238	236.73	13937.8
32.85	0.24189	238.136	63.2		21.9	0.24536	237.711	15346.1		16.45	0.23653	238.073	17781.5		10.9667	0.22498	237.091	9649.6
32.9	0.24219	238.499	58.2		21.9333	0.24631	238.073	16184.8		16.475	0.23677	238.435	16837.6		10.9833	0.22564	237.452	40994.2
32.95	0.24059	238.861	91.2		21.9667	0.24543	238.435	27472.7		16.5	0.2368	238.798	23607.8		11	0.2258	237.813	50309.7
33	0.24037	239.224	166.9		22	0.24549	238.796	9841		16.525	0.2368	239.16	20389.7		11.0167	0.22817	238.174	175758
33.05	0.24068	239.586	47		22.0333	0.24581	239.158	18503		16.55	0.23685	239.523	16612.4		11.0333	0.22528	238.535	111926
33.1	0.24126	239.949	100.3		22.0667	0.24571	239.52	8047.6		16.575	0.23689	239.885	17084.4		11.05	0.22557	238.896	45056.6
33.15	0.24164	240.311	70.3		22.1	0.24538	239.882	19619.9		16.6	0.23692	240.247	26851.6		11.0667	0.22642	239.257	-3.1
33.2	0.24163	240.673	44.1		22.1333	0.24524	240.244	11574.6		16.625	0.23694	240.61	27351.3		11.0833	0.22473	239.617	115426
33.25	0.24138	241.036	168.6		22.1667	0.24528	240.606	23599.3		16.65	0.23691	240.972	20554.6		11.1	0.22633	239.978	242528
33.3	0.24193	241.398	111.2		22.2	0.24538	240.967	14159		16.675	0.23694	241.334	20822		11.1167	0.22569	240.339	157670
33.35	0.24141	241.761	94.7		22.2333	0.24556	241.329	12024.9		16.7	0.23682	241.697	25226.9		11.1333	0.22608	240.7	146299
33.4	0.24084	242.123	89.1		22.2667	0.24656	241.691	11714.2		16.725	0.23705	242.059	24211.5		11.15	0.22778	241.061	15620.2
33.45	0.23879	242.486	68.5		22.3	0.24515	242.053	17118		16.75	0.23705	242.421	18513.6		11.1667	0.227	241.422	122.4
33.5	0.23909	242.848	92.9		22.3333	0.24488	242.415	45760.2		16.775	0.23711	242.784	19367		11.1833	0.23023	241.783	57781
33.55	0.23911	243.211	205.4		22.3667	0.24479	242.776	21722.3		16.8	0.23715	243.146	19154.6		11.2	0.22678	242.143	97509.4
33.6	0.23897	243.573	62		22.4	0.2449	243.138	34386.3		16.825	0.23713	243.509	18419.9		11.2167	0.22687	242.504	155283
33.65	0.23892	243.936	117.4		22.4333	0.24492	243.5	13336.5		16.85	0.23718	243.871	22215.2		11.2333	0.22634	242.865	25716.7
33.7	0.23929	244.298	67.3		22.4667	0.24496	243.862	33202.2		16.875	0.23721	244.233	38149.5		11.25	0.22669
33.75	0.23958	244.661	39		22.5	0.24557	244.224	15892.3		16.9	0.23722	244.596	40867.3		11.2667	0.22711
33.8	0.24127	245.023	165.7		22.5333	0.2455	244.585	40892.9		16.925	0.23723	244.958	27586.3		11.2833	0.22634
33.85	0.24163	245.385	115.6		22.5667	0.24551	244.947	22006.4		16.95	0.23722	245.32	33110.6		11.3	0.22718
33.9	0.24196	245.748	91.2		22.6	0.24764	245.309	19394.7		16.975	0.2374	245.683	34699		11.3167	0.22695
33.95	0.24076	246.11	81.5		22.6333	0.24694	245.671	16668.9		17	0.23743	246.045	27721.2		11.3333	0.22752
34	0.24062	246.473	49.4		22.6667	0.24667	246.033	19407		17.025	0.23743	246.407	21882.2		11.35	0.22988
34.05	0.24101	246.835	75.9		22.7	0.24659	246.394	28527.5		17.05	0.23746	246.77	33915.7		11.3667	0.22726
34.1	0.24156	247.198	145.1		22.7333	0.24643	246.756	13709.3		17.075	0.23751	247.132	32638.5		11.3833	0.22745
34.15	0.24164	247.56	56.4		22.7667	0.24615	247.118	17681.3		17.1	0.23751	247.495	21610.1		11.4	0.22872
34.2	0.24142	247.923	128.9		22.8	0.24597	247.48	6320.4		17.125	0.23752	247.857	16897.1		11.4167	0.22696
34.25	0.24119	248.285	67.3		22.8333	0.24573	247.842	17301.7		17.15	0.23754	248.219	31122.8		11.4333	0.22843
34.3	0.24239	248.648	40.2		22.8667	0.24577	248.204	8153.9		17.175	0.23755	248.582	31002.4		11.45	0.22779
34.35	0.24183	249.01	185.4		22.9	0.24595	248.565	27169.6		17.2	0.23756	248.944	16972.2		11.4667	0.22772
34.4	0.2412	249.372	91.8		22.9333	0.24718	248.927	12925.1		17.225	0.23775	249.306	17904.6		11.4833	0.22898
34.45	0.23995	249.735	95.9		22.9667	0.24576	249.289	13877.5		17.25	0.23772	249.669	21754.9		11.5	0.22713
34.5	0.24008	250.097	101.2		23	0.24545	249.651	16036.1		17.275	0.23785	250.031	11736.9		11.5167	0.23101
34.55	0.23984	250.46	35.5		23.0333	0.24517	250.013	19287.5		17.3	0.23781	250.393	13928.4		11.5333	0.22689
34.6	0.23981	250.822	75		23.0667	0.24511	250.374	36913.8		17.325	0.23787	250.756	18439		11.55	0.2278
34.65	0.23987	251.185	127.7		23.1	0.24498	250.736	16552		17.35	0.23787	251.118	20283.4		11.5667	0.2271
34.7	0.24024	251.547	40.2		23.1333	0.24481	251.098	26742.6		17.375	0.23791	251.481	13596.8		11.5833	0.22715
34.75	0.2403	251.91	173.6		23.1667	0.24538	251.46	8462.5		17.4	0.23796	251.843	15589.6		11.6	0.22701
34.8	0.24249	252.272	78.5		23.2	0.24526	251.822	20832.3		17.425	0.23791	252.205	17626		11.6167	0.22706
34.85	0.24285	252.635	42.9		23.2333	0.24523	252.184	10096.6		17.45	0.23799	252.568	19258.9		11.6333	0.22802
34.9	0.24298	252.997	165.1		23.2667	0.24635	252.545	34831		17.475	0.23826	252.93	23392.3		11.65	0.22732
34.95	0.24223	253.36	109.1		23.3	0.2453	252.907	15253.3		17.5	0.23826	253.292	21558.2		11.6667	0.22802
35	0.24225	253.722	135.9		23.3333	0.24507	253.269	21036.1		17.525	0.23827	253.655	22376.9		11.6833	0.22961
35.05	0.24266	254.084	174.8		23.3667	0.2454	253.631	9030.6		17.55	0.23831	254.017	18523		11.7	0.22672
35.1	0.24312	254.447	42.6		23.4	0.24532	253.993	9079.1		17.575	0.23835	254.379	16115.6		11.7167	0.22685
35.15	0.24306	254.809	91.5		23.4333	0.24487	254.354	22006.4		17.6	0.23838	254.742	17492		11.7333	0.22827
35.2	0.24276	255.172	199.2		23.4667	0.24466	254.716	10785.1		17.625	0.23839	255.104	15695		11.75	0.22628
35.25	0.24242	255.534	53.5		23.5	0.24456	255.078	31817.8		17.65	0.23839	255.467	12017.2		11.7667	0.22861
35.3	0.24395	255.897	206.9		23.5333	0.24472	255.44	4721.7		17.675	0.23835	255.829	9770.9		11.7833	0.22783
35.35	0.24323	256.259	95		23.5667	0.24485	255.802	16730.7		17.7	0.23834	256.191	18069.2		11.8	0.22858
35.4	0.24244	256.622	44.6		23.6	0.24632	256.163	5862.5		17.725	0.23856	256.554	14578.9		11.8167	0.23104
35.45	0.2418	256.984	110.6		23.6333	0.2448	256.525	24625.6		17.75	0.23854	256.916	19054.5		11.8333	0.22922
35.5	0.24195	257.347	120		23.6667	0.24447	256.887	13767.9		17.775	0.23866	257.278	20315.8		11.85	0.2324
35.55	0.24176	257.709	146.8		23.7	0.24428	257.249	37176.2		17.8	0.23864	257.641	20839.1		11.8667	0.22948
35.6	0.2416	258.072	266.1		23.7333	0.24424	257.611	28074		17.825	0.23868	258.003	15803.4		11.8833	0.22936
35.65	0.24168	258.434	50.2		23.7667	0.2441	257.973	18770.3		17.85	0.2387	258.365	12807.6		11.9	0.22917
35.7	0.24199	258.796	88.2		23.8	0.24403	258.334	21018.7		17.875	0.23873	258.728	14590.4		11.9167	0.23005
35.75	0.24208	259.159	148		23.8333	0.2448	258.696	25104.7		17.9	0.23878	259.09	14831.9		11.9333	0.23043
35.8	0.24373	259.521	50.2		23.8667	0.24469	259.058	29763.8		17.925	0.23875	259.453	15806.9		11.95	0.22951
35.85	0.24406	259.884	206.3		23.9	0.24452	259.42	18275.6		17.95	0.23876	259.815	25849.8		11.9667	0.23042
35.9	0.24403	260.246	105.3		23.9333	0.24587	259.782	27206.7		17.975	0.23905	260.177	17477.3		11.9833	0.23041
35.95	0.2439	260.609	62.9		23.9667	0.24488	260.143	8518.4		18	0.23905	260.54	21782		12	0.23092
36	0.24407	260.971	132.1		24	0.24464	260.505	21350		18.025	0.23905	260.902	21363.3		12.0167	0.23249
36.05	0.24453	261.334	82.9		24.0333	0.24503	260.867	16804.4		18.05	0.23909	261.264	24758.1		12.0333	0.2301
36.1	0.24476	261.696	159.8		24.0667	0.24505	261.229	25612.7		18.075	0.23915	261.627	25461.3		12.05	0.23015
36.15	0.24445	262.059	257.9		24.1	0.24467	261.591	20740.4		18.1	0.23914	261.989	23205.9		12.0667	0.23174
36.2	0.24408	262.421	42		24.1333	0.24449	261.952	13151.9		18.125	0.23917	262.351	22573.9		12.0833	0.22974
36.25	0.24375	262.784	114.7		24.1667	0.2444	262.314	14890.5		18.15	0.23917	262.714	36467.7		12.1	0.23169
36.3	0.24449	263.146	83.2		24.2	0.24452	262.676	16597.3		18.175	0.23916	263.076	39699.4		12.1167	0.231
36.35	0.24396	263.508	39.6		24.2333	0.24478	263.038	21771.7		18.2	0.23925	263.439	25047		12.1333	0.23112
36.4	0.24304	263.871	249.9		24.2667	0.24606	263.4	16911.6		18.225	0.23951	263.801	37901.5		12.15	0.23352
36.45	0.24287	264.233	151.2		24.3	0.24379	263.762	26140.7		18.25	0.23953	264.163	22811		12.1667	0.23194
36.5	0.24293	264.596	89.7		24.3333	0.24335	264.123	11377.9		18.275	0.23963	264.526	16419.5		12.1833	0.23464
36.55	0.24277	264.958	111.8		24.3667	0.24314	264.485	22684.9		18.3	0.23959	264.888	14250		12.2	0.2318
36.6	0.24269	265.321	45.8		24.4	0.24318	264.847	10221.4		18.325	0.23968	265.25	27290.7		12.2167	0.23157
36.65	0.24292	265.683	157.7		24.4333	0.24302	265.209	20057.5		18.35	0.23967	265.613	25949.3		12.2333	0.23145
36.7	0.24311	266.046	274.6		24.4667	0.24293	265.571	19542.2		18.375	0.2397	265.975	13429.9		12.25	0.23264
36.75	0.24327	266.408	39.3		24.5	0.2439	265.932	12386.2		18.4	0.23974	266.337	16409.8		12.2667	0.23324
36.8	0.24434	266.771	109.4		24.5333	0.24399	266.294	7240.7		18.425	0.23969	266.7	28742.8		12.2833	0.2322
36.85	0.24473	267.133	57		24.5667	0.24386	266.656	6559.5		18.45	0.23974	267.062	31863.1		12.3	0.23339
36.9	0.24426	267.495	34.3		24.6	0.24455	267.018	15487.7		18.475	0.24008	267.425	23195.3		12.3167	0.23361
36.95	0.24432	267.858	424.2		24.6333	0.24342	267.38	7097		18.5	0.24006	267.787	29559.7		12.3333	0.23375
37	0.24459	268.22	190.4		24.6667	0.2434	267.741	16681		18.525	0.24009	268.149	31028.6		12.35	0.23543
37.05	0.24513	268.583	95		24.7	0.24406	268.103	4177.1		18.55	0.24013	268.512	22935.2		12.3667	0.23307
37.1	0.24535	268.945	99.1		24.7333	0.24406	268.465	8143		18.575	0.24015	268.874	25162.7		12.3833	0.23316
37.15	0.24519	269.308	55.8		24.7667	0.24352	268.827	4599.4		18.6	0.24016	269.236	39907		12.4	0.23461
37.2	0.24473	269.67	108.3		24.8	0.24332	269.189	26187.5		18.625	0.2402	269.599	41512.8		12.4167	0.23272
37.25	0.24459	270.033	217.2		24.8333	0.2434	269.551	10221.4		18.65	0.2402	269.961	25787.9		12.4333	0.23451
37.3	0.24485	270.395	54.1		24.8667	0.24368	269.912	16638.6		18.675	0.24018	270.323	29097.9		12.45	0.23412
37.35	0.24439	270.758	208.7		24.9	0.24376	270.274	6520.7		18.7	0.24028	270.686	27617.8		12.4667	0.23422
37.4	0.24325	271.12	87		24.9333	0.24523	270.636	7837.6		18.725	0.24055	271.048	20915.1		12.4833	0.23619
37.45	0.24345	271.483	71.4		24.9667	0.24404	270.998	18230.8		18.75	0.24057	271.411	10805.7		12.5	0.23459
37.5	0.24371	271.845	308.8		25	0.2439	271.36	6665.8		18.775	0.24067	271.773	14836.3		12.5167	0.2369
37.55	0.24367	272.207	213.1		25.0333	0.24362	271.721	15385.5		18.8	0.24062	272.135	10973		12.5333	0.23378
37.6	0.24352	272.57	325.9		25.0667	0.24347	272.083	3382.9		18.825	0.24072	272.498	17351.8		12.55	0.2337
37.65	0.24385	272.932	225.5		25.1	0.24332	272.445	6879.9		18.85	0.2407	272.86	17092.7		12.5667	0.23363
37.7	0.24411	273.295	146.2		25.1333	0.24345	272.807	2925.9		18.875	0.24073	273.222	11871.7		12.5833	0.23444
37.75	0.24463	273.657	180.1		25.1667	0.24456	273.169	12963.1		18.9	0.24077	273.585	21505.2		12.6	0.23521
37.8	0.24519	274.02	439.5		25.2	0.24445	273.53	8152.4		18.925	0.24071	273.947	19045.4		12.6167	0.23408
37.85	0.24574	274.382	157.4		25.2333	0.24447	273.892	12803.5		18.95	0.24076	274.309	14920.8		12.6333	0.23513
37.9	0.24478	274.745	377.1		25.2667	0.24517	274.254	6456.2		18.975	0.24104	274.672	25296.7		12.65	0.23539
37.95	0.24504	275.107	180.4		25.3	0.24383	274.616	6435.6		19	0.24097	275.034	23256.2		12.6667	0.23576
38	0.24529	275.47	183.9		25.3333	0.24399	274.978	18950.9		19.025	0.24106	275.397	19801.3		12.6833	0.23774
38.05	0.246	275.832	320.9		25.3667	0.24494	275.34	7538.4		19.05	0.24108	275.759	20032.5		12.7	0.23507
38.1	0.24629	276.195	321.3		25.4	0.24519	275.701	18164.9		19.075	0.24106	276.121	16542.6		12.7167	0.23518
38.15	0.24612	276.557	252		25.4333	0.24471	276.063	2425.8		19.1	0.24113	276.484	10030.6		12.7333	0.2364
38.2	0.24576	276.919	245.5		25.4667	0.24453	276.425	5926.4		19.125	0.24116	276.846	9875.4		12.75	0.23465
38.25	0.24593	277.282	171.3		25.5	0.24462	276.787	2098.7		19.15	0.24114	277.208	13974.7		12.7667	0.2361
38.3	0.24572	277.644	153.3		25.5333	0.24484	277.149	14448.2		19.175	0.24109	277.571	17763.5		12.7833	0.23565
38.35	0.24532	278.007	320.6		25.5667	0.24519	277.51	2980.4		19.2	0.24124	277.933	16154.7		12.8	0.23588
38.4	0.24364	278.369	216.3		25.6	0.24674	277.872	8674.2		19.225	0.2415	278.295	18601.9		12.8167	0.23737
38.45	0.24394	278.732	336.2		25.6333	0.24544	278.234	2069.2		19.25	0.24155	278.658	17789.1		12.8333	0.23572
38.5	0.24412	279.094	163.9		25.6667	0.24539	278.596	3953.3		19.275	0.24166	279.02	12052		12.85	0.23836
38.55	0.24417	279.457	182.8		25.7	0.24533	278.958	14623.1		19.3	0.24158	279.383	12653.6		12.8667	0.2354
38.6	0.24409	279.819	165.4		25.7333	0.24527	279.319	4277.6		19.325	0.2417	279.745	17967.3		12.8833	0.23574
38.65	0.24456	280.182	333.8		25.7667	0.24516	279.681	8758.4		19.35	0.24166	280.107	20466		12.9	0.23553
38.7	0.24477	280.544	246.4		25.8	0.24541	280.043	1722.9		19.375	0.2417	280.47	13182.8		12.9167	0.23586
38.75	0.24583	280.906	275.8		25.8333	0.24683	280.405	3015.7		19.4	0.24175	280.832	13817.1		12.9333	0.23672
38.8	0.24624	281.269	174.5		25.8667	0.2469	280.767	1939.9		19.425	0.24166	281.194	22704.7		12.95	0.23532
38.85	0.24678	281.631	124.4		25.9	0.24701	281.129	11385.5		19.45	0.24175	281.557	19901.8		12.9667	0.23599
38.9	0.24524	281.994	168.3		25.9333	0.24773	281.49	2522.4		19.475	0.24215	281.919	18578.6		12.9833	0.23638
38.95	0.24538	282.356	182.5		25.9667	0.24529	281.852	4849.2		19.5	0.24211	282.281	18249.4		13	0.23685
39	0.24575	282.719	281.7		26	0.24495	282.214	1588.9		19.525	0.2422	282.644	15451.5		13.0167	0.23846
39.05	0.24637	283.081	145.9		26.0333	0.24608	282.576	1865.7		19.55	0.24223	283.006	11724.8		13.0333	0.23583
39.1	0.24642	283.444	142.1		26.0667	0.24663	282.938	7977.8		19.575	0.24221	283.369	13619.5		13.05	0.23557
39.15	0.24619	283.806	96.8		26.1	0.2461	283.299	2453.8		19.6	0.24227	283.731	15178.5		13.0667	0.23693
39.2	0.2458	284.169	250.8		26.1333	0.24557	283.661	6839.9		19.625	0.24232	284.093	14587.8		13.0833	0.23503
39.25	0.24638	284.531	204.5		26.1667	0.24557	284.023	1351.6		19.65	0.24229	284.456	8244.3		13.1	0.23625
39.3	0.24578	284.894	239		26.2	0.24594	284.385	2946.2		19.675	0.24221	284.818	8339.7		13.1167	0.2359
39.35	0.24522	285.256	149.5		26.2333	0.24616	284.747	2155.2		19.7	0.24239	285.18	9955.5		13.1333	0.23578
39.4	0.24323	285.618	101.2		26.2667	0.24785	285.108	7833.5		19.725	0.24268	285.543	10573.4		13.15	0.23782
39.45	0.24377	285.981	96.2		26.3	0.24602	285.47	2833.7		19.75	0.24275	285.905	10396.4		13.1667	0.23705
39.5	0.24396	286.343	152.4		26.3333	0.24574	285.832	4610		19.775	0.24283	286.267	16220.4		13.1833	0.2402
39.55	0.24373	286.706	143.9		26.3667	0.24558	286.194	2257.7		19.8	0.24278	286.63	16733.7		13.2	0.237
39.6	0.24363	287.068	134.5		26.4	0.24547	286.556	2892.3		19.825	0.24288	286.992	9834.2		13.2167	0.23755
39.65	0.24425	287.431	117.7		26.4333	0.24526	286.918	7924.5		19.85	0.24285	287.355	12781.4		13.2333	0.23659
39.7	0.24437	287.793	70		26.4667	0.24536	287.279	3131.7		19.875	0.2429	287.717	21168		13.25	0.23776
39.75	0.24585	288.156	151.2		26.5	0.24686	287.641	6688.5		19.9	0.24293	288.079	16347		13.2667	0.23887
39.8	0.24606	288.518	95		26.5333	0.24675	288.003	1763.3		19.925	0.24286	288.442	11710.7		13.2833	0.2375
39.85	0.24669	288.881	106.8		26.5667	0.24666	288.365	4329.4		19.95	0.24291	288.804	6798.1		13.3	0.23758
39.9	0.2458	289.243	74.7		26.6	0.24766	288.727	1708.5		19.975	0.24335	289.166	9575.9		13.3167	0.23811
39.95	0.24603	289.606	77.3		26.6333	0.24617	289.088	9505		20	0.24332	289.529	8174.2		13.3333	0.23903
40	0.24632	289.968	77.8		26.6667	0.2462	289.45	2892.3		20.025	0.24335	289.891	6366.1		13.35	0.24034
40.05	0.24658	290.33	68.2		26.7	0.24733	289.812	5925.8		20.05	0.24341	290.253	9933.1		13.3667	0.23847
40.1	0.24648	290.693	53.8		26.7333	0.24732	290.174	1991.2		20.075	0.2434	290.616	9816.2		13.3833	0.23849
40.15	0.24614	291.055	56.7		26.7667	0.24657	290.536	2387		20.1	0.24344	290.978	5821.8		13.4	0.24023
40.2	0.24573	291.418	49.4		26.8	0.24634	290.897	7895.9		20.125	0.24348	291.341	6470.6		13.4167	0.23818
40.25	0.24687	291.78	42.3		26.8333	0.24628	291.259	2826.1		20.15	0.24348	291.703	11069.6		13.4333	0.23967
40.3	0.2462	292.143	59.7		26.8667	0.24639	291.621	6395.5		20.175	0.24338	292.065	11051.3		13.45	0.23913
40.35	0.24559	292.505	56.1		26.9	0.24628	291.983	2044.5		20.2	0.24348	292.428	10154.9		13.4667	0.23921
40.4	0.24436	292.868	67.3		26.9333	0.24793	292.345	4234.6		20.225	0.24383	292.79	9700.2		13.4833	0.24067
40.45	0.24467	293.23	53.5		26.9667	0.24595	292.707	1833.9		20.25	0.24387	293.152	15890.6		13.5	0.23849
40.5	0.24452	293.593	72.9		27	0.24559	293.068	14121.9		20.275	0.24396	293.515	11745.4		13.5167	0.24252
40.55	0.24427	293.955	46.7		27.0333	0.24529	293.43	5728.2		20.3	0.24392	293.877	10952.1		13.5333	0.23922
40.6	0.24426	294.318	59.7		27.0667	0.24504	293.792	11761.9		20.325	0.244	294.24	20688.3		13.55	0.23956
40.65	0.24478	294.68	99.1		27.1	0.24472	294.154	4154.8		20.35	0.24399	294.602	25342.9		13.5667	0.239
40.7	0.24466	295.042	77.3		27.1333	0.24479	294.516	4508.4		20.375	0.24401	294.964	9967.9		13.5833	0.23982
40.75	0.24674	295.405	96.5		27.1667	0.24636	294.877	16713.1		20.4	0.24405	295.327	8499.6		13.6	0.23998
40.8	0.24692	295.767	74.4		27.2	0.2461	295.239	5747.6		20.425	0.2439	295.689	15102.5		13.6167	0.23825
40.85	0.24725	296.13	82.9		27.2333	0.24599	295.601	15804.9		20.45	0.24398	296.051	8612.4		13.6333	0.23901
40.9	0.24661	296.492	82.9		27.2667	0.24671	295.963	3266		20.475	0.24444	296.414	18972.7		13.65	0.23896
40.95	0.24667	296.855	133.9		27.3	0.24483	296.325	8533.8		20.5	0.24446	296.776	12550.8		13.6667	0.23923
41	0.24707	297.217	89.4		27.3333	0.24465	296.686	5261.4		20.525	0.24451	297.138	15251		13.6833	0.24059
41.05	0.24709	297.58	167.1		27.3667	0.24598	297.048	24171.2		20.55	0.24452	297.501	7351.1		13.7	0.23818
41.1	0.24692	297.942	58.5		27.4	0.24601	297.41	8040.8		20.575	0.24453	297.863	10080.4		13.7167	0.2379
41.15	0.24647	298.305	84.1		27.4333	0.24517	297.772	15628.8		20.6	0.24457	298.226	14503.6		13.7333	0.23939
41.2	0.24598	298.667	152.7		27.4667	0.24461	298.134	5751.2		20.625	0.2446	298.588	15774		13.75	0.23689
41.25	0.24747	299.029	148.9		27.5	0.24429	298.496	6777.4		20.65	0.24459	298.95	11615.2		13.7667	0.23843
41.3	0.2467	299.392	127.1		27.5333	0.24444	298.857	20657.1		20.675	0.2444	299.313	12287.8		13.7833	0.23743
41.35	0.24598	299.754	97.7		27.5667	0.24435	299.219	7450.1		20.7	0.24461	299.675	12886.2		13.8	0.23749
41.4	0.24537	300.117	70.6		27.6	0.24565	299.581	19175.6		20.725	0.2449	300.037	11678.9		13.8167	0.24
41.45	0.24565	300.479	62		27.6333	0.24366	299.943	4322		20.75	0.24501	300.4	12699.5		13.8333	0.23834
41.5	0.2453	300.842	92.1		27.6667	0.24326	300.305	9340.4		20.775	0.24505	300.762	12719.9		13.85	0.24029
41.55	0.24487	301.204	87.3		27.7	0.24283	300.666	5334.5		20.8	0.24504	301.124	13189.9		13.8667	0.2381
41.6	0.24493	301.567	140.9		27.7333	0.24243	301.028	21949.3		20.825	0.24511	301.487	12576.7		13.8833	0.23764
41.65	0.24525	301.929	74.7		27.7667	0.24209	301.39	9313.3		20.85	0.24509	301.849	15906.5		13.9	0.23743
41.7	0.24502	302.292	62.6		27.8	0.24238	301.752	22895.5		20.875	0.24512	302.212	15018.3		13.9167	0.23855
41.75	0.24648	302.654	114.7		27.8333	0.24414	302.114	7303.1		20.9	0.24515	302.574	15678		13.9333	0.23917
41.8	0.24671	303.017	120.3		27.8667	0.24377	302.475	6601.1		20.925	0.24503	302.936	13926.1		13.95	0.23703
41.85	0.2469	303.379	201.3		27.9	0.24352	302.837	12485.4		20.95	0.24511	303.299	9666.3		13.9667	0.23735
41.9	0.24683	303.741	139.5		27.9333	0.24391	303.199	8902.5		20.975	0.24559	303.661	10411.4		13.9833	0.23771
41.95	0.24682	304.104	59.4		27.9667	0.24251	303.561	28359.7		21	0.24556	304.023	11579.6		14	0.23799
42	0.24723	304.466	82		28	0.24263	303.923	6677.9		21.025	0.24567	304.386	14022.4		14.0167	0.23871
42.05	0.24716	304.829	115.6		28.0333	0.24393	304.285	8850		21.05	0.24567	304.748	13008.7		14.0333	0.2365
42.1	0.24687	305.191	110		28.0667	0.24377	304.646	4504		21.075	0.24566	305.11	7083.1		14.05	0.23618
42.15	0.24638	305.554	255.8		28.1	0.2429	305.008	12836.8		21.1	0.24573	305.473	2649.4		14.0667	0.23778
42.2	0.24581	305.916	80.3		28.1333	0.24232	305.37	6862		21.125	0.24572	305.835	3368.8		14.0833	0.23547
42.25	0.24643	306.279	82		28.1667	0.24203	305.732	17701.1		21.15	0.24573	306.198	7531.6		14.1	0.23684
42.3	0.24596	306.641	95		28.2	0.24184	306.094	8987.6		21.175	0.24555	306.56	11251		14.1167	0.23619
42.35	0.24515	307.004	143.6		28.2333	0.24177	306.455	7537.5		21.2	0.24573	306.922	7370.2		14.1333	0.23569
42.4	0.24503	307.366	170.4		28.2667	0.24299	306.817	8660.4		21.225	0.24607	307.285	6559.5		14.15	0.23811
42.45	0.24523	307.729	186.6		28.3	0.24075	307.179	10125.2		21.25	0.24621	307.647	9700.2		14.1667	0.23675
42.5	0.2449	308.091	78.2		28.3333	0.24026	307.541	26445.5		21.275	0.2462	308.009	7660.9		14.1833	0.23869
42.55	0.24454	308.453	95.3		28.3667	0.23973	307.903	6532.4		21.3	0.24622	308.372	10042.4		14.2	0.23639
42.6	0.24473	308.816	101.5		28.4	0.23937	308.264	12001.6		21.325	0.24628	308.734	12324.1		14.2167	0.23631
42.65	0.24485	309.178	169.8		28.4333	0.23908	308.626	5731.4		21.35	0.24625	309.096	8352.9		14.2333	0.23579
42.7	0.24471	309.541	266.1		28.4667	0.23939	308.988	16480.4		21.375	0.2463	309.459	4199.2		14.25	0.23696
42.75	0.24556	309.903	142.4		28.5	0.24113	309.35	9521.8		21.4	0.24634	309.821	3428		14.2667	0.23825
42.8	0.24594	310.266	113		28.5333	0.24076	309.712	31502.7		21.425	0.24615	310.184	7114.6		14.2833	0.23607
42.85	0.24548	310.628	108.3		28.5667	0.24068	310.074	11899.1		21.45	0.24621	310.546	5881.6		14.3	0.23649
42.9	0.24565	310.991	194.8		28.6	0.24165	310.435	10397.8		21.475	0.24665	310.908	13038.5		14.3167	0.2368
42.95	0.24574	311.353	191.3		28.6333	0.24085	310.797	9281.2		21.5	0.24664	311.271	5450.2		14.3333	0.23733
43	0.24622	311.716	249		28.6667	0.24072	311.159	10761.5		21.525	0.24669	311.633	13211.9		14.35	0.2381
43.05	0.24654	312.078	117.7		28.7	0.2416	311.521	28028.4		21.55	0.2467	311.995	6918.5		14.3667	0.23611
43.1	0.2463	312.441	153.9		28.7333	0.24152	311.883	8753.4		21.575	0.24668	312.358	11106.4		14.3833	0.23539
43.15	0.24575	312.803	105		28.7667	0.24076	312.244	13971.4		21.6	0.24675	312.72	23701.5		14.4	0.23714
43.2	0.24533	313.165	83.8		28.8	0.24004	312.606	5232.9		21.625	0.24676	313.082	17489.6		14.4167	0.23509
43.25	0.24537	313.528	196.3		28.8333	0.23948	312.968	17778.5		21.65	0.24673	313.445	10639.6		14.4333	0.23631
43.3	0.24498	313.89	143.6		28.8667	0.23928	313.33	9123.3		21.675	0.24658	313.807	4890.1		14.45	0.2361
43.35	0.24395	314.253	99.4		28.9	0.23931	313.692	20434.5		21.7	0.24676	314.17	16766.4		14.4667	0.23544
43.4	0.24427	314.615	73.8		28.9333	0.23992	314.053	11252.4		21.725	0.24709	314.532	13411		14.4833	0.23798
43.45	0.24472	314.978	104.7		28.9667	0.23764	314.415	9938.4		21.75	0.24719	314.894	12159.2		14.5	0.23719
43.5	0.24433	315.34	104.4		29	0.23721	314.777	14818.1		21.775	0.24724	315.257	6965.6		14.5167	0.23913
43.55	0.24386	315.703	143.9		29.0333	0.23685	315.139	12713.7		21.8	0.24722	315.619	7174.7		14.5333	0.2367
43.6	0.24417	316.065	84.4		29.0667	0.23664	315.501	25988.2		21.825	0.24731	315.981	3226		14.55	0.23701
43.65	0.24424	316.428	90		29.1	0.23645	315.863	10074.8		21.85	0.24727	316.344	7235.4		14.5667	0.23632
43.7	0.24448	316.79	57.9		29.1333	0.23712	316.224	13025.8		21.875	0.24728	316.706	12065.2		14.5833	0.23768
43.75	0.24478	317.152	76.2		29.1667	0.23891	316.586	4565.3		21.9	0.24733	317.068	16810.8		14.6	0.23939
43.8	0.24542	317.515	132.7		29.2	0.23852	316.948	13687.8		21.925	0.24723	317.431	12220.7		14.6167	0.23731
43.85	0.24452	317.877	107.7		29.2333	0.23837	317.31	7615.3		21.95	0.24733	317.793	7204.7		14.6333	0.23753
43.9	0.24478	318.24	96.2		29.2667	0.23871	317.672	17671.9		21.975	0.24775	318.156	8146.5		14.65	0.23802
43.95	0.24483	318.602	108.5		29.3	0.23759	318.033	10369.3		22	0.24773	318.518	4856.2		14.6667	0.23872
44	0.24547	318.965	84.7		29.3333	0.23798	318.395	7759.6		22.025	0.24778	318.88	6240.3		14.6833	0.23976
44.05	0.24579	319.327	87.6		29.3667	0.23947	318.757	6519.8		22.05	0.2478	319.243	7466.5		14.7	0.23777
44.1	0.24544	319.69	118.3		29.4	0.23932	319.119	8544.9		22.075	0.24779	319.605	10243.5		14.7167	0.23725
44.15	0.24501	320.052	97.1		29.4333	0.23815	319.481	10002.9		22.1	0.24789	319.967	5107.7		14.7333	0.23908
44.2	0.24491	320.415	133.6		29.4667	0.23734	319.842	9826.8		22.125	0.24787	320.33	7354.6		14.75	0.23695
44.25	0.24453	320.777	81.2		29.5	0.23705	320.204	12608		22.15	0.24784	320.692	16456		14.7667	0.23799
44.3	0.24424	321.14	114.1		29.5333	0.23699	320.566	8082		22.175	0.24767	321.054	16579.7		14.7833	0.23793
44.35	0.24258	321.502	143.6		29.5667	0.23697	320.928	6814		22.2	0.24786	321.417	12557.9		14.8	0.23771
44.4	0.2429	321.864	126.5		29.6	0.23732	321.29	1186.4		22.225	0.24815	321.779	11376.7		14.8167	0.24022
44.45	0.24319	322.227	128.6		29.6333	0.23474	321.652	2400.8		22.25	0.24828	322.142	20004.8		14.8333	0.23937
44.5	0.24285	322.589	119.4		29.6667	0.23438	322.013	1968.2		22.275	0.24827	322.504	11083.7		14.85	0.24093
44.55	0.24234	322.952	88.5		29.7	0.23393	322.375	1376.3		22.3	0.24832	322.866	16582.9		14.8667	0.23834
44.6	0.24278	323.314	73.5		29.7333	0.23356	322.737	1298		22.325	0.24835	323.229	17116.5		14.8833	0.23844
44.65	0.24281	323.677	91.8		29.7667	0.23337	323.099	1330.7		22.35	0.24835	323.591	16175.9		14.9	0.23815
44.7	0.24347	324.039	84.4		29.8	0.23418	323.461	1148.1		22.375	0.24836	323.953	10404.3		14.9167	0.23929
44.75	0.2436	324.402	134.5		29.8333	0.2362	323.822	1927.9		22.4	0.24839	324.316	10812.8		14.9333	0.24057
44.8	0.24426	324.764	76.2		29.8667	0.23592	324.184	1521.2		22.425	0.24817	324.678	17970.5		14.95	0.23862
44.85	0.24278	325.127	76.4		29.9	0.23588	324.546	921.9		22.45	0.24819	325.04	13454.6		14.9667	0.23937
44.9	0.24292	325.489	77.9		29.9333	0.23692	324.908	1088.6		22.475	0.24857	325.403	14255.3		14.9833	0.23975
44.95	0.24308	325.852	97.7		29.9667	0.23556	325.27	774.4		22.5	0.24857	325.765	10877.6		15	0.24042
45	0.24367	326.214	97.8		30	0.23563	325.632	1435.8		22.525	0.24862	326.128	16309		15.0167	0.24152
45.05	0.24375	326.576	130.6		30.0333	0.23661	325.993	1552.7		22.55	0.24863	326.49	8810.9		15.0333	0.23981
45.1	0.2434	326.939	78.2		30.0667	0.23643	326.355	1182.2		22.575	0.24865	326.852	14069.5		15.05	0.23914
45.15	0.24285	327.301	69.7		30.1	0.23555	326.717	1099.5		22.6	0.24874	327.215	23887		15.0667	0.24136
45.2	0.24301	327.664	83.2		30.1333	0.2347	327.079	869.5		22.625	0.24872	327.577	23205.3		15.0833	0.23923
45.25	0.24233	328.026	106.5		30.1667	0.23403	327.441	832.7		22.65	0.24866	327.939	10959.1		15.1	0.24058
45.3	0.24187	328.389	147.1		30.2	0.23377	327.802	1356.3		22.675	0.24845	328.302	6360.8		15.1167	0.2407
45.35	0.23997	328.751	80.9		30.2333	0.23374	328.164	1185.2		22.7	0.24865	328.664	9721.4		15.1333	0.24044
45.4	0.24061	329.114	76.4		30.2667	0.23432	328.526	1216.1		22.725	0.24896	329.026	13044.1		15.15	0.24274
45.45	0.24074	329.476	93.2		30.3	0.23162	328.888	2250		22.75	0.24907	329.389	9051.2		15.1667	0.24139
45.5	0.24008	329.839	101.8		30.3333	0.23123	329.25	1062.1		22.775	0.24912	329.751	9342.1		15.1833	0.24359
45.55	0.23953	330.201	118.9		30.3667	0.2307	329.611	2377.3		22.8	0.24909	330.114	7964.2		15.2	0.23953
45.6	0.24012	330.564	149.8		30.4	0.23035	329.973	1599.2		22.825	0.24917	330.476	4269.3		15.2167	0.24046
45.65	0.23995	330.926	70.6		30.4333	0.23023	330.335	2176.1		22.85	0.24915	330.838	7237.4		15.2333	0.24011
45.7	0.24103	331.288	85.9		30.4667	0.23118	330.697	1809.8		22.875	0.24914	331.201	11996.9		15.25	0.24113
45.75	0.24096	331.651	74.7		30.5	0.23312	331.059	1226.7		22.9	0.2492	331.563	10688.5		15.2667	0.24209
45.8	0.2417	332.013	109.7		30.5333	0.23253	331.421	1211.4		22.925	0.24886	331.925	5553.9		15.2833	0.24083
45.85	0.24037	332.376	113		30.5667	0.23235	331.782	1352.5		22.95	0.24888	332.288	3462.1		15.3	0.24156
45.9	0.2403	332.738	81.5		30.6	0.23241	332.144	1748.5		22.975	0.24925	332.65	7188		15.3167	0.24165
45.95	0.24044	333.101	93.2		30.6333	0.23106	332.506	1501.2		23	0.24922	333.012	6762.7		15.3333	0.24236
46	0.24065	333.463	79.4		30.6667	0.23145	332.868	1665.2		23.025	0.24927	333.375	5073.9		15.35	0.24364
46.05	0.24042	333.826	117.4		30.7	0.23299	333.23	998.8		23.05	0.24928	333.737	6167		15.3667	0.2419
46.1	0.23996	334.188	109.7		30.7333	0.23279	333.591	1833.1		23.075	0.24925	334.1	3216.5		15.3833	0.24177
46.15	0.23938	334.551	133.9		30.7667	0.23171	333.953	1459.3		23.1	0.24934	334.462	1594.2		15.4	0.24368
46.2	0.24034	334.913	95.6		30.8	0.23059	334.315	2318.1		23.125	0.24934	334.824	2799.3		15.4167	0.24195
46.25	0.23968	335.276	139.8		30.8333	0.23025	334.677	1486.7		23.15	0.24923	335.187	3996.3		15.4333	0.24349
46.3	0.2392	335.638	104.7		30.8667	0.23012	335.039	989.9		23.175	0.24903	335.549	4176		15.45	0.24312
46.35	0.23802	336	130.9		30.9	0.22993	335.4	1027.9		23.2	0.24922	335.911	4308.8		15.4667	0.24313
46.4	0.23838	336.363	158.3		30.9333	0.22997	335.762	1691.7		23.225	0.24951	336.274	3754		15.4833	0.24529
46.45	0.23812	336.725	122.1		30.9667	0.22744	336.124	4059.9		23.25	0.2496	336.636	7261.6		15.5	0.24431
46.5	0.23744	337.088	112.1		31	0.2273	336.486	2194.4		23.275	0.24961	336.998	3294.3		15.5167	0.24583
46.55	0.23706	337.45	102.1		31.0333	0.22686	336.848	5634.3		23.3	0.24965	337.361	7574.9		15.5333	0.24415
46.6	0.23756	337.813	126.8		31.0667	0.22666	337.21	1368.4		23.325	0.24967	337.723	6433.2		15.55	0.24371
46.65	0.23718	338.175	86.8		31.1	0.2267	337.571	2734.5		23.35	0.24967	338.086	8230.4		15.5667	0.24377
46.7	0.2388	338.538	119.1		31.1333	0.22785	337.933	2114.3		23.375	0.24964	338.448	4247.2		15.5833	0.24461
46.75	0.23878	338.9	93.8		31.1667	0.22974	338.295	8350.3		23.4	0.24971	338.81	3174.4		15.6	0.24607
46.8	0.23924	339.263	126.8		31.2	0.22899	338.657	3322		23.425	0.24938	339.173	8631.8		15.6167	0.24356
46.85	0.23867	339.625	83.2		31.2333	0.22883	339.019	6029.5		23.45	0.24936	339.535	5930.8		15.6333	0.24435
46.9	0.23848	339.987	84.4		31.2667	0.22885	339.38	2617.3		23.475	0.24969	339.897	5779.4		15.65	0.24515
46.95	0.23864	340.35	126.8		31.3	0.22791	339.742	2347.8		23.5	0.24968	340.26	4023.7		15.6667	0.24555
47	0.23859	340.712	124.7		31.3333	0.22864	340.104	4104.7		23.525	0.24972	340.622	7926.5		15.6833	0.24658
47.05	0.23827	341.075	105		31.3667	0.23015	340.466	3533.1		23.55	0.24971	340.984	4163.9		15.7	0.24564
47.1	0.2377	341.437	62.9		31.4	0.22994	340.828	13363.9		23.575	0.24971	341.347	7183.2		15.7167	0.24498
47.15	0.23703	341.8	63.2		31.4333	0.22879	341.189	2847.8		23.6	0.24977	341.709	10053.3		15.7333	0.24699
47.2	0.2382	342.162	45.2		31.4667	0.22753	341.551	4782.9		23.625	0.24976	342.072	10262.1		15.75	0.24502
47.25	0.23741	342.525	61.1		31.5	0.22735	341.913	2439.4		23.65	0.24967	342.434	8238.4		15.7667	0.2459
47.3	0.2368	342.887	55		31.5333	0.22706	342.275	6847.5		23.675	0.24942	342.796	6614.9		15.7833	0.24604
47.35	0.23622	343.25	91.2		31.5667	0.22709	342.637	4410.7		23.7	0.24957	343.159	10799.5		15.8	0.24563
47.4	0.23657	343.612	56.4		31.6	0.22727	342.999	14461.1		23.725	0.24984	343.521	8638.3		15.8167	0.2479
47.45	0.23602	343.975	72.9		31.6333	0.22488	343.36	4883.6		23.75	0.24992	343.883	12651.5		15.8333	0.24647
47.5	0.23522	344.337	75.3		31.6667	0.22473	343.722	3629.7		23.775	0.24991	344.246	11483.3		15.85	0.24727
47.55	0.23499	344.699	61.7		31.7	0.22423	344.084	3960.4		23.8	0.24994	344.608	12016.6		15.8667	0.24551
47.6	0.23533	345.062	63.2		31.7333	0.2241	344.446	6050.1		23.825	0.24996	344.97	7256.9		15.8833	0.2456
47.65	0.23474	345.424	63		31.7667	0.22414	344.808	17968.2		23.85	0.24993	345.333	9084.1		15.9	0.24565
47.7	0.23581	345.787	52.9		31.8	0.22536	345.169	5160.4		23.875	0.24989	345.695	17289.4		15.9167	0.24673
47.75	0.23596	346.149	49.7		31.8333	0.22728	345.531	8348.2		23.9	0.24996	346.058	17694.6		15.9333	0.24808
47.8	0.23618	346.512	58.5		31.8667	0.2265	345.893	4183		23.925	0.2496	346.42	14654.9		15.95	0.2457
47.85	0.236	346.874	55.5		31.9	0.22629	346.255	9873.1		23.95	0.24957	346.782	7325.5		15.9667	0.24635
47.9	0.23575	347.237	79.1		31.9333	0.22643	346.617	8015.5		23.975	0.24992	347.145	13288.5		15.9833	0.24655
47.95	0.23601	347.599	55.8		31.9667	0.22479	346.978	26867.8		24	0.2499	347.507	12196		16	0.24717
48	0.23584	347.962	60.3		32	0.22503	347.34	10154.9		24.025	0.24995	347.869	12527.6		16.0167	0.24778
48.05	0.23538	348.324	63.5		32.0333	0.22664	347.702	8186		24.05	0.24992	348.232	5312.7		16.0333	0.24657
48.1	0.23474	348.687	75.9		32.0667	0.22672	348.064	6956.8		24.075	0.2499	348.594	4615.9		16.05	0.24567
48.15	0.23404	349.049	76		32.1	0.22518	348.426	9259.7		24.1	0.24994	348.956	713.4		16.0667	0.2479
48.2	0.23438	349.411	64.4		32.1333	0.22339	348.788	26843.9		24.125	0.24993	349.319	2152.6		16.0833	0.24574
48.25	0.23396	349.774	64.2		32.1667	0.22296	349.149	8364.1		24.15	0.24981	349.681	1261.2		16.1	0.24678
48.3	0.23336	350.136	64.7		32.2	0.22273	349.511	15085.7		24.175	0.24954	350.044	1378.7		16.1167	0.24667
48.35	0.23324	350.499	61.1		32.2333	0.22269	349.873	4352.4		24.2	0.24969	350.406	2679.7		16.1333	0.24592
48.4	0.23349	350.861	67.3		32.2667	0.22249	350.235	11085.2		24.225	0.24992	350.768	1594.5		16.15	0.24853
48.45	0.23294	351.224	121.8		32.3	0.2205	350.597	6739.8		24.25	0.24997	351.131	2891.7		16.1667	0.24704
48.5	0.23222	351.586	69.7		32.3333	0.22051	350.958	25925.1		24.275	0.24994	351.493	2219.4		16.1833	0.24809
48.55	0.23215	351.949	52		32.3667	0.21992	351.32	9143.3		24.3	0.24996	351.855	4108.2		16.2	0.24654
48.6	0.2322	352.311	56.7		32.4	0.21958	351.682	13126.2		24.325	0.24995	352.218	2878.8		16.2167	0.24611
48.65	0.23168	352.674	72.9		32.4333	0.21943	352.044	6057.4		24.35	0.24995	352.58	3554.3		16.2333	0.24587
48.7	0.23213	353.036	63.5		32.4667	0.22071	352.406	6868.7		24.375	0.24993	352.942	3375.6		16.25	0.2469
48.75	0.23251	353.399	53.5		32.5	0.22231	352.767	23508		24.4	0.24998	353.305	3626.8		16.2667	0.24817
48.8	0.23216	353.761	49.9		32.5333	0.22161	353.129	8128.8		24.425	0.24973	353.667	4543.8		16.2833	0.24571
48.85	0.23223	354.123	52		32.5667	0.22119	353.491	19966.8		24.45	0.24973	354.03	2462.1		16.3	0.24624
48.9	0.23209	354.486	48.5		32.6	0.22114	353.853	4018.4		24.475	0.24996	354.392	4055.8		16.3167	0.24647
48.95	0.23244	354.848	67.9		32.6333	0.22005	354.215	9800.6		24.5	0.24991	354.754	2772.8		16.3333	0.24723
49	0.23245	355.211	98.5		32.6667	0.22091	354.577	5209.9		24.525	0.24994	355.117	3560.8		16.35	0.24792
49.05	0.23225	355.573	87.9		32.7	0.22195	354.938	21148.6		24.55	0.24991	355.479	2883.2		16.3667	0.24674
49.1	0.23163	355.936	45.5		32.7333	0.22123	355.3	8262.5		24.575	0.24987	355.841	4443.1		16.3833	0.24566
49.15	0.23117	356.298	47.6		32.7667	0.2195	355.662	17445.5		24.6	0.24984	356.204	3903.3		16.4	0.24794
49.2	0.23104	356.661	60		32.8	0.21817	356.024	5030.6		24.625	0.24983	356.566	5001.1		16.4167	0.24582
49.25	0.23076	357.023	52.6		32.8333	0.21781	356.386	4545.8		24.65	0.24965	356.928	4979.6		16.4333	0.24682
49.3	0.22992	357.386	70.3		32.8667	0.21716	356.747	12515.2		24.675	0.24933	357.291	3624.7		16.45	0.24686
49.35	0.23032	357.748	38.2		32.9	0.21669	357.109	6340.1		24.7	0.24942	357.653	5905.8		16.4667	0.24593
49.4	0.23075	358.11	42		32.9333	0.21627	357.471	19721.8		24.725	0.24968	358.016	3719.8		16.4833	0.24836
49.45	0.23016	358.473	40.2		32.9667	0.21446	357.833	4375.3		24.75	0.24968	358.378	6569		16.5	0.24726
49.5	0.22939	358.835	52.3		33	0.21436	358.195	7059.6		24.775	0.24962	358.74	4816.2		16.5167	0.24795
49.55	0.22955	359.198	81.2		33.0333	0.21359	358.556	3823.5		24.8	0.24963	359.103	6077.2		16.5333	0.24651
49.6	0.22961	359.56	64.7		33.0667	0.21335	358.918	17766.7		24.825	0.24954	359.465	4758.5		16.55	0.24642
49.65	0.22928	359.923	44.9		33.1	0.21347	359.28	7718.3		24.85	0.24949	359.827	8303.2		16.5667	0.24608
49.7	0.22902	360.285	42.9		33.1333	0.2148	359.642	15936.8		24.875	0.2494	360.19	6907.3		16.5833	0.24718
49.75	0.22974	360.648	51.1		33.1667	0.21618	360.004	6816.6		24.9	0.24943	360.552	6864.3		16.6	0.24877
49.8	0.22889	361.01	47.6		33.2	0.21523	360.366	5673.7		24.925	0.24903	360.914	7402.9		16.6167	0.24617
49.85	0.22886	361.373	80.9		33.2333	0.21481	360.727	10127.5		24.95	0.24899	361.277	3408.2		16.6333	0.24676
49.9	0.22863	361.735	51.7		33.2667	0.21554	361.089	8619.7		24.975	0.24919	361.639	3975.4		16.65	0.24686
49.95	0.22896	362.098	54.4		33.3	0.21368	361.451	21702.5		25	0.24913	362.002	5656.1		16.6667	0.24768
50	0.22887	362.46	51.4		33.3333	0.21364	361.813	8284.9		25.025	0.24911	362.364	4771.4		16.6833	0.24818
50.05	0.22864	362.822	58.2		33.3667	0.21435	362.175	13394.5		25.05	0.24898	362.726	4092.9		16.7	0.24711
50.1	0.2282	363.185	95		33.4	0.21402	362.536	6383.7		25.075	0.24894	363.089	4621.8		16.7167	0.246
50.15	0.22804	363.547	81.5		33.4333	0.21251	362.898	16294.6		25.1	0.24891	363.451	4277.3		16.7333	0.24837
50.2	0.2276	363.91	53.2		33.4667	0.21053	363.26	9864.8		25.125	0.24881	363.813	4849.2		16.75	0.24609
50.25	0.22747	364.272	57.9		33.5	0.20972	363.622	22593.3		25.15	0.2486	364.176	10038.6		16.7667	0.24715
50.3	0.22606	364.635	70		33.5333	0.20893	363.984	8945.2		25.175	0.24822	364.538	7998.4		16.7833	0.24732
50.35	0.22654	364.997	51.4		33.5667	0.2087	364.345	8395.9		25.2	0.24824	364.9	8162.4		16.8	0.24641
50.4	0.22694	365.36	66.1		33.6	0.20792	364.707	8957.2		25.225	0.24844	365.263	5207		16.8167	0.24831
50.45	0.2263	365.722	46.7		33.6333	0.20571	365.069	9990.6		25.25	0.24837	365.625	8678.9		16.8333	0.24662
50.5	0.22559	366.085	58.5		33.6667	0.20567	365.431	29937.8		25.275	0.24828	365.988	5376		16.85	0.24787
50.55	0.226	366.447	47.3		33.7	0.20485	365.793	7263.6		25.3	0.24824	366.35	8430.1		16.8667	0.24599
50.6	0.22593	366.81	43.2		33.7333	0.20463	366.155	14422.3		25.325	0.24812	366.712	10065.4		16.8833	0.24706
50.65	0.226	367.172	75		33.7667	0.20433	366.516	5575.1		25.35	0.24804	367.075	9253.5		16.9	0.24666
50.7	0.22563	367.534	71.1		33.8	0.20545	366.878	12986.4		25.375	0.24791	367.437	7681.2		16.9167	0.24684
50.75	0.22643	367.897	54.4		33.8333	0.20649	367.24	7601.4		25.4	0.24793	367.799	7644.1		16.9333	0.24875
50.8	0.22486	368.259	60.3		33.8667	0.20558	367.602	25139.8		25.425	0.24747	368.162	11092.2		16.95	0.24708
50.85	0.22492	368.622	49.9		33.9	0.20524	367.964	7627		25.45	0.24737	368.524	8648.6		16.9667	0.24772
50.9	0.2248	368.984	48.5		33.9333	0.20524	368.325	6225.9		25.475	0.24751	368.886	12459.8		16.9833	0.24763
50.95	0.22519	369.347	65.3		33.9667	0.20422	368.687	6427.9		25.5	0.24747	369.249	6946.2		17	0.24861
51	0.22508	369.709	40.8		34	0.20482	369.049	7783.1		25.525	0.24744	369.611	5689		17.0167	0.24944
51.05	0.2248	370.072	70.3		34.0333	0.2056	369.411	24144.4		25.55	0.24726	369.974	3776.6		17.0333	0.2488
51.1	0.22436	370.434	49.1		34.0667	0.20479	369.773	8379.2		25.575	0.24721	370.336	10825.4		17.05	0.24761
51.15	0.22456	370.797	48.8		34.1	0.20293	370.134	15702.7		25.6	0.24713	370.698	11365.2		17.0667	0.25
51.2	0.224	371.159	62.9		34.1333	0.20109	370.496	5348.9		25.625	0.24702	371.061	9923.7		17.0833	0.24833
51.25	0.22375	371.522	65.6		34.1667	0.20078	370.858	15258		25.65	0.24678	371.423	6436.7		17.1	0.24942
51.3	0.22184	371.884	47.9		34.2	0.20019	371.22	8174.8		25.675	0.24641	371.785	5535		17.1167	0.24996
51.35	0.2224	372.246	70.9		34.2333	0.19998	371.582	28979.2		25.7	0.24637	372.148	9582.7		17.1333	0.24891
51.4	0.22247	372.609	42.3		34.2667	0.19915	371.944	11162.3		25.725	0.24654	372.51	10222		17.15	0.25128
51.45	0.22155	372.971	42		34.3	0.19769	372.305	9733.2		25.75	0.24647	372.872	10913.2		17.1667	0.24999
51.5	0.22088	373.334	53.2		34.3333	0.19811	372.667	9874.5		25.775	0.24635	373.235	10058		17.1833	0.25016
51.55	0.2215	373.696	46.4		34.3667	0.19746	373.029	11786.3		25.8	0.24629	373.597	10108.4		17.2	0.24814
51.6	0.22122	374.059	70.9		34.4	0.19745	373.391	29610.3		25.825	0.24612	373.96	5699		17.2167	0.2487
51.65	0.22168	374.421	54.4		34.4333	0.1975	373.753	10255.9		25.85	0.24603	374.322	9954.4		17.2333	0.24898
51.7	0.22121	374.784	37.3		34.4667	0.19892	374.114	14428.8		25.875	0.2459	374.684	14475		17.25	0.24953
51.75	0.22213	375.146	44.6		34.5	0.20008	374.476	4580.9		25.9	0.24586	375.047	12692.5		17.2667	0.2514
51.8	0.22092	375.509	60		34.5333	0.19917	374.838	14183.2		25.925	0.24541	375.409	9877.5		17.2833	0.24902
51.85	0.22054	375.871	62.3		34.5667	0.19898	375.2	6797.5		25.95	0.24528	375.771	8146.2		17.3	0.25057
51.9	0.22031	376.233	88.5		34.6	0.19907	375.562	24840.9		25.975	0.24539	376.134	11061.6		17.3167	0.25064
51.95	0.22022	376.596	35.5		34.6333	0.19841	375.923	11280.7		26	0.24531	376.496	10673.2		17.3333	0.25135
52	0.2199	376.958	42		34.6667	0.19929	376.285	10013.8		26.025	0.24522	376.858	15216.8		17.35	0.25186
52.05	0.21948	377.321	42.4		34.7	0.20005	376.647	10038.6		26.05	0.24506	377.221	8461		17.3667	0.25149
52.1	0.21903	377.683	42.4		34.7333	0.1993	377.009	12228.1		26.075	0.245	377.583	8286.7		17.3833	0.24987
52.15	0.21977	378.046	79.4		34.7667	0.19742	377.371	21274.1		26.1	0.2449	377.946	7840.2		17.4	0.25263
52.2	0.21914	378.408	53.2		34.8	0.19572	377.733	8535.8		26.125	0.24475	378.308	10958		17.4167	0.2507
52.25	0.21899	378.771	39.3		34.8333	0.1957	378.094	11652.9		26.15	0.24453	378.67	14728.5		17.4333	0.25137
52.3	0.21782	379.133	47.9		34.8667	0.19503	378.456	6093.4		26.175	0.24409	379.033	12125		17.45	0.25208
52.35	0.21798	379.496	58.2		34.9	0.19503	378.818	14048		26.2	0.24403	379.395	11990.4		17.4667	0.25046
52.4	0.21752	379.858	65		34.9333	0.19428	379.18	9501.7		26.225	0.24409	379.757	10972.1		17.4833	0.25268
52.45	0.21666	380.221	81.2		34.9667	0.1928	379.542	17432.8		26.25	0.24399	380.12	10497.4		17.5	0.25141
52.5	0.21609	380.583	44.6		35	0.19353	379.903	12593.5		26.275	0.24387	380.482	8800.6		17.5167	0.25192
52.55	0.21655	380.945	61.7		35.0333	0.19285	380.265	11836.7		26.3	0.24378	380.844	10065.1		17.5333	0.25054
52.6	0.21585	381.308	39		35.0667	0.19285	380.627	11995.1		26.325	0.24362	381.207	12539.6		17.55	0.25093
52.65	0.21688	381.67	44.3		35.1	0.19276	380.989	12153.6		26.35	0.2435	381.569	14930.6		17.5667	0.25088
52.7	0.21654	382.033	103		35.1333	0.19424	381.351	26581.6		26.375	0.24337	381.932	12106.4		17.5833	0.25115
52.75	0.21716	382.395	75.6		35.1667	0.19526	381.712	10684.1		26.4	0.24333	382.294	9929		17.6	0.25287
52.8	0.21652	382.758	55.5		35.2	0.19428	382.074	17698.1		26.425	0.2429	382.656	10048.9		17.6167	0.25038
52.85	0.21601	383.12	48.2		35.2333	0.194	382.436	3660.6		26.45	0.24272	383.019	10755.9		17.6333	0.25146
52.9	0.2158	383.483	58.8		35.2667	0.19407	382.798	12192.7		26.475	0.24279	383.381	8854.2		17.65	0.25151
52.95	0.21549	383.845	56.7		35.3	0.19329	383.16	6230.9		26.5	0.24271	383.743	8316.1		17.6667	0.25211
53	0.21518	384.208	89.1		35.3333	0.19425	383.522	25400.1		26.525	0.24263	384.106	8454.8		17.6833	0.25273
53.05	0.21457	384.57	55.2		35.3667	0.19486	383.883	13320.3		26.55	0.24245	384.468	6578.1		17.7	0.25225
53.1	0.2139	384.933	74.1		35.4	0.19397	384.245	11997.5		26.575	0.24237	384.83	10014.4		17.7167	0.2509
53.15	0.21451	385.295	49.7		35.4333	0.1919	384.607	10425.5		26.6	0.24226	385.193	8448.7		17.7333	0.25332
53.2	0.21381	385.657	70.3		35.4667	0.19014	384.969	14933.2		26.625	0.24206	385.555	11156.4		17.75	0.25133
53.25	0.21351	386.02	117.4		35.5	0.19004	385.331	31155.5		26.65	0.24181	385.918	9842.2		17.7667	0.25221
53.3	0.21307	386.382	95.6		35.5333	0.18953	385.692	15451.5		26.675	0.24135	386.28	7597.9		17.7833	0.25282
53.35	0.21312	386.745	87.3		35.5667	0.18967	386.054	21051.7		26.7	0.24122	386.642	9493.2		17.8	0.25151
53.4	0.21251	387.107	64.4		35.6	0.18855	386.416	8157.4		26.725	0.24129	387.005	5699.6		17.8167	0.25395
53.45	0.21149	387.47	72		35.6333	0.18706	386.778	16093.5		26.75	0.24112	387.367	10409.3		17.8333	0.25292
53.5	0.21099	387.832	80.9		35.6667	0.18788	387.14	7584.6		26.775	0.24098	387.729	7803.1		17.85	0.25348
53.55	0.21129	388.195	67.9		35.7	0.18716	387.501	25082		26.8	0.2409	388.092	7720.7		17.8667	0.25262
53.6	0.21028	388.557	57.9		35.7333	0.18723	387.863	7891.5		26.825	0.2407	388.454	4799.1		17.8833	0.2531
53.65	0.21075	388.92	104.7		35.7667	0.18715	388.225	8946		26.85	0.24058	388.816	7605		17.9	0.25291
53.7	0.21079	389.282	51.7		35.8	0.18853	388.587	6115.4		26.875	0.24045	389.179	10795.7		17.9167	0.25358
53.75	0.21109	389.644	55		35.8333	0.18934	388.949	8217.2		26.9	0.24037	389.541	9488.5		17.9333	0.2553
53.8	0.2108	390.007	126.5		35.8667	0.1884	389.311	19364		26.925	0.23991	389.904	9090		17.95	0.25284
53.85	0.21017	390.369	78.8		35.9	0.188	389.672	8362.4		26.95	0.23978	390.266	7849.7		17.9667	0.25359
53.9	0.20992	390.732	88.8		35.9333	0.18786	390.034	19668.2		26.975	0.23982	390.628	10848.7		17.9833	0.25369
53.95	0.20967	391.094	93.5		35.9667	0.18702	390.396	5504.7		27	0.23972	390.991	9607.4		18	0.25457
54	0.20937	391.457	65.3		36	0.18768	390.758	7141.7		27.025	0.23964	391.353	12330.3		18.0167	0.25466
54.05	0.20874	391.819	89.7		36.0333	0.18789	391.12	5571.5		27.05	0.23946	391.715	9725.5		18.0333	0.25432
54.1	0.208	392.182	100		36.0667	0.18694	391.481	13392.8		27.075	0.23939	392.078	11943.3		18.05	0.25282
54.15	0.20797	392.544	70		36.1	0.185	391.843	9483.5		27.1	0.23926	392.44	5133		18.0667	0.25565
54.2	0.20758	392.907	117.1		36.1333	0.18314	392.205	16442.4		27.125	0.23905	392.802	4990.2		18.0833	0.2535
54.25	0.20719	393.269	55.8		36.1667	0.18267	392.567	4856.5		27.15	0.23886	393.165	13325.3		18.1	0.25436
54.3	0.20707	393.632	60.5		36.2	0.18187	392.929	7110.2		27.175	0.2384	393.527	15278		18.1167	0.2551
54.35	0.20699	393.994	55		36.2333	0.18216	393.29	14521.5		27.2	0.23826	393.89	11617.6		18.1333	0.25357
54.4	0.20633	394.356	70		36.2667	0.18124	393.652	9699.3		27.225	0.23831	394.252	9870.7		18.15	0.25589
54.45	0.20545	394.719	65.6		36.3	0.17961	394.014	10087.8		27.25	0.23812	394.614	8347.3		18.1667	0.25423
54.5	0.20504	395.081	70.6		36.3333	0.18019	394.376	3769.3		27.275	0.23798	394.977	2724.2		18.1833	0.25389
54.55	0.2051	395.444	51.1		36.3667	0.17926	394.738	10013.8		27.3	0.23788	395.339	1878.1		18.2	0.25231
54.6	0.2041	395.806	54.1		36.4	0.17933	395.1	3363.2		27.325	0.23769	395.701	4005.8		18.2167	0.2528
54.65	0.20379	396.169	54.2		36.4333	0.17903	395.461	9033.5		27.35	0.23754	396.064	3298.7		18.2333	0.25324
54.7	0.20411	396.531	54.4		36.4667	0.18001	395.823	1566.8		27.375	0.23742	396.426	2871.4		18.25	0.2538
54.75	0.20383	396.894	92.1		36.5	0.18059	396.185	3113.5		27.4	0.23735	396.788	4363.6		18.2667	0.25496
54.8	0.20379	397.256	48.5		36.5333	0.17977	396.547	2746		27.425	0.237	397.151	7385.9		18.2833	0.25227
54.85	0.20322	397.619	48		36.5667	0.17946	396.909	3152.3		27.45	0.23677	397.513	8843.3		18.3	0.25349
54.9	0.20296	397.981	59.1		36.6	0.17957	397.27	3218.3		27.475	0.23686	397.876	2830.2		18.3167	0.25353
54.95	0.20273	398.344	88.5		36.6333	0.17747	397.632	2648.8		27.5	0.23675	398.238	3085.2		18.3333	0.25394
55	0.20244	398.706	101.2		36.6667	0.17738	397.994	4714.6		27.525	0.2366	398.6	1302.1		18.35	0.25409
55.05	0.20179	399.068	133		36.7	0.17739	398.356	1548		27.55	0.23645	398.963	906.6		18.3667	0.2541
55.1	0.2011	399.431	75.3		36.7333	0.1766	398.718	2351.3		27.575	0.23637	399.325	3038.4		18.3833	0.25235
55.15	0.20076	399.793	74.8		36.7667	0.17467	399.079	2793.1		27.6	0.23619	399.687	4387.4		18.4	0.25508
55.2	0.20045	400.156	52.3		36.8	0.17208	399.441	5383.9		27.625	0.23596	400.05	1746.8		18.4167	0.25286
55.25	0.19972	400.518	74.4		36.8333	0.17109	399.803	2192.9		27.65	0.23576	400.412	772.9		18.4333	0.25345
55.3	0.19995	400.881	128.6		36.8667	0.17006	400.165	4648.3		27.675	0.23533	400.774	480.8		18.45	0.254
55.35	0.19997	401.243	57		36.9	0.17044	400.527	1320.9		27.7	0.23521	401.137	937.8		18.4667	0.25198
55.4	0.19912	401.606	53.8		36.9333	0.16917	400.889	1227		27.725	0.23527	401.499	1319.8		18.4833	0.25387
55.45	0.1981	401.968	43.8		36.9667	0.16755	401.25	1797.1		27.75	0.2351	401.862	440.7		18.5	0.25279
55.5	0.19795	402.331	80		37	0.16837	401.612	913.7		27.775	0.23498	402.224	697.8		18.5167	0.25367
55.55	0.19808	402.693	83.5		37.0333	0.16752	401.974	1279.1		27.8	0.23487	402.586	421.9		18.5333	0.25324
55.6	0.19736	403.056	88.5		37.0667	0.16744	402.336	653.9		27.825	0.23469	402.949	449		18.55	0.25412
55.65	0.19643	403.418	45.5		37.1	0.16682	402.698	1359.2		27.85	0.23453	403.311	236.4		18.5667	0.25364
55.7	0.19715	403.78	65		37.1333	0.16791	403.059	599.2		27.875	0.23441	403.673	171.3		18.5833	0.254
55.75	0.1964	404.143	53.5		37.1667	0.16849	403.421	3299.9		27.9	0.23432	404.036	99.1		18.6	0.25568
55.8	0.19649	404.505	85.9		37.2	0.16802	403.783	680.7		27.925	0.23397	404.398	343.8		18.6167	0.25322
55.85	0.19584	404.868	121.2		37.2333	0.16774	404.145	2241.5		27.95	0.23375	404.76	575.6		18.6333	0.25423
55.9	0.19593	405.23	68.2		37.2667	0.16711	404.507	783.8		27.975	0.23375	405.123	139.5		18.65	0.25399
55.95	0.19584	405.593	63.8		37.3	0.16571	404.868	1022.3		28	0.23359	405.485	142.7		18.6667	0.25475
56	0.19545	405.955	52		37.3333	0.1663	405.23	2399.9		28.025	0.23345	405.848	91.2		18.6833	0.2549
56.05	0.19487	406.318	67.6		37.3667	0.16675	405.592	534.1		28.05	0.2333	406.21	353.3		18.7	0.2549
56.1	0.19443	406.68	58.8		37.4	0.16601	405.954	3184.4		28.075	0.23322	406.572	128.3		18.7167	0.25285
56.15	0.19369	407.043	70		37.4333	0.16415	406.316	700.2		28.1	0.23301	406.935	95.6		18.7333	0.25581
56.2	0.19341	407.405	54.7		37.4667	0.16213	406.678	1214		28.125	0.23279	407.297	66.1		18.75	0.2538
56.25	0.19196	407.767	74.4		37.5	0.16188	407.039	524.7		28.15	0.23259	407.659	48.2		18.7667	0.25426
56.3	0.19207	408.13	45.2		37.5333	0.16106	407.401	3191.5		28.175	0.23222	408.022	70.3		18.7833	0.25487
56.35	0.19201	408.492	66.4		37.5667	0.16124	407.763	656.3		28.2	0.2321	408.384	27.6		18.8	0.25264
56.4	0.19143	408.855	63.5		37.6	0.16024	408.125	1928.2		28.225	0.23205	408.747	47.3		18.8167	0.25501
56.45	0.19053	409.217	59.7		37.6333	0.15947	408.487	1062.7		28.25	0.23184	409.109	36.7		18.8333	0.25351
56.5	0.19074	409.58	39.6		37.6667	0.16068	408.848	1042.4		28.275	0.23172	409.471	75.6		18.85	0.25367
56.55	0.19081	409.942	51.7		37.7	0.15993	409.21	1826.9		28.3	0.23159	409.834	33.7		18.8667	0.25253
56.6	0.19058	410.305	49.7		37.7333	0.16016	409.572	1252.9		28.325	0.23143	410.196	65		18.8833	0.25399
56.65	0.18976	410.667	47.3		37.7667	0.15979	409.934	1461.4		28.35	0.23125	410.558	67.6		18.9	0.25385
56.7	0.19054	411.03	65.6		37.8	0.16087	410.296	818.5		28.375	0.23112	410.921	65.6		18.9167	0.25393
56.75	0.18915	411.392	50.2		37.8333	0.16152	410.658	246.4		28.4	0.23102	411.283	65.8		18.9333	0.25583
56.8	0.1892	411.755	62.9		37.8667	0.16118	411.019	381.5		28.425	0.23068	411.645	134.5		18.95	0.2537
56.85	0.1887	412.117	39		37.9	0.16117	411.381	84.1		28.45	0.23046	412.008	190.4		18.9667	0.25498
56.9	0.18847	412.479	49.7		37.9333	0.1609	411.743	128.6		28.475	0.23049	412.37	55		18.9833	0.25441
56.95	0.18823	412.842	79.4		37.9667	0.15964	412.105	204		28.5	0.23031	412.733	73.2		19	0.25498
57	0.18782	413.204	64.4		38	0.16	412.467	202.8		28.525	0.23014	413.095	110.9		19.0167	0.25538
57.05	0.18733	413.567	51.7		38.0333	0.16022	412.828	157.4		28.55	0.23001	413.457	55.5		19.0333	0.25524
57.1	0.18753	413.929	62.3		38.0667	0.15953	413.19	333.8		28.575	0.2299	413.82	49.9		19.05	0.25287
57.15	0.18686	414.292	44.3		38.1	0.15792	413.552	194.5		28.6	0.22965	414.182	170.4		19.0667	0.2557
57.2	0.18654	414.654	49.4		38.1333	0.156	413.914	128.6		28.625	0.22939	414.544	117.1		19.0833	0.25354
57.25	0.18465	415.017	80.3		38.1667	0.15576	414.276	408.6		28.65	0.22917	414.907	106.5		19.1	0.25415
57.3	0.1848	415.379	55.5		38.2	0.15498	414.637	52.6		28.675	0.22879	415.269	103.8		19.1167	0.25507
57.35	0.18443	415.742	75		38.2333	0.1557	414.999	75.6		28.7	0.2286	415.631	105.6		19.1333	0.25312
57.4	0.18355	416.104	36.7		38.2667	0.15497	415.361	284.6		28.725	0.22855	415.994	118.6		19.15	0.25523
57.45	0.18271	416.467	48.2		38.3	0.15424	415.723	209.6		28.75	0.22831	416.356	83.8		19.1667	0.25366
57.5	0.18309	416.829	69.1		38.3333	0.15541	416.085	188.9		28.775	0.22818	416.719	105		19.1833	0.25342
57.55	0.18281	417.191	59.7		38.3667	0.1545	416.447	283.2		28.8	0.22803	417.081	136.5		19.2	0.25236
57.6	0.18297	417.554	59.8		38.4	0.15476	416.808	260.8		28.825	0.22783	417.443	121.8		19.2167	0.25342
57.65	0.18214	417.916	61.1		38.4333	0.15444	417.17	184.5		28.85	0.22763	417.806	179.8		19.2333	0.25367
57.7	0.18304	418.279	43.8		38.4667	0.15557	417.532	166.3		28.875	0.22749	418.168	280.2		19.25	0.25368
57.75	0.18188	418.641	43.8		38.5	0.15617	417.894	94.4		28.9	0.22737	418.53	132.1		19.2667	0.25522
57.8	0.18169	419.004	47.6		38.5333	0.15606	418.256	38.2		28.925	0.22708	418.893	163.9		19.2833	0.25314
57.85	0.18109	419.366	54.4		38.5667	0.15634	418.617	68.5		28.95	0.22684	419.255	79.4		19.3	0.25487
57.9	0.18073	419.729	78.5		38.6	0.15622	418.979	51.1		28.975	0.2268	419.617	123.6		19.3167	0.25447
57.95	0.18031	420.091	35.8		38.6333	0.15497	419.341	98.2		29	0.22655	419.98	76.4		19.3333	0.25472
58	0.17962	420.454	34.6		38.6667	0.15541	419.703	112.7		29.025	0.22638	420.342	100		19.35	0.25534
58.05	0.17904	420.816	49.9		38.7	0.15561	420.065	82		29.05	0.22626	420.705	95.9		19.3667	0.25591
58.1	0.17959	421.179	58.5		38.7333	0.15496	420.426	59.4		29.075	0.2261	421.067	120.6		19.3833	0.25397
58.15	0.17868	421.541	61.1		38.7667	0.15347	420.788	79.1		29.1	0.22584	421.429	153.9		19.4	0.25682
58.2	0.17834	421.903	126.2		38.8	0.1519	421.15	171.6		29.125	0.22558	421.792	225.8		19.4167	0.25529
58.25	0.17712	422.266	44.3		38.8333	0.15174	421.512	75.9		29.15	0.22534	422.154	288.2		19.4333	0.25581
58.3	0.17675	422.628	55.2		38.8667	0.15113	421.874	95.3		29.175	0.22494	422.516	118.6		19.45	0.25684
58.35	0.1759	422.991	45.2		38.9	0.15163	422.236	49.9		29.2	0.22478	422.879	143		19.4667	0.25462
58.4	0.17506	423.353	52.9		38.9333	0.15082	422.597	62.3		29.225	0.22474	423.241	88.2		19.4833	0.25658
58.45	0.17432	423.716	73.5		38.9667	0.1505	422.959	50.5		29.25	0.22447	423.603	182.5		19.5	0.25548
58.5	0.17456	424.078	50.2		39	0.15201	423.321	127.1		29.275	0.22432	423.966	113		19.5167	0.2551
58.55	0.17386	424.441	41.4		39.0333	0.1512	423.683	75.3		29.3	0.22417	424.328	172.5		19.5333	0.25366
58.6	0.17462	424.803	47.6		39.0667	0.15156	424.045	115.3		29.325	0.22396	424.691	319.7		19.55	0.254
58.65	0.17423	425.166	63.5		39.1	0.15126	424.406	224.9		29.35	0.22374	425.053	117.4		19.5667	0.25424
58.7	0.17495	425.528	48.2		39.1333	0.15239	424.768	187.8		29.375	0.22357	425.415	51.4		19.5833	0.25429
58.75	0.17439	425.89	57.9		39.1667	0.15301	425.13	159.2		29.4	0.22345	425.778	69.4		19.6	0.25577
58.8	0.17394	426.253	39.6		39.2	0.15298	425.492	164.8		29.425	0.22318	426.14	110.3		19.6167	0.25334
58.85	0.17349	426.615	45.5		39.2333	0.15316	425.854	202.8		29.45	0.2229	426.502	83.2		19.6333	0.2551
58.9	0.17307	426.978	32.9		39.2667	0.15322	426.215	101.5		29.475	0.22287	426.865	91.5		19.65	0.25512
58.95	0.17266	427.34	49.1		39.3	0.15221	426.577	173		29.5	0.22264	427.227	79.4		19.6667	0.25497
59	0.17191	427.703	64.7		39.3333	0.15251	426.939	91.2		29.525	0.22242	427.589	140.9		19.6833	0.25537
59.05	0.17107	428.065	49.4		39.3667	0.15255	427.301	131.5		29.55	0.2223	427.952	78.8		19.7	0.25606
59.1	0.17095	428.428	38.5		39.4	0.15185	427.663	116.2		29.575	0.22216	428.314	67		19.7167	0.25376
59.15	0.17022	428.79	42		39.4333	0.15042	428.025	366.5		29.6	0.22186	428.677	99.4		19.7333	0.25642
59.2	0.16973	429.153	55.8		39.4667	0.14862	428.386	108		29.625	0.22162	429.039	164.8		19.75	0.25445
59.25	0.16904	429.515	47		39.5	0.1483	428.748	126.5		29.65	0.2214	429.401	66.4		19.7667	0.25471
59.3	0.16865	429.878	62.3		39.5333	0.14759	429.11	83.5		29.675	0.22102	429.764	44.9		19.7833	0.2559
59.35	0.16794	430.24	35.2		39.5667	0.14813	429.472	63.5		29.7	0.22085	430.126	625.1		19.8	0.25368
59.4	0.16719	430.602	54.4		39.6	0.14713	429.834	217.5		29.725	0.22066	430.488	37.9		19.8167	0.25556
59.45	0.16662	430.965	34.3		39.6333	0.14667	430.195	56.1		29.75	0.22042	430.851	91.5		19.8333	0.25408
59.5	0.16677	431.327	42.3		39.6667	0.148	430.557	50.5		29.775	0.22026	431.213	34.6		19.85	0.25369
59.55	0.16589	431.69	57.9		39.7	0.1472	430.919	187.2		29.8	0.22006	431.575	81.5		19.8667	0.25334
59.6	0.16575	432.052	41.1		39.7333	0.14734	431.281	61.4		29.825	0.21988	431.938	44.9		19.8833	0.25473
59.65	0.16572	432.415	38.2		39.7667	0.14673	431.643	68.8		29.85	0.21961	432.3	60.8		19.9	0.25465
59.7	0.16643	432.777	41.4		39.8	0.14768	432.004	204.5		29.875	0.21944	432.663	67.6		19.9167	0.25419
59.75	0.16657	433.14	41.8		39.8333	0.14825	432.366	86.8		29.9	0.21929	433.025	49.7		19.9333	0.25558
59.8	0.1661	433.502	46.4		39.8667	0.14818	432.728	136.5		29.925	0.21904	433.387	42.9		19.95	0.25371
59.85	0.16595	433.865	55		39.9	0.14793	433.09	113.3		29.95	0.21882	433.75	31.4		19.9667	0.25566
59.9	0.16604	434.227	41.7		39.9333	0.14713	433.452	250.5		29.975	0.2187	434.112	70.3		19.9833	0.25527
59.95	0.16579	434.59	61.4		39.9667	0.14532	433.814	166		30	0.21836	434.474	55		20	0.25519
60	0.16497	434.952	36.7		40	0.14558	434.175	108.8		30.025	0.21819	434.837	115		20.0167	0.25589
60.05	0.16414	435.314	44.6		40.0333	0.14596	434.537	364.5		30.05	0.21808	435.199	34.9		20.0333	0.25646
60.1	0.1638	435.677	59.1		40.0667	0.14534	434.899	299.4		30.075	0.21786	435.561	59.7		20.05	0.2539
60.15	0.1632	436.039	54.7		40.1	0.14353	435.261	310		30.1	0.21755	435.924	29.6		20.0667	0.25695
60.2	0.16265	436.402	42.6		40.1333	0.14121	435.623	312.9		30.125	0.21728	436.286	24.3		20.0833	0.25526
60.25	0.16247	436.764	56.7		40.1667	0.14094	435.984	646		30.15	0.21701	436.649	36.4		20.1	0.25561
60.3	0.1622	437.127	47.6		40.2	0.14083	436.346	230.5		30.175	0.21669	437.011	25.5		20.1167	0.25698
60.35	0.16161	437.489	44.1		40.2333	0.14164	436.708	354.1		30.2	0.21655	437.373	51.1		20.1333	0.25502
60.4	0.16087	437.852	58.8		40.2667	0.14028	437.07	246.4		30.225	0.21633	437.736	38.2		20.15	0.2571
60.45	0.16033	438.214	46.4		40.3	0.13967	437.432	385.4		30.25	0.21609	438.098	56.7		20.1667	0.25543
60.5	0.16045	438.577	66.1		40.3333	0.14096	437.793	570		30.275	0.21584	438.46	39.9		20.1833	0.25432
60.55	0.15955	438.939	40.8		40.3667	0.13991	438.155	525.2		30.3	0.21566	438.823	65.6		20.2	0.25318
60.6	0.15895	439.302	45.8		40.4	0.13986	438.517	640.1		30.325	0.21541	439.185	36.7		20.2167	0.25358
60.65	0.15933	439.664	48.5		40.4333	0.13928	438.879	458.7		30.35	0.21514	439.547	39		20.2333	0.25411
60.7	0.15958	440.026	54.1		40.4667	0.14035	439.241	752.6		30.375	0.21494	439.91	73.2		20.25	0.25415
60.75	0.16001	440.389	56.1		40.5	0.14101	439.603	627.7		30.4	0.21475	440.272	21.1		20.2667	0.25506
60.8	0.15959	440.751	55.8		40.5333	0.14094	439.964	1163.4		30.425	0.2145	440.635	26.1		20.2833	0.25315
60.85	0.15936	441.114	55.5		40.5667	0.14053	440.326	762.6		30.45	0.21427	440.997	25.9		20.3	0.25503
60.9	0.15921	441.476	48.5		40.6	0.13997	440.688	959.3		30.475	0.21419	441.359	21.1		20.3167	0.2546
60.95	0.15886	441.839	60.3		40.6333	0.13897	441.05	875.4		30.5	0.21381	441.722	32.6		20.3333	0.25446
61	0.15823	442.201	64.4		40.6667	0.1393	441.412	727.6		30.525	0.2136	442.084	17.3		20.35	0.25481
61.05	0.15761	442.564	86.2		40.7	0.13906	441.773	878		30.55	0.21351	442.446	19.6		20.3667	0.25544
61.1	0.15656	442.926	58.5		40.7333	0.13808	442.135	1011.4		30.575	0.21324	442.809	13.4		20.3833	0.25307
61.15	0.15599	443.289	71.4		40.7667	0.13633	442.497	835.9		30.6	0.21289	443.171	29		20.4	0.25594
61.2	0.15499	443.651	58.8		40.8	0.13444	442.859	388		30.625	0.21264	443.533	37.9		20.4167	0.25403
61.25	0.15499	444.014	82		40.8333	0.13413	443.221	622.4		30.65	0.21234	443.896	13.4		20.4333	0.25437
61.3	0.1549	444.376	78.5		40.8667	0.13342	443.582	360		30.675	0.21196	444.258	11.4		20.45	0.25543
61.35	0.15433	444.738	75.6		40.9	0.13398	443.944	847.1		30.7	0.2118	444.621	35.2		20.4667	0.25305
61.4	0.15351	445.101	64.4		40.9333	0.13276	444.306	680.7		30.725	0.21148	444.983	32.9		20.4833	0.25499
61.45	0.15326	445.463	60		40.9667	0.13221	444.668	762.6		30.75	0.21126	445.345	37.6		20.5	0.25312
61.5	0.15349	445.826	56.7		41	0.13322	445.03	396.6		30.775	0.21098	445.708	18.1		20.5167	0.25221
61.55	0.15274	446.188	67		41.0333	0.13198	445.392	267		30.8	0.21075	446.07	16.7		20.5333	0.25165
61.6	0.15169	446.551	80.9		41.0667	0.1319	445.753	289.9		30.825	0.21052	446.432	16.4		20.55	0.25299
61.65	0.15244	446.913	53.5		41.1	0.13105	446.115	637.4		30.85	0.21019	446.795	9.9		20.5667	0.2531
61.7	0.15217	447.276	62.9		41.1333	0.13195	446.477	565.3		30.875	0.20999	447.157	82.9		20.5833	0.25275
61.75	0.15268	447.638	44.3		41.1667	0.13254	446.839	174.5		30.9	0.20978	447.519	28.4		20.6	0.25376
61.8	0.15208	448.001	57		41.2	0.13235	447.201	343		30.925	0.20952	447.882	8.7		20.6167	0.25179
61.85	0.15201	448.363	58.2		41.2333	0.13174	447.562	241.7		30.95	0.20932	448.244	9.2		20.6333	0.25352
61.9	0.1522	448.725	75.3		41.2667	0.13084	447.924	452.8		30.975	0.20914	448.607	14.9		20.65	0.25315
61.95	0.15197	449.088	44.6		41.3	0.12959	448.286	310.6		31	0.20876	448.969	19.3		20.6667	0.25296
62	0.15168	449.45	49.1		41.3333	0.13002	448.648	605.9		31.025	0.20857	449.331	17.3		20.6833	0.25317
62.05	0.15155	449.813	44.3		41.3667	0.13015	449.01	392.1		31.05	0.20842	449.694	19		20.7	0.2537
62.1	0.15061	450.175	56.1		41.4	0.12931	449.371	248.4		31.075	0.20813	450.056	8.1		20.7167	0.25163
62.15	0.15003	450.538	105.3		41.4333	0.12756	449.733	371.8		31.1	0.2078	450.418	4		20.7333	0.25438
62.2	0.14859	450.9	67.3		41.4667	0.12571	450.095	798.5		31.125	0.20751	450.781	3.7		20.75	0.25279
62.25	0.14868	451.263	56.4		41.5	0.12559	450.457	1622.8		31.15	0.2072	451.143	6.9		20.7667	0.25272
62.3	0.14837	451.625	58.2		41.5333	0.12509	450.819	758.2		31.175	0.20686	451.505	6.7		20.7833	0.2536
62.35	0.14776	451.988	62.3		41.5667	0.12577	451.181	1365.1		31.2	0.20668	451.868	4.3		20.8	0.25113
62.4	0.14698	452.35	47		41.6	0.1243	451.542	271.4		31.225	0.20632	452.23	4.3		20.8167	0.25233
62.45	0.14716	452.713	93.5		41.6333	0.12351	451.904	584.7		31.25	0.20609	452.593	4.4		20.8333	0.25132
62.5	0.14715	453.075	43.2		41.6667	0.12449	452.266	295		31.275	0.20579	452.955	4.4		20.85	0.25079
62.55	0.14682	453.437	56.1		41.7	0.12337	452.628	892.8		31.3	0.20555	453.317	2.2		20.8667	0.25014
62.6	0.14598	453.8	42.3		41.7333	0.1233	452.99	501.7		31.325	0.2053	453.68	2.4		20.8833	0.25139
62.65	0.147	454.162	42.7		41.7667	0.12259	453.351	529.1		31.35	0.20496	454.042	2.2		20.9	0.25188
62.7	0.14596	454.525	68.2		41.8	0.12352	453.713	328.8		31.375	0.20476	454.404	1.1		20.9167	0.25102
62.75	0.1463	454.887	62.3		41.8333	0.12432	454.075	345.9		31.4	0.20453	454.767	1.1		20.9333	0.25221
62.8	0.14593	455.25	47.9		41.8667	0.12435	454.437	729.9		31.425	0.20429	455.129	1.1		20.95	0.25066
62.85	0.14593	455.612	62.9		41.9	0.12377	454.799	276.1		31.45	0.20408	455.491	1.2		20.9667	0.2528
62.9	0.14615	455.975	50.8		41.9333	0.12281	455.16	566.2		31.475	0.20387	455.854	0.8		20.9833	0.25249
62.95	0.14604	456.337	42.6		41.9667	0.12173	455.522	178.9		31.5	0.20348	456.216	0.9		21	0.25205
63	0.14577	456.7	73.5		42	0.12216	455.884	514.3		31.525	0.20327	456.579	0.7		21.0167	0.25274
63.05	0.14591	457.062	45.2		42.0333	0.12211	456.246	237.2		31.55	0.20309	456.941	0.4		21.0333	0.25369
63.1	0.14509	457.425	60.3		42.0667	0.12135	456.608	1762.1		31.575	0.20277	457.303	0.6		21.05	0.25082
63.15	0.1447	457.787	40.8		42.1	0.11988	456.97	373.9		31.6	0.20243	457.666	0.5		21.0667	0.25355
63.2	0.14341	458.149	49.7		42.1333	0.11817	457.331	1170.8		31.625	0.2021	458.028	0.5		21.0833	0.2521
63.25	0.14342	458.512	93.5		42.1667	0.11804	457.693	412.2		31.65	0.20176	458.39	0.8		21.1	0.25153
63.3	0.14297	458.874	65.3		42.2	0.11767	458.055	564.7		31.675	0.20144	458.753	0.6		21.1167	0.25311
63.35	0.14214	459.237	50.8		42.2333	0.11847	458.417	474.3		31.7	0.20125	459.115	0.5		21.1333	0.25074
63.4	0.14143	459.599	60		42.2667	0.11729	458.779	388.9		31.725	0.20085	459.477	0.4		21.15	0.2523
63.45	0.14159	459.962	61.1		42.3	0.11667	459.14	580.6		31.75	0.20063	459.84	0.4		21.1667	0.25141
63.5	0.14124	460.324	57.9		42.3333	0.1177	459.502	156.5		31.775	0.20029	460.202	0.7		21.1833	0.24988
63.55	0.14113	460.687	82		42.3667	0.11664	459.864	267.6		31.8	0.20003	460.565	0.9		21.2	0.24943
63.6	0.14042	461.049	57		42.4	0.11651	460.226	262.6		31.825	0.19977	460.927	0.5		21.2167	0.25081
63.65	0.14161	461.412	69.7		42.4333	0.11574	460.588	1238.8		31.85	0.19941	461.289	0.7		21.2333	0.25156
63.7	0.14099	461.774	55.2		42.4667	0.11663	460.949	463.4		31.875	0.1992	461.652	0.4		21.25	0.25079
63.75	0.14097	462.137	50.5		42.5	0.11759	461.311	822.4		31.9	0.19893	462.014	0.9		21.2667	0.25218
63.8	0.14051	462.499	70		42.5333	0.11778	461.673	696.6		31.925	0.19868				21.2833	0.25041
63.85	0.14063	462.861	64.1		42.5667	0.11722	462.035	675.7		31.95	0.1985				21.3	0.25273
63.9	0.14079	463.224	61.1		42.6	0.1163	462.397	769.7		31.975	0.19817				21.3167	0.25244
63.95	0.14052	463.586	92.4		42.6333	0.11505	462.759	915.7		32	0.19776				21.3333	0.25177
64	0.13997	463.949	63.8		42.6667	0.1154	463.12	1155.4		32.025	0.19758				21.35	0.25271
64.05	0.14008	464.311	45.2		42.7	0.11542	463.482	542.3		32.05	0.19731				21.3667	0.25387
64.1	0.13906	464.674	57.3		42.7333	0.11491	463.844	745.2		32.075	0.19697				21.3833	0.25123
64.15	0.13857	465.036	52.3		42.7667	0.11354	464.206	442.2		32.1	0.19665				21.4	0.25396
64.2	0.13785	465.399	81.2		42.8	0.11177	464.568	1296.2		32.125	0.19629				21.4167	0.25271
64.25	0.13741	465.761	51.1		42.8333	0.11192	464.929	915.1		32.15	0.19593				21.4333	0.25221
64.3	0.13664	466.124	58.8		42.8667	0.1117	465.291	1108.3		32.175	0.19561				21.45	0.25403
64.35	0.13592	466.486	58.6		42.9	0.1125	465.653	491.4		32.2	0.19543				21.4667	0.2513
64.4	0.13525	466.848	69.1		42.9333	0.11114	466.015	612.7		32.225	0.19498				21.4833	0.25263
64.45	0.13523	467.211	61.7		42.9667	0.11045	466.377	719.6		32.25	0.19477				21.5	0.25185
64.5	0.1345	467.573	107.7		43	0.11124	466.738	950.2		32.275	0.1944				21.5167	0.25065
64.55	0.13488	467.936	56.1		43.0333	0.11009	467.1	1655.8		32.3	0.19411				21.5333	0.25053
64.6	0.13452	468.298	52.6		43.0667	0.10985	467.462	961.1		32.325	0.19384				21.55	0.25132
64.65	0.13561	468.661	46.1		43.1	0.10922	467.824	1646.9		32.35	0.19344				21.5667	0.25195
64.7	0.13559	469.023	53.2		43.1333	0.11026	468.186	1029.7		32.375	0.1932				21.5833	0.25128
64.75	0.13522	469.386	97.9		43.1667	0.11129	468.548	2534.2		32.4	0.1929				21.6	0.25278
64.8	0.13491	469.748	51.1		43.2	0.11144	468.909	1280		32.425	0.19266				21.6167	0.25125
64.85	0.13481	470.111	63.8		43.2333	0.11078	469.271	1485.6		32.45	0.19242				21.6333	0.25339
64.9	0.13484	470.473	49.1		43.2667	0.11	469.633	754.6		32.475	0.19209				21.65	0.25305
64.95	0.13446	470.836	60.8		43.3	0.10945	469.995	679.3		32.5	0.19168				21.6667	0.25252
65	0.13375	471.198	53.2		43.3333	0.1099	470.357	1034.4		32.525	0.19146				21.6833	0.25328
65.05	0.13309	471.56	90.6		43.3667	0.10977	470.718	1214.6		32.55	0.1912				21.7	0.25467
65.1	0.13221	471.923	60.3		43.4	0.10914	471.08	1456.4		32.575	0.19081				21.7167	0.25203
65.15	0.13178	472.285	55		43.4333	0.10789	471.442	991.4		32.6	0.19047				21.7333	0.25493
65.2	0.13116	472.648	40.5		43.4667	0.10652	471.804	1260.6		32.625	0.19014				21.75	0.25353
65.25	0.13062	473.01	69.7		43.5	0.10676	472.166	838.6		32.65	0.18978				21.7667	0.25256
65.3	0.12994	473.373	73.2		43.5333	0.10648	472.527	2094.3		32.675	0.18946				21.7833	0.25445
65.35	0.12926	473.735	59.1		43.5667	0.10707	472.889	1283.2		32.7	0.18927				21.8	0.25163
65.4	0.12865	474.098	72		43.6	0.10572	473.251	2380.2		32.725	0.18889				21.8167	0.25272
65.45	0.12855	474.46	46.7		43.6333	0.10514	473.613	1162.2		32.75	0.18863				21.8333	0.2516
65.5	0.12775	474.823	60.8		43.6667	0.10604	473.975	1249.1		32.775	0.18828				21.85	0.25045
65.55	0.12741	475.185	44.9		43.7	0.10511	474.337	626.5		32.8	0.18798				21.8667	0.25098
65.6	0.1273	475.548	95.3		43.7333	0.10508	474.698	1480		32.825	0.18765				21.8833	0.25211
65.65	0.12818	475.91	74.1		43.7667	0.1047	475.06	619.8		32.85	0.1873				21.9	0.25273
65.7	0.1287	476.272	70.3		43.8	0.10572	475.422	810.9		32.875	0.18703				21.9167	0.2515
65.75	0.12818	476.635	54.4		43.8333	0.10672	475.784	531.4		32.9	0.18673				21.9333	0.2526
65.8	0.12793	476.997	77.6		43.8667	0.10688	476.146	184.5		32.925	0.18651				21.95	0.25132
65.85	0.12787	477.36	108.8		43.9	0.10616	476.507	592.4		32.95	0.18637				21.9667	0.25337
65.9	0.12779	477.722	68.5		43.9333	0.10528	476.869	219.3		32.975	0.18593				21.9833	0.25311
65.95	0.12738	478.085	75.6		43.9667	0.10424	477.231	330.9		33	0.18558				22	0.25269
66	0.12668	478.447	66.4		44	0.10465	477.593	343.5		33.025	0.18536				22.0167	0.25326
66.05	0.12592	478.81	75.3		44.0333	0.10474	477.955	264.6		33.05	0.18501				22.0333	0.25469
66.1	0.12515	479.172	55.8		44.0667	0.10441	478.316	126.8		33.075	0.18467				22.05	0.25194
66.15	0.12457	479.535	143.9		44.1	0.10323	478.678	294.1		33.1	0.18433				22.0667	0.25489
66.2	0.12449	479.897	97.1		44.1333	0.10187	479.04	85		33.125	0.18397				22.0833	0.25347
66.25	0.1242	480.26	90.6		44.1667	0.10214	479.402	650.7		33.15	0.18363				22.1	0.25224
66.3	0.12365	480.622	59.1		44.2	0.10199	479.764	249		33.175	0.18332				22.1167	0.2533
66.35	0.12303				44.2333	0.10263	480.126	407.2		33.2	0.1832				22.1333	0.25011
66.4	0.12248				44.2667	0.10142	480.487	86.5		33.225	0.18273				22.15	0.25079
66.45	0.1222				44.3	0.10109				33.25	0.18256				22.1667	0.24994
66.5	0.12144				44.3333	0.10191				33.275	0.18219				22.1833	0.2494
66.55	0.12072				44.3667	0.10089				33.3	0.18187				22.2	0.24963
66.6	0.12098				44.4	0.10073				33.325	0.18154				22.2167	0.25064
66.65	0.12127				44.4333	0.10024				33.35	0.18116				22.2333	0.25088
66.7	0.12176				44.4667	0.10135				33.375	0.18089				22.25	0.24934
66.75	0.12143				44.5	0.10242				33.4	0.18058				22.2667	0.25079
66.8	0.12118				44.5333	0.10257				33.425	0.18029				22.2833	0.2496
66.85	0.12103				44.5667	0.10189				33.45	0.18014				22.3	0.25179
66.9	0.12097				44.6	0.10102				33.475	0.17971				22.3167	0.25149
66.95	0.12059				44.6333	0.10035				33.5	0.17932				22.3333	0.25086
67	0.12004				44.6667	0.10079				33.525	0.17911				22.35	0.25163
67.05	0.1189				44.7	0.10074				33.55	0.17875				22.3667	0.25327
67.1	0.11817				44.7333	0.10033				33.575	0.17841				22.3833	0.2503
67.15	0.11701				44.7667	0.09933				33.6	0.17804				22.4	0.25338
67.2	0.11687				44.8	0.09821				33.625	0.17769				22.4167	0.25207
67.25	0.11657				44.8333	0.09839				33.65	0.17736				22.4333	0.25111
67.3	0.11602				44.8667	0.09796				33.675	0.17703				22.45	0.25279
67.35	0.11527				44.9	0.0985				33.7	0.17693				22.4667	0.24976
67.4	0.11495				44.9333	0.0973				33.725	0.17647				22.4833	0.2509
67.45	0.11479				44.9667	0.09694				33.75	0.17629				22.5	0.25017
67.5	0.11415				45	0.09788				33.775	0.17586				22.5167	0.24868
67.55	0.11341				45.0333	0.09697				33.8	0.17559				22.5333	0.24829
67.6	0.11387				45.0667	0.09664				33.825	0.17523				22.55	0.24971
67.65	0.11352				45.1	0.09606				33.85	0.17485				22.5667	0.25058
67.7	0.11402				45.1333	0.09688				33.875	0.17458				22.5833	0.24917
67.75	0.11356				45.1667	0.09787				33.9	0.17422				22.6	0.2506
67.8	0.11349				45.2	0.098				33.925	0.17393				22.6167	0.24962
67.85	0.11334				45.2333	0.09723				33.95	0.17383				22.6333	0.25198
67.9	0.11321				45.2667	0.09616				33.975	0.17339				22.65	0.25185
67.95	0.11293				45.3	0.09542				34	0.17304				22.6667	0.25102
68	0.1126				45.3333	0.09586				34.025	0.17281				22.6833	0.25169
68.05	0.11163				45.3667	0.09592				34.05	0.17243				22.7	0.25315
68.1	0.11092				45.4	0.09562				34.075	0.17209				22.7167	0.25018
68.15	0.10952				45.4333	0.09464				34.1	0.17175				22.7333	0.25299
68.2	0.10952				45.4667	0.09346				34.125	0.17136				22.75	0.25185
68.25	0.10917				45.5	0.09372				34.15	0.17102				22.7667	0.25069
68.3	0.10868				45.5333	0.09328				34.175	0.17078				22.7833	0.25257
68.35	0.10815				45.5667	0.09376				34.2	0.17058				22.8	0.24976
68.4	0.10817				45.6	0.09259				34.225	0.17016				22.8167	0.25046
68.45	0.10788				45.6333	0.09233				34.25	0.16995				22.8333	0.24962
68.5	0.10749				45.6667	0.0931				34.275	0.16956				22.85	0.24771
68.55	0.10686				45.7	0.09198				34.3	0.16924				22.8667	0.2483
68.6	0.10768				45.7333	0.09148				34.325	0.16889				22.8833	0.24945
68.65	0.10661				45.7667	0.09095				34.35	0.16848				22.9	0.25049
68.7	0.10674				45.8	0.09188				34.375	0.16823				22.9167	0.24894
68.75	0.10641				45.8333	0.09286				34.4	0.16787				22.9333	0.25004
68.8	0.10624				45.8667	0.09283				34.425	0.16759				22.95	0.24889
68.85	0.10622				45.9	0.09208				34.45	0.16738				22.9667	0.25124
68.9	0.10602				45.9333	0.09105				34.475	0.16689				22.9833	0.25121
68.95	0.10563				45.9667	0.09055				34.5	0.16656				23	0.24993
69	0.10562				46	0.0908				34.525	0.16631				23.0167	0.25066
69.05	0.10473				46.0333	0.09062				34.55	0.1659				23.0333	0.25237
69.1	0.10434				46.0667	0.09024				34.575	0.16558				23.05	0.24902
69.15	0.10341				46.1	0.08929				34.6	0.16522				23.0667	0.25173
69.2	0.10317				46.1333	0.08816				34.625	0.16481				23.0833	0.25102
69.25	0.10276				46.1667	0.08843				34.65	0.16447				23.1	0.24969
69.3	0.10225				46.2	0.08779				34.675	0.1642				23.1167	0.25172
69.35	0.1018				46.2333	0.08805				34.7	0.16406				23.1333	0.24887
69.4	0.10162				46.2667	0.08676				34.725	0.16361				23.15	0.24958
69.45	0.10093				46.3	0.08649				34.75	0.16342				23.1667	0.24891
69.5	0.10087				46.3333	0.08715				34.775	0.16301				23.1833	0.24679
69.55	0.1004				46.3667	0.08606				34.8	0.1627				23.2	0.24754
69.6	0.10135				46.4	0.08566				34.825	0.16231				23.2167	0.24832
69.65	0.10103				46.4333	0.08532				34.85	0.16191				23.2333	0.2496
69.7	0.10097				46.4667	0.08634				34.875	0.16165				23.25	0.24818
69.75	0.10058				46.5	0.08718				34.9	0.16127				23.2667	0.24941
69.8	0.10047				46.5333	0.08706				34.925	0.16098				23.2833	0.24778
69.85	0.10033				46.5667	0.08645				34.95	0.16091				23.3	0.25004
69.9	0.09983				46.6	0.08565				34.975	0.16044				23.3167	0.25038
69.95	0.09921				46.6333	0.08493				35	0.16014				23.3333	0.24893
70	0.0992				46.6667	0.08518				35.025	0.15986				23.35	0.24955
70.05	0.09834				46.7	0.08511				35.05	0.15942				23.3667	0.25111
70.1	0.09798				46.7333	0.08486				35.075	0.1591				23.3833	0.24767
70.15	0.09732				46.7667	0.08398				35.1	0.15871				23.4	0.2503
70.2	0.09694				46.8	0.08307				35.125	0.15828				23.4167	0.24933
70.25	0.09636				46.8333	0.08325				35.15	0.15795				23.4333	0.24774
70.3	0.09589				46.8667	0.08259				35.175	0.15771				23.45	0.24984
70.35	0.09526				46.9	0.08288				35.2	0.15757				23.4667	0.24663
70.4	0.09489				46.9333	0.08168				35.225	0.15712				23.4833	0.24722
70.45	0.09404				46.9667	0.08161				35.25	0.15693				23.5	0.24651
70.5	0.09415				47	0.08238				35.275	0.15649				23.5167	0.24473
70.55	0.09387				47.0333	0.08139				35.3	0.15615				23.5333	0.24481
70.6	0.09483				47.0667	0.08101				35.325	0.15578				23.55	0.24539
70.65	0.09493				47.1	0.08055				35.35	0.15535				23.5667	0.24681
70.7	0.09462				47.1333	0.08144				35.375	0.1551				23.5833	0.24549
70.75	0.09433				47.1667	0.08226				35.4	0.15472				23.6	0.24671
70.8	0.09407				47.2	0.08217				35.425	0.15441				23.6167	0.24533
70.85	0.09386				47.2333	0.08167				35.45	0.15439				23.6333	0.24776
70.9	0.09349				47.2667	0.08113				35.475	0.15396				23.65	0.24822
70.95	0.09286				47.3	0.08072				35.5	0.15366				23.6667	0.24677
71	0.09238				47.3333	0.08107				35.525	0.15338				23.6833	0.24718
71.05	0.09169				47.3667	0.08091				35.55	0.15295				23.7	0.24909
71.1	0.09133				47.4	0.0807				35.575	0.15265				23.7167	0.24542
71.15	0.09133				47.4333	0.07998				35.6	0.15229				23.7333	0.24809
71.2	0.091				47.4667	0.0792				35.625	0.15186				23.75	0.247
71.25	0.09075				47.5	0.0793				35.65	0.15154				23.7667	0.24523
71.3	0.09035				47.5333	0.0784				35.675	0.15135				23.7833	0.24783
71.35	0.08977				47.5667	0.07867				35.7	0.1512				23.8	0.24531
71.4	0.08943				47.6	0.07772				35.725	0.15078				23.8167	0.24681
71.45	0.08876				47.6333	0.07765				35.75	0.15059				23.8333	0.2465
71.5	0.08857				47.6667	0.07822				35.775	0.15018				23.85	0.24409
71.55	0.08863				47.7	0.07726				35.8	0.14984				23.8667	0.24487
71.6	0.08948				47.7333	0.07671				35.825	0.14946				23.8833	0.24563
71.65	0.09017				47.7667	0.07628				35.85	0.14903				23.9	0.24656
71.7	0.08996				47.8	0.07715				35.875	0.14879				23.9167	0.24561
71.75	0.0898				47.8333	0.07785				35.9	0.14837				23.9333	0.24718
71.8	0.0897				47.8667	0.07764				35.925	0.14803				23.95	0.24551
71.85	0.08967				47.9	0.07703				35.95	0.14802				23.9667	0.24781
71.9	0.08942				47.9333	0.0764				35.975	0.14758				23.9833	0.24847
71.95	0.08892				47.9667	0.07614				36	0.14728				24	0.2473
72	0.08838				48	0.07645				36.025	0.14699				24.0167	0.24732
72.05	0.08774				48.0333	0.07633				36.05	0.14655				24.0333	0.24906
72.1	0.08711				48.0667	0.07614				36.075	0.14626				24.05	0.24561
72.15	0.08718				48.1	0.07539				36.1	0.14587				24.0667	0.24817
72.2	0.0872				48.1333	0.07459				36.125	0.14545				24.0833	0.24677
72.25	0.08702				48.1667	0.07463				36.15	0.14516				24.1	0.24534
72.3	0.0865				48.2	0.07383				36.175	0.14498				24.1167	0.24726
72.35	0.08609				48.2333	0.07415				36.2	0.14488				24.1333	0.24482
72.4	0.08596				48.2667	0.07301				36.225	0.14446				24.15	0.24606
72.45	0.08547				48.3	0.07277				36.25	0.14431				24.1667	0.24524
72.5	0.08506				48.3333	0.07324				36.275	0.14392				24.1833	0.24337
72.55	0.08552				48.3667	0.07217				36.3	0.14356				24.2	0.24553
72.6	0.08594				48.4	0.07149				36.325	0.14323				24.2167	0.24654
72.65	0.08666				48.4333	0.07122				36.35	0.14277				24.2333	0.24704
72.7	0.08659				48.4667	0.07217				36.375	0.14253				24.25	0.24572
72.75	0.08665				48.5	0.07296				36.4	0.14214				24.2667	0.24689
72.8	0.08658				48.5333	0.07263				36.425	0.1418				24.2833	0.24539
72.85	0.08658				48.5667	0.07186				36.45	0.14177				24.3	0.24705
72.9	0.08631				48.6	0.07129				36.475	0.14137				24.3167	0.2475
72.95	0.08581				48.6333	0.07135				36.5	0.14106				24.3333	0.24585
73	0.08502				48.6667	0.07185				36.525	0.14076				24.35	0.24546
73.05	0.0845				48.7	0.07173				36.55	0.14032				24.3667	0.2477
73.1	0.08361				48.7333	0.07151				36.575	0.14002				24.3833	0.24423
73.15	0.08367				48.7667	0.0708				36.6	0.13965				24.4	0.24664
73.2	0.08358				48.8	0.06997				36.625	0.13925				24.4167	0.24565
73.25	0.08326				48.8333	0.07				36.65	0.13892				24.4333	0.24368
73.3	0.08279				48.8667	0.06906				36.675	0.13873				24.45	0.24563
73.35	0.08256				48.9	0.06938				36.7	0.13865				24.4667	0.24282
73.4	0.08246				48.9333	0.06836				36.725	0.13822				24.4833	0.24306
73.45	0.08203				48.9667	0.06798				36.75	0.13808				24.5	0.24239
73.5	0.08164				49	0.06828				36.775	0.13768				24.5167	0.24039
73.55	0.08238				49.0333	0.0673				36.8	0.13733				24.5333	0.24164
73.6	0.08237				49.0667	0.06677				36.825	0.13699				24.55	0.24207
73.65	0.08308				49.1	0.06653				36.85	0.13654				24.5667	0.2434
73.7	0.08301				49.1333	0.06731				36.875	0.1363				24.5833	0.24168
73.75	0.08305				49.1667	0.06791				36.9	0.13586				24.6	0.24259
73.8	0.08306				49.2	0.06753				36.925	0.1355				24.6167	0.24159
73.85	0.08302				49.2333	0.06686				36.95	0.13538				24.6333	0.2437
73.9	0.08264				49.2667	0.06633				36.975	0.13492				24.65	0.24421
73.95	0.08237				49.3	0.06631				37	0.13462				24.6667	0.24248
74	0.0815				49.3333	0.06664				37.025	0.13433				24.6833	0.24296
74.05	0.08102				49.3667	0.06665				37.05	0.1339				24.7	0.24503
74.1	0.08009				49.4	0.06659				37.075	0.13361				24.7167	0.24143
74.15	0.08024				49.4333	0.0659				37.1	0.13325				24.7333	0.24383
74.2	0.08008				49.4667	0.0651				37.125	0.13288				24.75	0.24301
74.25	0.0797				49.5	0.0651				37.15	0.13254				24.7667	0.24077
74.3	0.07924				49.5333	0.06432				37.175	0.13241				24.7833	0.24285
74.35	0.07921				49.5667	0.06461				37.2	0.13235				24.8	0.2401
74.4	0.07896				49.6	0.06374				37.225	0.13202				24.8167	0.24022
74.45	0.07888				49.6333	0.06357				37.25	0.13183				24.8333	0.23974
74.5	0.07867				49.6667	0.06393				37.275	0.1315				24.85	0.23762
74.55	0.07956				49.7	0.06312				37.3	0.13116				24.8667	0.23875
74.6	0.07901				49.7333	0.06275				37.325	0.13083				24.8833	0.23897
74.65	0.07925				49.7667	0.06258				37.35	0.13042				24.9	0.2406
74.7	0.07913				49.8	0.06318				37.375	0.13022				24.9167	0.23863
74.75	0.07912				49.8333	0.06354				37.4	0.12983				24.9333	0.23967
74.8	0.07911				49.8667	0.06314				37.425	0.12947				24.95	0.23856
74.85	0.0789				49.9	0.06244				37.45	0.12948				24.9667	0.24091
74.9	0.07845				49.9333	0.06186				37.475	0.12907				24.9833	0.24144
74.95	0.07834				49.9667	0.06212				37.5	0.12879				25	0.23945
75	0.07755				50	0.06262				37.525	0.12851				25.0167	0.24005
75.05	0.07724				50.0333	0.06232				37.55	0.12813				25.0333	0.24266
75.1	0.07696				50.0667	0.06195				37.575	0.12793				25.05	0.23905
75.15	0.07685				50.1	0.0613				37.6	0.12758				25.0667	0.24142
75.2	0.07654				50.1333	0.06067				37.625	0.12724				25.0833	0.2411
75.25	0.07626				50.1667	0.06051				37.65	0.12698				25.1	0.23877
75.3	0.07596				50.2	0.05977				37.675	0.12688				25.1167	0.24072
75.35	0.07583				50.2333	0.05991				37.7	0.12686				25.1333	0.23785
75.4	0.07535				50.2667	0.0591				37.725	0.12662				25.15	0.23764
75.45	0.07551				50.3	0.05905				37.75	0.12643				25.1667	0.23736
75.5	0.07552				50.3333	0.05904				37.775	0.12614				25.1833	0.23537
75.55	0.07642				50.3667	0.05812				37.8	0.12582				25.2	0.23604
75.6	0.07648				50.4	0.05784				37.825	0.12555				25.2167	0.23742
75.65	0.07657				50.4333	0.05774				37.85	0.12517				25.2333	0.239
75.7	0.07642				50.4667	0.05829				37.875	0.12498				25.25	0.23652
75.75	0.07639				50.5	0.05842				37.9	0.12462				25.2667	0.23769
75.8	0.07634				50.5333	0.05777				37.925	0.12423				25.2833	0.23698
75.85	0.07596				50.5667	0.05693				37.95	0.1243				25.3	0.24016
75.9	0.07543				50.6	0.05616				37.975	0.12394				25.3167	0.24086
75.95	0.07526				50.6333	0.056				38	0.12366				25.3333	0.23896
76	0.07458				50.6667	0.05624				38.025	0.12333				25.35	0.24014
76.05	0.07435				50.7	0.05599				38.05	0.12297				25.3667	0.2426
76.1	0.07422				50.7333	0.05564				38.075	0.12279				25.3833	0.23879
76.15	0.07407				50.7667	0.05476				38.1	0.12243				25.4	0.24162
76.2	0.07386				50.8	0.05382				38.125	0.12213				25.4167	0.24115
76.25	0.07361				50.8333	0.0535				38.15	0.12186				25.4333	0.23915
76.3	0.07319				50.8667	0.05281				38.175	0.12178				25.45	0.2417
76.35	0.07297				50.9	0.053				38.2	0.12175				25.4667	0.23881
76.4	0.07246				50.9333	0.05208				38.225	0.12155				25.4833	0.23944
76.45	0.07285				50.9667	0.05182				38.25	0.12137				25.5	0.23865
76.5	0.07297				51	0.05177				38.275	0.12106				25.5167	0.23623
76.55	0.07387				51.0333	0.05075				38.3	0.12077				25.5333	0.23832
76.6	0.07429				51.0667	0.05028				38.325	0.1205				25.55	0.23821
76.65	0.07414				51.1	0.0502				38.35	0.12015				25.5667	0.23957
76.7	0.07415				51.1333	0.05065				38.375	0.11997				25.5833	0.23796
76.75	0.07412				51.1667	0.05062				38.4	0.11959				25.6	0.2389
76.8	0.07396				51.2	0.04998				38.425	0.11922				25.6167	0.23803
76.85	0.07362				51.2333	0.04917				38.45	0.11926				25.6333	0.24046
76.9	0.07311				51.2667	0.04844				38.475	0.11894				25.65	0.24127
76.95	0.07271				51.3	0.04841				38.5	0.11865				25.6667	0.23916
77	0.0722				51.3333	0.04856				38.525	0.11835				25.6833	0.23963
77.05	0.07208				51.3667	0.04822				38.55	0.118				25.7	0.24198
77.1	0.07232				51.4	0.04781				38.575	0.11784				25.7167	0.23849
77.15	0.07221				51.4333	0.04703				38.6	0.11751				25.7333	0.24093
77.2	0.07206				51.4667	0.04622				38.625	0.11718				25.75	0.24045
77.25	0.07181				51.5	0.0459				38.65	0.11694				25.7667	0.23835
77.3	0.07146				51.5333	0.04517				38.675	0.11682				25.7833	0.24021
77.35	0.07127				51.5667	0.04521				38.7	0.11685				25.8	0.23788
77.4	0.07089				51.6	0.04437				38.725	0.11667				25.8167	0.23831
77.45	0.07107				51.6333	0.04422				38.75	0.11651				25.8333	0.23738
77.5	0.07137				51.6667	0.04417				38.775	0.11623				25.85	0.23508
77.55	0.07204				51.7	0.04329				38.8	0.11593				25.8667	0.2375
77.6	0.07253				51.7333	0.04303				38.825	0.11569				25.8833	0.23602
77.65	0.07256				51.7667	0.04322				38.85	0.11535				25.9	0.23694
77.7	0.07263				51.8	0.04363				38.875	0.11519				25.9167	0.23573
77.75	0.07253				51.8333	0.04352				38.9	0.11477				25.9333	0.23611
77.8	0.07249				51.8667	0.04298				38.925	0.1144				25.95	0.23503
77.85	0.07213				51.9	0.04244				38.95	0.11444				25.9667	0.23694
77.9	0.07165				51.9333	0.04198				38.975	0.11415				25.9833	0.23805
77.95	0.07119				51.9667	0.04185				39	0.11387				26	0.23593
78	0.07072				52	0.04197				39.025	0.11358				26.0167	0.2361
78.05	0.07039				52.0333	0.04178				39.05	0.11323				26.0333	0.23876
78.1	0.07061				52.0667	0.04152				39.075	0.11308				26.05	0.23495
78.15	0.07072				52.1	0.04098				39.1	0.11276				26.0667	0.23695
78.2	0.07057				52.1333	0.04037				39.125	0.11244				26.0833	0.23639
78.25	0.07028				52.1667	0.04017				39.15	0.1122				26.1	0.23413
78.3	0.07002				52.2	0.03949				39.175	0.11208				26.1167	0.23588
78.35	0.06992				52.2333	0.03986				39.2	0.11216				26.1333	0.23313
78.4	0.06957				52.2667	0.03929				39.225	0.11204				26.15	0.23253
78.45	0.06943				52.3	0.0395				39.25	0.11186				26.1667	0.23191
78.5	0.06996				52.3333	0.03964				39.275	0.11164				26.1833	0.2296
78.55	0.07039				52.3667	0.039				39.3	0.11136				26.2	0.2305
78.6	0.07099				52.4	0.03889				39.325	0.11109				26.2167	0.23031
78.65	0.07105				52.4333	0.03923				39.35	0.1108				26.2333	0.23214
78.7	0.07116				52.4667	0.03988				39.375	0.11062				26.25	0.23015
78.75	0.07116				52.5	0.03996				39.4	0.11025				26.2667	0.23105
78.8	0.07112				52.5333	0.03964				39.425	0.1099				26.2833	0.23019
78.85	0.07089				52.5667	0.03936				39.45	0.10998				26.3	0.23211
78.9	0.07038				52.6	0.03915				39.475	0.10965				26.3167	0.23324
78.95	0.06965				52.6333	0.03921				39.5	0.10939				26.3333	0.23105
79	0.06938				52.6667	0.03959				39.525	0.10914				26.35	0.23162
79.05	0.06876				52.7	0.03951				39.55	0.10876				26.3667	0.23398
79.1	0.06898				52.7333	0.03928				39.575	0.10861				26.3833	0.23025
79.15	0.06901				52.7667	0.03879				39.6	0.10832				26.4	0.23228
79.2	0.06886				52.8	0.03849				39.625	0.10797				26.4167	0.23195
79.25	0.06856				52.8333	0.03849				39.65	0.10772				26.4333	0.22947
79.3	0.06842				52.8667	0.03801				39.675	0.10754				26.45	0.23146
79.35	0.06836				52.9	0.03829				39.7	0.10761				26.4667	0.22904
79.4	0.06812				52.9333	0.0378				39.725	0.10746				26.4833	0.22897
79.45	0.06795				52.9667	0.03786				39.75	0.10729				26.5	0.22868
79.5	0.06865				53	0.03807				39.775	0.10708				26.5167	0.22605
79.55	0.06861				53.0333	0.03767				39.8	0.10678				26.5333	0.22782
79.6	0.06914				53.0667	0.03757				39.825	0.10654				26.55	0.22765
79.65	0.06912				53.1	0.03775				39.85	0.10624				26.5667	0.2293
79.7	0.06924				53.1333	0.03836				39.875	0.10607				26.5833	0.22746
79.75	0.06931				53.1667	0.03865				39.9	0.10565				26.6	0.22857
79.8	0.06922				53.2	0.03856				39.925	0.10527				26.6167	0.22729
79.85	0.0689				53.2333	0.03838				39.95	0.10525				26.6333	0.22931
79.9	0.06864				53.2667	0.03832				39.975	0.10503				26.65	0.2304
79.95	0.06795				53.3	0.03847				40	0.10469				26.6667	0.22799
80	0.06758				53.3333	0.0385				40.025	0.10441				26.6833	0.22851
80.05	0.06689				53.3667	0.03849				40.05	0.10413				26.7	0.23127
80.1	0.06717				53.4	0.03854				40.075	0.10396				26.7167	0.22703
80.15	0.06713				53.4333	0.03837				40.1	0.10365				26.7333	0.22891
80.2	0.06688				53.4667	0.03807				40.125	0.1034				26.75	0.22855
80.25	0.06658				53.5	0.03798				40.15	0.10317				26.7667	0.2255
80.3	0.06661				53.5333	0.03761				40.175	0.10302				26.7833	0.2275
80.35	0.06638				53.5667	0.0379				40.2	0.10306				26.8	0.22522
80.4	0.06642				53.6	0.03761				40.225	0.10293				26.8167	0.2255
80.45	0.06636				53.6333	0.03778				40.25	0.10274				26.8333	0.22602
80.5	0.0672				53.6667	0.03772				40.275	0.10253				26.85	0.22337
80.55	0.06698				53.7	0.03739				40.3	0.10221				26.8667	0.22507
80.6	0.0672				53.7333	0.03739				40.325	0.10199				26.8833	0.22538
80.65	0.06718				53.7667	0.03751				40.35	0.1017				26.9	0.22701
80.7	0.06729				53.8	0.03808				40.375	0.10154				26.9167	0.22544
80.75	0.06726				53.8333	0.03839				40.4	0.10116				26.9333	0.22739
80.8	0.06705				53.8667	0.03826				40.425	0.10076				26.95	0.22657
80.85	0.06666				53.9	0.03813				40.45	0.10077				26.9667	0.22874
80.9	0.0667				53.9333	0.03815				40.475	0.10055				26.9833	0.2293
80.95	0.06601				53.9667	0.03822				40.5	0.10021				27	0.22701
81	0.06584				54	0.03838				40.525	0.09998				27.0167	0.22792
81.05	0.06573				54.0333	0.03847				40.55	0.09969				27.0333	0.23033
81.1	0.06572				54.0667	0.03859				40.575	0.09951				27.05	0.22654
81.15	0.06552				54.1	0.0384				40.6	0.09921				27.0667	0.22878
81.2	0.06534				54.1333	0.03814				40.625	0.09895				27.0833	0.22834
81.25	0.06517				54.1667	0.03812				40.65	0.09871				27.1	0.22553
81.3	0.06508				54.2	0.03789				40.675	0.09854				27.1167	0.22757
81.35	0.06464				54.2333	0.03823				40.7	0.09854				27.1333	0.22511
81.4	0.06495				54.2667	0.03788				40.725	0.09839				27.15	0.22558
81.45	0.06501				54.3	0.03805				40.75	0.09822				27.1667	0.22513
81.5	0.06581				54.3333	0.03806				40.775	0.09804				27.1833	0.22237
81.55	0.06597				54.3667	0.03773				40.8	0.09774				27.2	0.22465
81.6	0.06607				54.4	0.03769				40.825	0.09751				27.2167	0.2241
81.65	0.06605				54.4333	0.03785				40.85	0.09724				27.2333	0.22578
81.7	0.06606				54.4667	0.03845				40.875	0.09707				27.25	0.22399
81.75	0.066				54.5	0.03879				40.9	0.09672				27.2667	0.22523
81.8	0.0657				54.5333	0.03872				40.925	0.09633				27.2833	0.2244
81.85	0.06526				54.5667	0.0386				40.95	0.09631				27.3	0.22666
81.9	0.06528				54.6	0.03862				40.975	0.09609				27.3167	0.22776
81.95	0.06465				54.6333	0.0388				41	0.09572				27.3333	0.22549
82	0.06447				54.6667	0.03897				41.025	0.09553				27.35	0.22633
82.05	0.06443				54.7	0.03895				41.05	0.09525				27.3667	0.22934
82.1	0.0644				54.7333	0.039				41.075	0.09505				27.3833	0.22561
82.15	0.06427				54.7667	0.03892				41.1	0.09481				27.4	0.22729
82.2	0.06418				54.8	0.03878				41.125	0.09456				27.4167	0.22706
82.25	0.0639				54.8333	0.03876				41.15	0.09435				27.4333	0.2246
82.3	0.06372				54.8667	0.0384				41.175	0.0942				27.45	0.22674
82.35	0.06328				54.9	0.03857				41.2	0.09426				27.4667	0.22457
82.4	0.06374				54.9333	0.03833				41.225	0.09412				27.4833	0.22441
82.45	0.06395				54.9667	0.03864				41.25	0.09399				27.5	0.22374
82.5	0.06477				55	0.03866				41.275	0.09387				27.5167	0.22091
82.55	0.0652				55.0333	0.03834				41.3	0.09358				27.5333	0.22261
82.6	0.06519				55.0667	0.0384				41.325	0.09339				27.55	0.22114
82.65	0.06531				55.1	0.03852				41.35	0.09316				27.5667	0.22299
82.7	0.06531				55.1333	0.03893				41.375	0.09301				27.5833	0.22134
82.75	0.06521				55.1667	0.03912				41.4	0.09266				27.6	0.22215
82.8	0.06498				55.2	0.03903				41.425	0.0923				27.6167	0.22123
82.85	0.06459				55.2333	0.03889				41.45	0.09224				27.6333	0.22333
82.9	0.06424				55.2667	0.0389				41.475	0.09206				27.65	0.2249
82.95	0.06381				55.3	0.039				41.5	0.09169				27.6667	0.22237
83	0.06372				55.3333	0.0393				41.525	0.09154				27.6833	0.22303
83.05	0.06385				55.3667	0.03927				41.55	0.09131				27.7	0.2256
83.1	0.06376				55.4	0.03919				41.575	0.0911				27.7167	0.22191
83.15	0.0637				55.4333	0.039				41.6	0.0909				27.7333	0.22335
83.2	0.06358				55.4667	0.03882				41.625	0.09066				27.75	0.22318
83.25	0.06332				55.5	0.03876				41.65	0.09046				27.7667	0.22028
83.3	0.06309				55.5333	0.0384				41.675	0.0903				27.7833	0.22201
83.35	0.06261				55.5667	0.0387				41.7	0.09039				27.8	0.21967
83.4	0.06267				55.6	0.03843				41.725	0.09023				27.8167	0.21917
83.45	0.06303				55.6333	0.03847				41.75	0.09011				27.8333	0.21912
83.5	0.06374				55.6667	0.03826				41.775	0.09001				27.85	0.21655
83.55	0.0643				55.7	0.03802				41.8	0.0897				27.8667	0.21973
83.6	0.06439				55.7333	0.03797				41.825	0.08953				27.8833	0.21929
83.65	0.06451				55.7667	0.03796				41.85	0.08928				27.9	0.22061
83.7	0.06447				55.8	0.03827				41.875	0.08916				27.9167	0.21868
83.75	0.06444				55.8333	0.03841				41.9	0.08882				27.9333	0.2194
83.8	0.06424				55.8667	0.03833				41.925	0.08844				27.95	0.21896
83.85	0.06386				55.9	0.03814				41.95	0.08837				27.9667	0.2212
83.9	0.06357				55.9333	0.03801				41.975	0.08822				27.9833	0.22223
83.95	0.0632				55.9667	0.03803				42	0.08785				28	0.21998
84	0.06279				56	0.03812				42.025	0.08772				28.0167	0.22051
84.05	0.06307				56.0333	0.03795				42.05	0.08753				28.0333	0.22335
84.1	0.06327				56.0667	0.03784				42.075	0.08728				28.05	0.21944
84.15	0.06319				56.1	0.03773				42.1	0.0871				28.0667	0.22116
84.2	0.063				56.1333	0.03756				42.125	0.08691				28.0833	0.22099
84.25	0.06286				56.1667	0.03732				42.15	0.08669				28.1	0.21836
84.3	0.06278				56.2	0.03685				42.175	0.08653				28.1167	0.22016
84.35	0.06236				56.2333	0.03707				42.2	0.08657				28.1333	0.21796
84.4	0.06213				56.2667	0.03683				42.225	0.08643				28.15	0.21731
84.45	0.06267				56.3	0.03683				42.25	0.08629				28.1667	0.21651
84.5	0.063				56.3333	0.03682				42.275	0.0862				28.1833	0.21342
84.55	0.0635				56.3667	0.03651				42.3	0.08589				28.2	0.215
84.6	0.06361				56.4	0.03637				42.325	0.08573				28.2167	0.21398
84.65	0.06374				56.4333	0.03627				42.35	0.0855				28.2333	0.21607
84.7	0.06373				56.4667	0.03663				42.375	0.08538				28.25	0.21415
84.75	0.0637				56.5	0.0368				42.4	0.08509				28.2667	0.21512
84.8	0.06357				56.5333	0.03666				42.425	0.08472				28.2833	0.21447
84.85	0.06312				56.5667	0.03641				42.45	0.08463				28.3	0.21678
84.9	0.06248				56.6	0.03628				42.475	0.08443				28.3167	0.21824
84.95	0.06219				56.6333	0.03621				42.5	0.08408				28.3333	0.21597
85	0.06167				56.6667	0.03631				42.525	0.08401				28.35	0.21694
85.05	0.06197				56.7	0.03621				42.55	0.08381				28.3667	0.21979
85.1	0.06207				56.7333	0.0361				42.575	0.08355				28.3833	0.21546
85.15	0.06196				56.7667	0.03586				42.6	0.08341				28.4	0.21721
85.2	0.06175				56.8	0.03557				42.625	0.08324				28.4167	0.21739
85.25	0.0617				56.8333	0.03548				42.65	0.08303				28.4333	0.21445
85.3	0.06161				56.8667	0.03517				42.675	0.08288				28.45	0.21654
85.35	0.06134				56.9	0.03535				42.7	0.08289				28.4667	0.21454
85.4	0.06108				56.9333	0.03501				42.725	0.08275				28.4833	0.21466
85.45	0.06175				56.9667	0.03496				42.75	0.08265				28.5	0.21466
85.5	0.06181				57	0.03486				42.775	0.08256				28.5167	0.21138
85.55	0.06226				57.0333	0.03463				42.8	0.08232				28.5333	0.21398
85.6	0.06235				57.0667	0.03462				42.825	0.08215				28.55	0.2127
85.65	0.0625				57.1	0.03467				42.85	0.08196				28.5667	0.21438
85.7	0.06256				57.1333	0.035				42.875	0.08184				28.5833	0.2126
85.75	0.06253				57.1667	0.03509				42.9	0.08156				28.6	0.21331
85.8	0.06234				57.2	0.03491				42.925	0.08123				28.6167	0.21228
85.85	0.06209				57.2333	0.03484				42.95	0.08114				28.6333	0.21401
85.9	0.06158				57.2667	0.03482				42.975	0.08092				28.65	0.21515
85.95	0.06134				57.3	0.03483				43	0.08058				28.6667	0.21273
86	0.06099				57.3333	0.03509				43.025	0.08056				28.6833	0.21329
86.05	0.06123				57.3667	0.03512				43.05	0.08038				28.7	0.21544
86.1	0.06125				57.4	0.03494				43.075	0.0801				28.7167	0.21096
86.15	0.0612				57.4333	0.03461				43.1	0.08				28.7333	0.21237
86.2	0.06109				57.4667	0.03436				43.125	0.07983				28.75	0.21212
86.25	0.06115				57.5	0.03444				43.15	0.07965				28.7667	0.20901
86.3	0.06091				57.5333	0.0343				43.175	0.07955				28.7833	0.21088
86.35	0.06093				57.5667	0.03445				43.2	0.0796				28.8	0.20858
86.4	0.06092				57.6	0.03404				43.225	0.07941				28.8167	0.20853
86.45	0.06175				57.6333	0.03397				43.25	0.07934				28.8333	0.20805
86.5	0.0617				57.6667	0.03392				43.275	0.07928				28.85	0.20476
86.55	0.06197				57.7	0.03379				43.3	0.07905				28.8667	0.20674
86.6	0.06201				57.7333	0.03386				43.325	0.07891				28.8833	0.20536
86.65	0.06218				57.7667	0.03405				43.35	0.07873				28.9	0.20686
86.7	0.06223				57.8	0.03443				43.375	0.07861				28.9167	0.20499
86.75	0.06211				57.8333	0.03453				43.4	0.07838				28.9333	0.20598
86.8	0.0619				57.8667	0.03449				43.425	0.07808				28.95	0.20498
86.85	0.06197				57.9	0.03449				43.45	0.078				28.9667	0.20626
86.9	0.06141				57.9333	0.03454				43.475	0.0778				28.9833	0.20726
86.95	0.06129				57.9667	0.03463				43.5	0.07751				29	0.20492
87	0.06116				58	0.03491				43.525	0.07749				29.0167	0.20534
87.05	0.06117				58.0333	0.03491				43.55	0.07731				29.0333	0.20718
87.1	0.06101				58.0667	0.03486				43.575	0.07708				29.05	0.2024
87.15	0.06095				58.1	0.0347				43.6	0.07701				29.0667	0.20377
87.2	0.06089				58.1333	0.03453				43.625	0.07688				29.0833	0.20359
87.25	0.06088				58.1667	0.03452				43.65	0.07673				29.1	0.20049
87.3	0.06045				58.2	0.03438				43.675	0.07663				29.1167	0.20203
87.35	0.06088				58.2333	0.0346				43.7	0.07666				29.1333	0.19959
87.4	0.061				58.2667	0.03441				43.725	0.07653				29.15	0.19932
87.45	0.06181				58.3	0.03438				43.75	0.07647				29.1667	0.19893
87.5	0.06195				58.3333	0.03427				43.775	0.07642				29.1833	0.19579
87.55	0.06205				58.3667	0.03422				43.8	0.07622				29.2	0.19825
87.6	0.06208				58.4	0.03431				43.825	0.07608				29.2167	0.19707
87.65	0.06216				58.4333	0.03427				43.85	0.07593				29.2333	0.19856
87.7	0.06214				58.4667	0.03446				43.875	0.07583				29.25	0.19658
87.75	0.06194				58.5	0.03457				43.9	0.07558				29.2667	0.19741
87.8	0.06166				58.5333	0.03461				43.925	0.07531				29.2833	0.19669
87.85	0.06175				58.5667	0.03463				43.95	0.07522				29.3	0.19829
87.9	0.06124				58.6	0.03454				43.975	0.07503				29.3167	0.1991
87.95	0.06111				58.6333	0.03451				44	0.07479				29.3333	0.19651
88	0.06107				58.6667	0.03461				44.025	0.0748				29.35	0.19699
88.05	0.06113				58.7	0.03455				44.05	0.07465				29.3667	0.19837
88.1	0.06102				58.7333	0.03452				44.075	0.07444				29.3833	0.19412
88.15	0.06095				58.7667	0.03431				44.1	0.07439				29.4	0.19514
88.2	0.06077				58.8	0.03399				44.125	0.07427				29.4167	0.19512
88.25	0.06065				58.8333	0.03378				44.15	0.07412				29.4333	0.19212
88.3	0.06017				58.8667	0.03363				44.175	0.07409				29.45	0.19395
88.35	0.06055				58.9	0.03393				44.2	0.0741				29.4667	0.1918
88.4	0.06075				58.9333	0.03356				44.225	0.07397				29.4833	0.19135
88.45	0.06154				58.9667	0.03338				44.25	0.07392				29.5	0.19131
88.5	0.06192				59	0.03338				44.275	0.07388				29.5167	0.18839
88.55	0.06189				59.0333	0.03316				44.3	0.07371				29.5333	0.19089
88.6	0.06198				59.0667	0.03306				44.325	0.07358				29.55	0.18778
88.65	0.06195				59.1	0.03295				44.35	0.07345				29.5667	0.18975
88.7	0.06181				59.1333	0.03318				44.375	0.07335				29.5833	0.18893
88.75	0.06166				59.1667	0.03331				44.4	0.07314				29.6	0.18997
88.8	0.06135				59.2	0.03318				44.425	0.0729				29.6167	0.18972
88.85	0.06101				59.2333	0.03307				44.45	0.07279				29.6333	0.19105
88.9	0.06065				59.2667	0.03292				44.475	0.0726				29.65	0.19209
88.95	0.06059				59.3	0.03286				44.5	0.07243				29.6667	0.18986
89	0.06078				59.3333	0.03288				44.525	0.07245				29.6833	0.19015
89.05	0.06077				59.3667	0.03283				44.55	0.07229				29.7	0.19267
89.1	0.06071				59.4	0.03279				44.575	0.07213				29.7167	0.18805
89.15	0.06061				59.4333	0.03258				44.6	0.0721				29.7333	0.18936
89.2	0.06042				59.4667	0.03213				44.625	0.07196				29.75	0.18939
89.25	0.06022				59.5	0.03209				44.65	0.07185				29.7667	0.18665
89.3	0.05978				59.5333	0.03199				44.675	0.07181				29.7833	0.18816
89.35	0.05991				59.5667	0.03225				44.7	0.07184				29.8	0.18609
89.4	0.06029				59.6	0.03184				44.725	0.0717				29.8167	0.18622
89.45	0.06092				59.6333	0.03149				44.75	0.07171				29.8333	0.18644
89.5	0.06143				59.6667	0.03148				44.775	0.07168				29.85	0.18418
89.55	0.06154				59.7	0.03123				44.8	0.07155				29.8667	0.18728
89.6	0.06165				59.7333	0.03119				44.825	0.07146				29.8833	0.18691
89.65	0.06162				59.7667	0.03118				44.85	0.07134				29.9	0.1884
89.7	0.06166				59.8	0.03151				44.875	0.07127				29.9167	0.18722
89.75	0.06149				59.8333	0.03159				44.9	0.07107				29.9333	0.18872
89.8	0.06109				59.8667	0.03137				44.925	0.07086				29.95	0.18833
89.85	0.06059				59.9	0.03124				44.95	0.07074				29.9667	0.18994
89.9	0.06035				59.9333	0.03121				44.975	0.07058				29.9833	0.19095
89.95	0.06006				59.9667	0.03126				45	0.07044				30	0.18894
90	0.06031				60	0.03149				45.025	0.07044				30.0167	0.18945
90.05	0.06059				60.0333	0.03148				45.05	0.0703				30.0333	0.19174
90.1	0.0606				60.0667	0.03137				45.075	0.07017				30.05	0.18727
90.15	0.06039				60.1	0.03118				45.1	0.07015				30.0667	0.18881
90.2	0.06024				60.1333	0.03095				45.125	0.06998				30.0833	0.18878
90.25	0.06024				60.1667	0.03103				45.15	0.06981				30.1	0.18602
90.3	0.05989				60.2	0.03085				45.175	0.06977				30.1167	0.18784
90.35	0.05965				60.2333	0.03101				45.2	0.06979				30.1333	0.18585
90.4	0.06017				60.2667	0.03073				45.225	0.06966				30.15	0.18602
90.45	0.06057				60.3	0.03065				45.25	0.06966				30.1667	0.18533
90.5	0.06111				60.3333	0.03083				45.275	0.06961				30.1833	0.18202
90.55	0.0612				60.3667	0.0306				45.3	0.06947				30.2	0.18404
90.6	0.06136				60.4	0.03058				45.325	0.06939				30.2167	0.18237
90.65	0.06144				60.4333	0.03048				45.35	0.0693				30.2333	0.18401
90.7	0.06145				60.4667	0.03069				45.375	0.06923				30.25	0.18274
90.75	0.06135				60.5	0.03081				45.4	0.06906				30.2667	0.18377
90.8	0.06104				60.5333	0.0308				45.425	0.06886				30.2833	0.18297
90.85	0.0604				60.5667	0.03077				45.45	0.06871				30.3	0.18432
90.9	0.06016				60.6	0.03066				45.475	0.06853				30.3167	0.18541
90.95	0.05967				60.6333	0.03077				45.5	0.06845				30.3333	0.1832
91	0.06004				60.6667	0.03092				45.525	0.06843				30.35	0.1835
91.05	0.06015				60.7	0.03089				45.55	0.06829				30.3667	0.18534
91.1	0.06002				60.7333	0.03077				45.575	0.06821				30.3833	0.18098
91.15	0.05985				60.7667	0.03063				45.6	0.06816				30.4	0.18236
91.2	0.0599				60.8	0.03042				45.625	0.06801				30.4167	0.18234
91.25	0.05986				60.8333	0.03057				45.65	0.06785				30.4333	0.17953
91.3	0.05969				60.8667	0.03042				45.675	0.06781				30.45	0.18156
91.35	0.05943				60.9	0.0306				45.7	0.06782				30.4667	0.1798
91.4	0.06014				60.9333	0.03034				45.725	0.0677				30.4833	0.17991
91.45	0.06022				60.9667	0.03021				45.75	0.06768				30.5	0.17928
91.5	0.06074				61	0.03045				45.775	0.06761				30.5167	0.17592
91.55	0.0608				61.0333	0.03027				45.8	0.06744				30.5333	0.17796
91.6	0.06095				61.0667	0.03037				45.825	0.06737				30.55	0.17689
91.65	0.06102				61.1	0.03032				45.85	0.06727				30.5667	0.17878
91.7	0.06102				61.1333	0.03048				45.875	0.06718				30.5833	0.17758
91.75	0.06086				61.1667	0.03058				45.9	0.06702				30.6	0.17878
91.8	0.06078				61.2	0.03062				45.925	0.06683				30.6167	0.17798
91.85	0.0603				61.2333	0.03059				45.95	0.06674				30.6333	0.17939
91.9	0.06007				61.2667	0.03054				45.975	0.06655				30.65	0.18077
91.95	0.05962				61.3	0.03063				46	0.06646				30.6667	0.17854
92	0.05992				61.3333	0.03087				46.025	0.06648				30.6833	0.17877
92.05	0.05993				61.3667	0.03087				46.05	0.06633				30.7	0.18027
92.1	0.05977				61.4	0.03081				46.075	0.06623				30.7167	0.17607
92.15	0.05962				61.4333	0.03068				46.1	0.06615				30.7333	0.17714
92.2	0.05975				61.4667	0.0304				46.125	0.06605				30.75	0.17752
92.25	0.05945				61.5	0.03041				46.15	0.06592				30.7667	0.17467
92.3	0.05946				61.5333	0.03034				46.175	0.0659				30.7833	0.17665
92.35	0.05926				61.5667	0.03044				46.2	0.06588				30.8	0.17492
92.4	0.06008				61.6	0.03008				46.225	0.06577				30.8167	0.17507
92.45	0.06006				61.6333	0.02978				46.25	0.06578				30.8333	0.17492
92.5	0.06032				61.6667	0.02992				46.275	0.06571				30.85	0.17171
92.55	0.06033				61.7	0.02956				46.3	0.0656				30.8667	0.17429
92.6	0.06045				61.7333	0.02956				46.325	0.06553				30.8833	0.17287
92.65	0.06045				61.7667	0.02946				46.35	0.06545				30.9	0.17456
92.7	0.06032				61.8	0.02968				46.375	0.06538				30.9167	0.17361
92.75	0.06013				61.8333	0.02977				46.4	0.06525				30.9333	0.17479
92.8	0.06018				61.8667	0.02969				46.425	0.06511				30.95	0.17406
92.85	0.05964				61.9	0.02954				46.45	0.06499				30.9667	0.17526
92.9	0.05948				61.9333	0.02945				46.475	0.06482				30.9833	0.1763
92.95	0.05935				61.9667	0.02947				46.5	0.06478				31	0.17442
93	0.05936				62	0.02966				46.525	0.06476				31.0167	0.17472
93.05	0.05922				62.0333	0.02977				46.55	0.06464				31.0333	0.17643
93.1	0.05917				62.0667	0.02973				46.575	0.06457				31.05	0.17276
93.15	0.05908				62.1	0.02951				46.6	0.06451				31.0667	0.17401
93.2	0.05903				62.1333	0.02918				46.625	0.0644				31.0833	0.17449
93.25	0.05856				62.1667	0.0292				46.65	0.06428				31.1	0.17171
93.3	0.059				62.2	0.02916				46.675	0.06425				31.1167	0.17353
93.35	0.05908				62.2333	0.02922				46.7	0.06419				31.1333	0.17172
93.4	0.05998				62.2667	0.02877				46.725	0.06412				31.15	0.17185
93.45	0.06029				62.3	0.02854				46.75	0.06409				31.1667	0.17202
93.5	0.06043				62.3333	0.02869				46.775	0.06404				31.1833	0.16943
93.55	0.06046				62.3667	0.02837				46.8	0.06393				31.2	0.17196
93.6	0.06053				62.4	0.02836				46.825	0.06385				31.2167	0.17079
93.65	0.06054				62.4333	0.02829				46.85	0.06379				31.2333	0.1729
93.7	0.06034				62.4667	0.02855				46.875	0.06372				31.25	0.17214
93.75	0.06003				62.5	0.02858				46.9	0.06357				31.2667	0.17338
93.8	0.05981				62.5333	0.0285				46.925	0.06346				31.2833	0.17253
93.85	0.05939				62.5667	0.02847				46.95	0.06333				31.3	0.1736
93.9	0.05929				62.6	0.02847				46.975	0.06317				31.3167	0.1746
93.95	0.05909				62.6333	0.02856				47	0.06316				31.3333	0.17275
94	0.0591				62.6667	0.02881				47.025	0.06314				31.35	0.17344
94.05	0.05903				62.7	0.02903				47.05	0.06303				31.3667	0.17506
94.1	0.05904				62.7333	0.02906				47.075	0.06301				31.3833	0.17098
94.15	0.05887				62.7667	0.02901				47.1	0.06289				31.4	0.17236
94.2	0.05878				62.8	0.02879				47.125	0.06281				31.4167	0.17283
94.25	0.05828				62.8333	0.02897				47.15	0.06268				31.4333	0.17022
94.3	0.05868				62.8667	0.02887				47.175	0.06267				31.45	0.17175
94.35	0.05884				62.9	0.02899				47.2	0.06262				31.4667	0.17011
94.4	0.0598				62.9333	0.0288				47.225	0.06254				31.4833	0.17056
94.45	0.06039				62.9667	0.02863				47.25	0.06253				31.5	0.17039
94.5	0.06043				63	0.02897				47.275	0.06246				31.5167	0.16767
94.55	0.06055				63.0333	0.02882				47.3	0.06238				31.5333	0.16999
94.6	0.06058				63.0667	0.02899				47.325	0.06231				31.55	0.16835
94.65	0.0605				63.1	0.02895				47.35	0.06225				31.5667	0.1696
94.7	0.06034				63.1333	0.02913				47.375	0.0622				31.5833	0.16929
94.75	0.06011				63.1667	0.02926				47.4	0.06209				31.6	0.17031
94.8	0.05988				63.2	0.02935				47.425	0.06199				31.6167	0.16942
94.85	0.05954				63.2333	0.02951				47.45	0.06184				31.6333	0.16993
94.9	0.05959				63.2667	0.02953				47.475	0.0617				31.65	0.17064
94.95	0.05981				63.3	0.0296				47.5	0.06169				31.6667	0.16899
95	0.05987				63.3333	0.02986				47.525	0.06164				31.6833	0.16877
95.05	0.05986				63.3667	0.03001				47.55	0.06159				31.7	0.16999
95.1	0.05978				63.4	0.03007				47.575	0.06155				31.7167	0.16582
95.15	0.05964				63.4333	0.03005				47.6	0.06145				31.7333	0.16677
95.2	0.05958				63.4667	0.02986				47.625	0.0614				31.75	0.16694
95.25	0.05921				63.5	0.03003				47.65	0.06133				31.7667	0.16396
95.3	0.05935				63.5333	0.02997				47.675	0.06129				31.7833	0.16514
95.35	0.05974				63.5667	0.03013				47.7	0.06125				31.8	0.16346
95.4	0.06044				63.6	0.02988				47.725	0.06122				31.8167	0.16349
95.45	0.06117				63.6333	0.02962				47.75	0.06118				31.8333	0.16358
95.5	0.06137				63.6667	0.02982				47.775	0.06115				31.85	0.16106
95.55	0.06152				63.7	0.02961				47.8	0.06106				31.8667	0.16389
95.6	0.06149				63.7333	0.02971				47.825	0.06098				31.8833	0.16278
95.65	0.06148				63.7667	0.02969				47.85	0.06094				31.9	0.16422
95.7	0.06139				63.8	0.02996				47.875	0.06088				31.9167	0.16357
95.75	0.06103				63.8333	0.03009				47.9	0.06075				31.9333	0.16461
95.8	0.06055				63.8667	0.03007				47.925	0.06068				31.95	0.16358
95.85	0.06029				63.9	0.03005				47.95	0.06054				31.9667	0.16405
95.9	0.06008				63.9333	0.02999				47.975	0.06041				31.9833	0.16484
95.95	0.06028				63.9667	0.02999				48	0.06039				32	0.16321
96	0.06054				64	0.03013				48.025	0.06033				32.0167	0.16314
96.05	0.06053				64.0333	0.03028				48.05	0.06027				32.0333	0.16433
96.1	0.06036				64.0667	0.03037				48.075	0.06023				32.05	0.161
96.15	0.06021				64.1	0.03036				48.1	0.0601				32.0667	0.16203
96.2	0.0602				64.1333	0.03008				48.125	0.06005				32.0833	0.16266
96.25	0.05983				64.1667	0.03016				48.15	0.05998				32.1	0.1598
96.3	0.05958				64.2	0.03005				48.175	0.05995				32.1167	0.16127
96.35	0.06019				64.2333	0.03023				48.2	0.05985				32.1333	0.15956
96.4	0.06064				64.2667	0.02994				48.225	0.05983				32.15	0.1596
96.45	0.06125				64.3	0.02973				48.25	0.05978				32.1667	0.16025
96.5	0.06139				64.3333	0.02998				48.275	0.05972				32.1833	0.15809
96.55	0.06155				64.3667	0.02974				48.3	0.05963				32.2	0.16228
96.6	0.0616				64.4	0.02983				48.325	0.05953				32.2167	0.16116
96.65	0.06163				64.4333	0.02971				48.35	0.0595				32.2333	0.16253
96.7	0.06156				64.4667	0.02993				48.375	0.05943				32.25	0.16165
96.75	0.06128				64.5	0.03002				48.4	0.05935				32.2667	0.16282
96.8	0.06077				64.5333	0.03005				48.425	0.05931				32.2833	0.16179
96.85	0.06052				64.5667	0.03003				48.45	0.05915				32.3	0.16202
96.9	0.0601				64.6	0.02997				48.475	0.05906				32.3167	0.16268
96.95	0.0604				64.6333	0.02994				48.5	0.05902				32.3333	0.16128
97	0.06048				64.6667	0.03005				48.525	0.05895				32.35	0.16158
97.05	0.0604				64.7	0.03012				48.55	0.05892				32.3667	0.16263
97.1	0.0603				64.7333	0.03012				48.575	0.05889				32.3833	0.15975
97.15	0.06033				64.7667	0.03007				48.6	0.05875				32.4	0.16085
97.2	0.06027				64.8	0.02989				48.625	0.05873				32.4167	0.16186
97.25	0.06005				64.8333	0.02994				48.65	0.05868				32.4333	0.15878
97.3	0.05989				64.8667	0.02988				48.675	0.05861				32.45	0.16037
97.35	0.06068				64.9	0.02992				48.7	0.05849				32.4667	0.15862
97.4	0.06069				64.9333	0.02973				48.725	0.05848				32.4833	0.15906
97.45	0.06122				64.9667	0.02953				48.75	0.05844				32.5	0.15983
97.5	0.06132				65	0.02974				48.775	0.05834				32.5167	0.15764
97.55	0.06145				65.0333	0.02952				48.8	0.05827				32.5333	0.16223
97.6	0.06153				65.0667	0.02969				48.825	0.05817				32.55	0.161
97.65	0.06155				65.1	0.02958				48.85	0.05811				32.5667	0.16188
97.7	0.06138				65.1333	0.0297				48.875	0.05806				32.5833	0.16126
97.75	0.06122				65.1667	0.02974				48.9	0.05797				32.6	0.16242
97.8	0.06072				65.2	0.02977				48.925	0.05792				32.6167	0.16136
97.85	0.06042				65.2333	0.02981				48.95	0.05773				32.6333	0.16164
97.9	0.05992				65.2667	0.02983				48.975	0.05767				32.65	0.16204
97.95	0.06016				65.3	0.02982				49	0.05763				32.6667	0.16077
98	0.06017				65.3333	0.03				49.025	0.05755				32.6833	0.16084
98.05	0.06003				65.3667	0.03007				49.05	0.05753				32.7	0.16176
98.1	0.05984				65.4	0.02999				49.075	0.05747				32.7167	0.15851
98.15	0.05993				65.4333	0.02989				49.1	0.05734				32.7333	0.15962
98.2	0.05975				65.4667	0.02971				49.125	0.05731				32.75	0.1605
98.25	0.0598				65.5	0.02979				49.15	0.05727				32.7667	0.15783
98.3	0.05976				65.5333	0.02969				49.175	0.05725				32.7833	0.15926
98.35	0.06061				65.5667	0.02977				49.2	0.05714				32.8	0.1575
98.4	0.06066				65.6	0.02973				49.225	0.05714				32.8167	0.15767
98.45	0.06092				65.6333	0.02958				49.25	0.05711				32.8333	0.15825
98.5	0.06091				65.6667	0.02979				49.275	0.05702				32.85	0.15622
98.55	0.06105				65.7	0.02955				49.3	0.05693				32.8667	0.16005
98.6	0.06109				65.7333	0.02959				49.325	0.05686				32.8833	0.15888
98.65	0.06094				65.7667	0.02958				49.35	0.05679				32.9	0.15999
98.7	0.06075				65.8	0.0298				49.375	0.05675				32.9167	0.15941
98.75	0.06089				65.8333	0.02986				49.4	0.05665				32.9333	0.16028
98.8	0.06028				65.8667	0.02984				49.425	0.05664				32.95	0.15928
98.85	0.06009				65.9	0.02977				49.45	0.05645				32.9667	0.15947
98.9	0.06				65.9333	0.02985				49.475	0.05637				32.9833	0.16004
98.95	0.05997				65.9667	0.02987				49.5	0.05635				33	0.15881
99	0.05982				66	0.03				49.525	0.05627				33.0167	0.15891
99.05	0.05972				66.0333	0.03013				49.55	0.05625				33.0333	0.15987
99.1	0.05961				66.0667	0.03009				49.575	0.05617				33.05	0.15687
99.15	0.05954				66.1	0.03005				49.6	0.05604				33.0667	0.15787
99.2	0.05912				66.1333	0.02985				49.625	0.05601				33.0833	0.15876
99.25	0.05946				66.1667	0.02972				49.65	0.056				33.1	0.15598
99.3	0.05959				66.2	0.02958				49.675	0.05598				33.1167	0.15721
99.35	0.06042				66.2333	0.02962				49.7	0.05584				33.1333	0.15597
99.4	0.06065				66.2667	0.0296				49.725	0.05586				33.15	0.1562
99.45	0.06076				66.3	0.02934				49.75	0.05581				33.1667	0.15689
99.5	0.06076				66.3333	0.02957				49.775	0.05574				33.1833	0.15481
99.55	0.06082				66.3667	0.02924				49.8	0.05567				33.2	0.15857
99.6	0.06076				66.4	0.02917				49.825	0.05557				33.2167	0.15714
99.65	0.06057				66.4333	0.02901				49.85	0.05553				33.2333	0.15811
99.7	0.06026				66.4667	0.02916				49.875	0.05547				33.25	0.1575
99.75	0.0602				66.5	0.02929				49.9	0.05537				33.2667	0.15827
99.8	0.05969				66.5333	0.02932				49.925	0.05537				33.2833	0.15731
99.85	0.05952				66.5667	0.0292				49.95	0.05521				33.3	0.1572
[truncated: 16,372 more rows]

## Sheet: Figure 4e
Data
Original		After static pressure for 3h
Binding energy (eV)	Intenisty (arb.units)	Binding energy (eV)	Intenisty (arb.units)
298.8	1791.3	298.8	1626.23
298.7	1737.05	298.7	1659.57
298.6	1802.82	298.6	1638.3
298.5	1746.24	298.5	1616.3
298.4	1707.69	298.4	1541.27
298.3	1696.4	298.3	1581.99
298.2	1776.11	298.2	1668.2
298.1	1659.14	298.1	1713.19
298	1659.9	298	1689.97
297.9	1632.87	297.9	1537.46
297.8	1608.66	297.8	1579.62
297.7	1567	297.7	1566.74
297.6	1625.26	297.6	1612.17
297.5	1600.08	297.5	1584.76
297.4	1674.58	297.4	1568.88
297.3	1632.46	297.3	1556.67
297.2	1580.21	297.2	1455.74
297.1	1581.86	297.1	1462.45
297	1559.33	297	1494.07
296.9	1564.97	296.9	1501.97
296.8	1628.5	296.8	1521.27
296.7	1675.06	296.7	1481.54
296.6	1648.6	296.6	1551.13
296.5	1562.4	296.5	1523.59
296.4	1540.94	296.4	1489.51
296.3	1489.86	296.3	1498.07
296.2	1593.07	296.2	1488.18
296.1	1588.99	296.1	1484.17
296	1665.09	296	1487.85
295.9	1643	295.9	1464.82
295.8	1635.8	295.8	1433.4
295.7	1610.41	295.7	1452.19
295.6	1582.97	295.6	1413.3
295.5	1684.44	295.5	1454.34
295.4	1734.42	295.4	1495.45
295.3	1614.88	295.3	1510.53
295.2	1633.33	295.2	1421.75
295.1	1615.42	295.1	1455.98
295	1669.77	295	1412.71
294.9	1566.24	294.9	1415.65
294.8	1576.09	294.8	1426.68
294.7	1498.03	294.7	1427.62
294.6	1489.76	294.6	1460.52
294.5	1500.78	294.5	1409.61
294.4	1440.5	294.4	1399.22
294.3	1474.7	294.3	1286.38
294.2	1462.12	294.2	1313.37
294.1	1469.36	294.1	1299.05
294	1489.74	294	1276.88
293.9	1443.97	293.9	1306.07
293.8	1452.62	293.8	1350.29
293.7	1450.82	293.7	1314.38
293.6	1565.07	293.6	1336.31
293.5	1451.74	293.5	1363.96
293.4	1464.93	293.4	1376.04
293.3	1430.16	293.3	1311.51
293.2	1464.41	293.2	1308.15
293.1	1520.58	293.1	1372.74
293	1448.31	293	1410.96
292.9	1469.63	292.9	1436.24
292.8	1561.13	292.8	1406.38
292.7	1622.81	292.7	1402.03
292.6	1532.76	292.6	1376.92
292.5	1630	292.5	1360.75
292.4	1512.56	292.4	1357.93
292.3	1484.02	292.3	1280.41
292.2	1556.91	292.2	1285.18
292.1	1501.04	292.1	1404.81
292	1456.54	292	1386.27
291.9	1448.82	291.9	1320.44
291.8	1438.76	291.8	1334.48
291.7	1377.75	291.7	1215.91
291.6	1405.83	291.6	1204.7
291.5	1354.02	291.5	1264.92
291.4	1398.11	291.4	1281.05
291.3	1315.74	291.3	1246.53
291.2	1335.01	291.2	1183.85
291.1	1313.68	291.1	1249.59
291	1343.54	291	1247.57
290.9	1389.75	290.9	1252.44
290.8	1379.28	290.8	1259.25
290.7	1376.07	290.7	1288.79
290.6	1352.84	290.6	1314.27
290.5	1373.98	290.5	1242.99
290.4	1417.91	290.4	1213.42
290.3	1374.67	290.3	1223.54
290.2	1330.1	290.2	1274.73
290.1	1374.16	290.1	1280.56
290	1474.87	290	1239.34
289.9	1455.86	289.9	1229.21
289.8	1462.62	289.8	1309.46
289.7	1464	289.7	1312.44
289.6	1622.26	289.6	1337.3
289.5	1556.41	289.5	1413.57
289.4	1690.4	289.4	1539.31
289.3	1750.19	289.3	1658.87
289.2	1797.73	289.2	1582.48
289.1	1913.58	289.1	1681.78
289	1916.41	289	1753.9
288.9	2027.08	288.9	1812.37
288.8	2133.81	288.8	1842.85
288.7	2218.59	288.7	1820.67
288.6	2193.97	288.6	1921.85
288.5	2276.82	288.5	1912.16
288.4	2163.69	288.4	1895.71
288.3	2200.84	288.3	1940.89
288.2	2364.65	288.2	1992.42
288.1	2417.77	288.1	1994.54
288	2397.17	288	1938.29
287.9	2440.41	287.9	1992.86
287.8	2519.31	287.8	2102.46
287.7	2488.05	287.7	2035.62
287.6	2442.55	287.6	2121.9
287.5	2525.71	287.5	2201.93
287.4	2511.45	287.4	2148.59
287.3	2568.68	287.3	2052.16
287.2	2622.92	287.2	2114.58
287.1	2491.51	287.1	2228.05
287	2586.66	287	2299.26
286.9	2772.46	286.9	2343.04
286.8	2942.43	286.8	2578.62
286.7	3072.23	286.7	2739.4
286.6	3253.29	286.6	2822.92
286.5	3507.38	286.5	2990.93
286.4	3749.22	286.4	3156.48
286.3	3882.95	286.3	3345.9
286.2	3960.01	286.2	3472.11
286.1	4233.23	286.1	3561.37
286	4347.26	286	3660.75
285.9	4326.51	285.9	3702.46
285.8	4241.12	285.8	3790.97
285.7	4269.14	285.7	3900.48
285.6	4419.5	285.6	4027.06
285.5	4722.44	285.5	4300.21
285.4	4864.03	285.4	4602.46
285.3	5484.61	285.3	5056.71
285.2	6002.14	285.2	5663.1
285.1	6689.52	285.1	6492.39
285	7743.34	285	7280.4
284.9	8543.51	284.9	8078.3
284.8	9441.2	284.8	8773.77
284.7	10150.9	284.7	9516.58
284.6	10691.5	284.6	10102.4
284.5	11117.1	284.5	10612
284.4	11227.6	284.4	10636.7
284.3	10895.4	284.3	10667.6
284.2	10336.5	284.2	10172.4
284.1	9997.25	284.1	9549.16
284	9175.01	284	8547.47
283.9	8048.18	283.9	7569.6
283.8	7168.09	283.8	6668.42
283.7	6192.05	283.7	5863.11
283.6	5267.3	283.6	4973.14
283.5	4477.23	283.5	4231.5
283.4	3656.39	283.4	3635.8
283.3	3174.89	283.3	3045.58
283.2	2542.5	283.2	2426.54
283.1	2197.48	283.1	2044.65
283	1980.02	283	1768.71
282.9	1746.83	282.9	1568.35
282.8	1525.75	282.8	1311.27
282.7	1373.14	282.7	1163.16
282.6	1285.37	282.6	1131.78
282.5	1130.93	282.5	1071.04
282.4	1107.97	282.4	1066.62
282.3	1112.67	282.3	1079.16
282.2	1073.11	282.2	1007.26
282.1	1040.36	282.1	964.128
282	1027.93	282	982.268
281.9	1072.23	281.9	983.403
281.8	1047.17	281.8	961.265
281.7	984.066	281.7	963.953
281.6	963.497	281.6	999.491
281.5	976.551	281.5	944.411
281.4	987.327	281.4	941.84
281.3	1000.59	281.3	924.986
281.2	957.123	281.2	960.804
281.1	933.441	281.1	967.908
281	956.695	281	941.958
280.9	1027.4	280.9	955.289
280.8	1033.29	280.8	938.85
280.7	1008.7	280.7	921.466
280.6	950.364	280.6	903.262
280.5	958.331	280.5	950.67
280.4	960.544	280.4	959.706
280.3	983.309	280.3	927.356
280.2	1014.65	280.2	888.225
280.1	988.984	280.1	869.409
280	1028.18	280	907.649
279.9	1023.14	279.9	878.377
279.8	985.77	279.8	870.668

## Sheet: Figure 4f
Data
Original		After static pressure for 3h
Binding energy (eV)	Intenisty (arb.units)	Binding energy (eV)	Intenisty (arb.units)
970.8	26933.6	970.8	24013.5
970.7	26833.3	970.7	23896.5
970.6	26920.3	970.6	23763.6
970.5	27002.6	970.5	23849.8
970.4	26880.8	970.4	23867.2
970.3	26758.5	970.3	23797.3
970.2	26705.6	970.2	23737.5
970.1	26587.3	970.1	23797.8
970	26493.4	970	23669.6
969.9	26474.3	969.9	23544.1
969.8	26424	969.8	23533.6
969.7	26315.5	969.7	23289.5
969.6	26320.3	969.6	23361.4
969.5	26217.6	969.5	23369.4
969.4	26054.4	969.4	23326.2
969.3	26031.9	969.3	23233.7
969.2	26000.6	969.2	23272.2
969.1	25903.4	969.1	23310
969	25772.8	969	23208.9
968.9	25734.6	968.9	23043.3
968.8	25731.7	968.8	23049
968.7	25762.4	968.7	22975.6
968.6	25723	968.6	22942.8
968.5	25658.5	968.5	22882.5
968.4	25571.2	968.4	22715.2
968.3	25296.2	968.3	22716.3
968.2	25404	968.2	22716.5
968.1	25299.4	968.1	22627.9
968	25377.9	968	22463.8
967.9	25194.3	967.9	22501.6
967.8	25184.8	967.8	22477.3
967.7	25217.8	967.7	22377.7
967.6	25029.6	967.6	22500.1
967.5	24961.7	967.5	22389.8
967.4	24781.3	967.4	22103.5
967.3	24842.4	967.3	22211.6
967.2	24932.2	967.2	22252.5
967.1	24587.4	967.1	22076.5
967	24693.2	967	22046.7
966.9	24742.4	966.9	22082.7
966.8	24698.1	966.8	22052.6
966.7	24529.1	966.7	21938.6
966.6	24497.1	966.6	21920.2
966.5	24475.5	966.5	21811.7
966.4	24409.1	966.4	21846.8
966.3	24486.1	966.3	21873.2
966.2	24493.7	966.2	21860.6
966.1	24400.7	966.1	21755.3
966	24239.2	966	21752.3
965.9	24169.9	965.9	21761.3
965.8	24036.3	965.8	21729.1
965.7	24058.8	965.7	21709.3
965.6	24152.1	965.6	21711.2
965.5	24136.3	965.5	21677.6
965.4	24171.5	965.4	21630.7
965.3	24119.6	965.3	21693.4
965.2	24056.9	965.2	21792.6
965.1	24060.9	965.1	21804.1
965	24164.1	965	21642.2
964.9	24106.4	964.9	21574.9
964.8	24101.8	964.8	21477.4
964.7	23985.4	964.7	21564
964.6	24031.1	964.6	21606.4
964.5	24058.4	964.5	21689.3
964.4	24098.8	964.4	21604.8
964.3	24051.9	964.3	21465.2
964.2	24038.2	964.2	21501.2
964.1	24099.9	964.1	21549.7
964	24025.8	964	21567.7
963.9	24131.8	963.9	21609
963.8	23892	963.8	21682.4
963.7	24043.1	963.7	21558.7
963.6	24158.2	963.6	21433.1
963.5	24014.9	963.5	21434.1
963.4	24012.7	963.4	21532.3
963.3	23974.6	963.3	21563.2
963.2	24067.3	963.2	21617.1
963.1	24051.8	963.1	21509.1
963	23888.7	963	21479.3
962.9	24037.4	962.9	21521.4
962.8	23892.4	962.8	21493.3
962.7	24177.4	962.7	21488.1
962.6	24128.9	962.6	21436.2
962.5	23990.4	962.5	21405
962.4	23924.9	962.4	21380
962.3	23980.7	962.3	21490.5
962.2	23949	962.2	21417.6
962.1	23897.3	962.1	21449.5
962	23959.9	962	21397.8
961.9	23832.1	961.9	21431.3
961.8	23898.4	961.8	21349.8
961.7	23804.1	961.7	21229.2
961.6	23751.2	961.6	21213.2
961.5	23794.7	961.5	21229.4
961.4	23742.6	961.4	21208.8
961.3	23763.2	961.3	21339.7
961.2	23616.3	961.2	21342.7
961.1	23678.2	961.1	21261.4
961	23724.8	961	21186.6
960.9	23860.5	960.9	21172.6
960.8	23559.5	960.8	21121.8
960.7	23449.3	960.7	21096.3
960.6	23562.5	960.6	21003.7
960.5	23607.3	960.5	21077.5
960.4	23584.5	960.4	21192.3
960.3	23619.8	960.3	21133.6
960.2	23634.6	960.2	21082.3
960.1	23637.1	960.1	21056.3
960	23570.5	960	21145.2
959.9	23541.3	959.9	21151.7
959.8	23554.1	959.8	21150.1
959.7	23539.5	959.7	21193
959.6	23493.9	959.6	21150.7
959.5	23408.5	959.5	20946.3
959.4	23400.9	959.4	20992.9
959.3	23513	959.3	21138
959.2	23639.1	959.2	21110.8
959.1	23657.1	959.1	21153.3
959	23484.4	959	21088.8
958.9	23409.5	958.9	21027.6
958.8	23372.9	958.8	21057.3
958.7	23456.6	958.7	21071.5
958.6	23484.8	958.6	20983.7
958.5	23277.2	958.5	20995.2
958.4	23412	958.4	20978.3
958.3	23325.7	958.3	21025.7
958.2	23430.2	958.2	21023
958.1	23329.8	958.1	21111.4
958	23394.6	958	21100.2
957.9	23494.2	957.9	21004.1
957.8	23531.1	957.8	20981.4
957.7	23371.3	957.7	21014.5
957.6	23445	957.6	21128
957.5	23416.2	957.5	21071.6
957.4	23428.5	957.4	21093.5
957.3	23415.1	957.3	21112.5
957.2	23427.8	957.2	21063.1
957.1	23441.1	957.1	20939.1
957	23457.6	957	20945.8
956.9	23453.5	956.9	21042.3
956.8	23456.6	956.8	20987.4
956.7	23352.9	956.7	21005.7
956.6	23430.7	956.6	20994.4
956.5	23482.3	956.5	21036
956.4	23480.2	956.4	21055.3
956.3	23415.5	956.3	21144
956.2	23504.7	956.2	21026.6
956.1	23364.1	956.1	21083.4
956	23296.8	956	21221.3
955.9	23415.2	955.9	21277.2
955.8	23611	955.8	21276.1
955.7	23715.8	955.7	21293.9
955.6	23726.6	955.6	21250.7
955.5	23870.9	955.5	21270.6
955.4	23795.8	955.4	21397.2
955.3	23851.8	955.3	21313.7
955.2	23788	955.2	21242.6
955.1	23729.5	955.1	21418.1
955	23840.7	955	21363
954.9	23996.3	954.9	21469.1
954.8	24128	954.8	21639.4
954.7	24116.4	954.7	21641.5
954.6	24039.3	954.6	21536.8
954.5	24230.7	954.5	21588.8
954.4	24264.1	954.4	21660.1
954.3	24405.5	954.3	21601
954.2	24299	954.2	21731.7
954.1	24313.4	954.1	21753.8
954	24231.6	954	21854.1
953.9	24256.5	953.9	21834.5
953.8	24531.9	953.8	21681.4
953.7	24479.6	953.7	21655.4
953.6	24477.3	953.6	21860.1
953.5	24484.9	953.5	22033.9
953.4	24489.1	953.4	22088.9
953.3	24479.8	953.3	22182.9
953.2	24594.6	953.2	22240.8
953.1	24500.9	953.1	22253.7
953	24703.1	953	22326.5
952.9	24855.5	952.9	22476.3
952.8	25092.4	952.8	22581.7
952.7	25099.5	952.7	22856.3
952.6	25225	952.6	22939
952.5	25376.2	952.5	23004.3
952.4	25576	952.4	23165.4
952.3	25641.2	952.3	23190.8
952.2	25822.8	952.2	23401
952.1	25881.9	952.1	23359
952	25826.9	952	23307.9
951.9	25803.2	951.9	23186.8
951.8	25721.5	951.8	23196.8
951.7	25452.3	951.7	23121.9
951.6	25291.3	951.6	23064.7
951.5	25235.8	951.5	22965.9
951.4	25032.1	951.4	22690.1
951.3	24775.1	951.3	22488.2
951.2	24500.4	951.2	22371.7
951.1	24177.8	951.1	22139
951	24021.3	951	21935.4
950.9	23777.2	950.9	21687.3
950.8	23648	950.8	21494.1
950.7	23535.5	950.7	21390.4
950.6	23360.4	950.6	21317.2
950.5	23313.3	950.5	21163.6
950.4	23013.3	950.4	21151.1
950.3	22923.8	950.3	21003.5
950.2	22901.4	950.2	20924.9
950.1	22905.8	950.1	20898
950	22766.2	950	20731.2
949.9	22789.9	949.9	20694.3
949.8	22735.4	949.8	20630.1
949.7	22659.2	949.7	20623.2
949.6	22615.9	949.6	20558.5
949.5	22482.1	949.5	20478.9
949.4	22465.6	949.4	20548.2
949.3	22554.9	949.3	20587.5
949.2	22567.2	949.2	20512.5
949.1	22688.5	949.1	20561.6
949	22533.1	949	20563.2
948.9	22466.7	948.9	20566.5
948.8	22496.6	948.8	20396.8
948.7	22481.5	948.7	20386.3
948.6	22405.1	948.6	20404.9
948.5	22386.7	948.5	20378.9
948.4	22449.2	948.4	20318.5
948.3	22417.2	948.3	20399.1
948.2	22366.7	948.2	20325.2
948.1	22413.8	948.1	20403.8
948	22402.9	948	20379.5
947.9	22311.3	947.9	20262.4
947.8	22248.5	947.8	20275.6
947.7	22172.8	947.7	20229.5
947.6	22278	947.6	20246.6
947.5	22367.9	947.5	20205.6
947.4	22349.6	947.4	20185.8
947.3	22161.5	947.3	20217.7
947.2	22182.8	947.2	20113.1
947.1	22063.8	947.1	20103.5
947	22263.6	947	20231.4
946.9	22270.4	946.9	20192.9
946.8	22186.2	946.8	20193.4
946.7	22206.3	946.7	20327.8
946.6	22245.1	946.6	20276.5
946.5	22183.3	946.5	20261.6
946.4	22123.2	946.4	20143.2
946.3	22091.1	946.3	20238.8
946.2	22066.4	946.2	20159.7
946.1	22121.6	946.1	20033.3
946	22103.4	946	20094.9
945.9	22106.5	945.9	20168.2
945.8	22259.9	945.8	20210.4
945.7	22202.5	945.7	20166.5
945.6	22135.1	945.6	20101.2
945.5	22121.8	945.5	20128.7
945.4	22312.9	945.4	20188.5
945.3	22255.8	945.3	20222.3
945.2	22170.5	945.2	20158.1
945.1	22542.8	945.1	20203.6
945	22445.5	945	20286
944.9	22404.8	944.9	20269.1
944.8	22433.4	944.8	20277
944.7	22591.1	944.7	20315.1
944.6	22530.6	944.6	20261.7
944.5	22485.7	944.5	20343.9
944.4	22463.9	944.4	20357.2
944.3	22608.1	944.3	20342.6
944.2	22580.1	944.2	20299.7
944.1	22470.5	944.1	20279.3
944	22565.3	944	20270.1
943.9	22598.9	943.9	20287.5
943.8	22517.5	943.8	20302.8
943.7	22511.3	943.7	20283.3
943.6	22392	943.6	20279.2
943.5	22457	943.5	20274.9
943.4	22410.3	943.4	20326.4
943.3	22252.1	943.3	20231
943.2	22199.8	943.2	20038.9
943.1	22484.5	943.1	20084.5
943	22582.4	943	20119.7
942.9	22444.1	942.9	20150.8
942.8	22497.4	942.8	20080.6
942.7	22471.5	942.7	20030
942.6	22438.6	942.6	20060.4
942.5	22311.6	942.5	20107.3
942.4	22257	942.4	20114.2
942.3	22254	942.3	20006.3
942.2	22250.4	942.2	20078.7
942.1	22102.5	942.1	20076.7
942	22251.8	942	20030.7
941.9	22195.2	941.9	20158.5
941.8	22239.1	941.8	20006
941.7	22102.6	941.7	19985.7
941.6	22115.4	941.6	19972.9
941.5	22159.5	941.5	19999.9
941.4	22093.2	941.4	19982.3
941.3	22024.9	941.3	19894.5
941.2	22067.9	941.2	19803.6
941.1	22157.4	941.1	19793
941	22019.2	941	19820.7
940.9	22074.2	940.9	19763.9
940.8	22185.3	940.8	19782.7
940.7	22233.9	940.7	19887.8
940.6	21992.4	940.6	19960.4
940.5	22179.1	940.5	19840.9
940.4	22128.8	940.4	19820.6
940.3	21991.2	940.3	19848.7
940.2	22065.6	940.2	19835.3
940.1	22184.3	940.1	19806.5
940	22074.3	940	19884.8
939.9	22060.9	939.9	19883.2
939.8	22178.6	939.8	19835.6
939.7	22039.1	939.7	19909.3
939.6	22029.5	939.6	19780
939.5	21986	939.5	19742.2
939.4	22070.5	939.4	19796
939.3	22067.6	939.3	19892.8
939.2	22061.3	939.2	19734.9
939.1	21912.7	939.1	19735
939	22058.9	939	19728.8
938.9	21941.7	938.9	19782.2
938.8	21968.9	938.8	19734
938.7	21917.1	938.7	19836.3
938.6	21878.7	938.6	19840.1
938.5	21788.5	938.5	19834
938.4	21889.1	938.4	19774.9
938.3	21938.2	938.3	19779.1
938.2	21898.8	938.2	19760.8
938.1	21982.6	938.1	19840.2
938	21682	938	19820.9
937.9	21796.6	937.9	19804.9
937.8	21793.7	937.8	19773.6
937.7	21695.1	937.7	19677.1
937.6	21700.6	937.6	19660.1
937.5	21874.5	937.5	19810.9
937.4	21836.7	937.4	19800.5
937.3	21935.4	937.3	19677.5
937.2	21783.6	937.2	19721.8
937.1	21867.7	937.1	19703.3
937	21871.1	937	19729.9
936.9	21897.4	936.9	19776.1
936.8	21918.2	936.8	19787.3
936.7	21970.9	936.7	19762.4
936.6	21897.4	936.6	19827.1
936.5	21778.1	936.5	19800.6
936.4	21952.3	936.4	19785.3
936.3	22120.6	936.3	19862.7
936.2	22086.8	936.2	19906.7
936.1	22039.6	936.1	19939.3
936	22114.3	936	19973.1
935.9	22254.7	935.9	19898.8
935.8	22237.6	935.8	20009.3
935.7	22188.9	935.7	20097.7
935.6	22470.7	935.6	20192.6
935.5	22613.4	935.5	20312
935.4	22676.9	935.4	20285.8
935.3	22848.7	935.3	20419.9
935.2	22938.8	935.2	20402.1
935.1	23202.3	935.1	20531.6
935	23279	935	20673.9
934.9	23343.5	934.9	20745.1
934.8	23413.5	934.8	20842
934.7	23796.9	934.7	20872.8
934.6	23869.7	934.6	20887
934.5	23838.3	934.5	20946.1
934.4	23881.6	934.4	21175.5
934.3	24138	934.3	21284.6
934.2	24118.3	934.2	21256.9
934.1	24242.5	934.1	21345.1
934	24035.1	934	21451.9
933.9	24134.7	933.9	21471.2
933.8	24178.3	933.8	21467.8
933.7	24173.7	933.7	21545.2
933.6	24190.3	933.6	21602.2
933.5	24318.8	933.5	21870.5
933.4	24632.8	933.4	22090.7
933.3	24840.5	933.3	22371.8
933.2	24920.6	933.2	22672
933.1	25271.3	933.1	22975
933	25819.9	933	23308.9
932.9	26198.3	932.9	23734.9
932.8	26716.3	932.8	24224
932.7	27237.8	932.7	24847.6
932.6	27785.6	932.6	25323.1
932.5	28150	932.5	25763.7
932.4	28454.9	932.4	26130.3
932.3	28653	932.3	26299.4
932.2	28704.6	932.2	26402.2
932.1	28770.1	932.1	26326.7
932	28576.9	932	26112.1
931.9	28073.1	931.9	25865.2
931.8	27717.5	931.8	25303.4
931.7	27185.3	931.7	24598.9
931.6	26369.7	931.6	24023.2
931.5	25717.4	931.5	23436.2
931.4	24977.9	931.4	23032.4
931.3	24411.3	931.3	22387.3
931.2	23798.9	931.2	21813.6
931.1	23253	931.1	21265.4
931	22731.5	931	20813.9
930.9	22514.9	930.9	20629.1
930.8	22213.6	930.8	20421
930.7	21880.9	930.7	20096.7
930.6	21656.4	930.6	19920
930.5	21533.3	930.5	19677.9
930.4	21454.9	930.4	19635
930.3	21414.4	930.3	19665
930.2	21315.2	930.2	19587.2
930.1	21225.5	930.1	19474.9
930	21225.6	930	19461.3
929.9	21259.8	929.9	19293.4
929.8	21203.2	929.8	19265.8
929.7	21162	929.7	19310.9
929.6	21229.9	929.6	19189.5
929.5	21095.8	929.5	19163.2
929.4	20909	929.4	19204.9
929.3	20954.3	929.3	19173.7
929.2	20892.2	929.2	19281.6
929.1	20917.1	929.1	19220.2
929	20829	929	19214.4
928.9	21038.6	928.9	19223.5
928.8	20973.1	928.8	19092.6
928.7	20950.4	928.7	19068.8
928.6	20872	928.6	19130.8
928.5	20902.3	928.5	19289.3
928.4	20824.6	928.4	19214.1
928.3	20919.5	928.3	19230.3
928.2	20881.3	928.2	19177.9
928.1	20914.1	928.1	19041.3
928	20965.4	928	18982.2
927.9	20863.7	927.9	19050.6
927.8	20923	927.8	19119.6
927.7	20929.1	927.7	19072.9
927.6	20869.9	927.6	19072.9
927.5	21108.8	927.5	19141.5
927.4	20908.3	927.4	19154
927.3	20935.8	927.3	19101.8
927.2	20909.4	927.2	19020.1
927.1	20893.7	927.1	19095.2
927	20863.8	927	19079.4
926.9	20726.3	926.9	19124.8
926.8	20843.4	926.8	19141.5
926.7	20937.6	926.7	19046.1
926.6	20999.1	926.6	19067
926.5	20872.6	926.5	19072.8
926.4	20742.8	926.4	19084.7
926.3	20792.9	926.3	19031.1
926.2	20728.3	926.2	18991.5
926.1	20840.8	926.1	19034.2
926	20855.3	926	19060.1
925.9	20952.2	925.9	19103.1
925.8	20817.2	925.8	19119.7

## Sheet: Figure 5f
Data
Element fraction(at.%)	Temperature (℃)
0.04	Room temperature (RT)
0.06	100
0.11	150
0.14	200
0.2	230
0.24	260
0.99	300
1.59	330
1.29	Return to RT

## Sheet: Figure 9
Data
Before DSC-TG test								After DSC-TG test
Binding energy (eV)	Intensity (arb.units)							Binding energy (eV)	Intensity (arb.units,raw)
970.4	raw	Cu 2p3/2	Cu 2p1/2	Cu-O 2p3/2	Cu-O 2p1/2	baseline	fitted	970.1	4875.15
970.3	9171.42	--	--	--	--	--	9171.42	970	4839.23
970.2	9164.87	9152.64	9152.64	9152.64	9152.64	9152.64	9152.64	969.9	4865.04
970.1	9149.1	9133.98	9133.98	9133.98	9133.98	9133.98	9133.98	969.8	4826.13
970	9125.18	9120.41	9120.41	9120.41	9120.41	9120.41	9120.41	969.7	4768.71
969.9	9096.77	9094.09	9094.09	9094.09	9094.09	9094.09	9094.09	969.6	4749.33
969.8	9066.11	9064.68	9064.68	9064.68	9064.68	9064.68	9064.68	969.5	4732.87
969.7	9033.27	9035.37	9035.37	9035.37	9035.37	9035.37	9035.37	969.4	4695.84
969.6	9002.06	9008.1	9008.1	9008.1	9008.1	9008.1	9008.1	969.3	4716.43
969.5	8978.67	8982.41	8982.41	8982.41	8982.41	8982.41	8982.41	969.2	4716.4
969.4	8960.37	8957	8957	8957	8957	8957	8957	969.1	4736.71
969.3	8937.69	8929.93	8929.93	8929.93	8929.93	8929.93	8929.93	969	4744.67
969.2	8906.21	8898.64	8898.64	8898.64	8898.64	8898.64	8898.64	968.9	4711.98
969.1	8866.7	8862.34	8862.34	8862.34	8862.34	8862.34	8862.34	968.8	4691.56
969	8822.24	8822.94	8822.94	8822.94	8822.94	8822.94	8822.94	968.7	4641.92
968.9	8778.87	8783.11	8783.11	8783.11	8783.11	8783.11	8783.11	968.6	4581.71
968.8	8740.66	8745.87	8745.87	8745.87	8745.87	8745.87	8745.87	968.5	4518.55
968.7	8707.1	8714.19	8714.19	8714.19	8714.19	8714.19	8714.19	968.4	4521.3
968.6	8680.46	8688.47	8688.47	8688.47	8688.47	8688.47	8688.47	968.3	4533.42
968.5	8663.87	8665.33	8665.33	8665.33	8665.33	8665.33	8665.33	968.2	4569.78
968.4	8650.27	8641.1	8641.1	8641.1	8641.1	8641.1	8641.1	968.1	4559.89
968.3	8624.97	8614.87	8614.87	8614.87	8614.87	8614.87	8614.87	968	4497.41
968.2	8585.92	8587.45	8587.45	8587.45	8587.45	8587.45	8587.45	967.9	4492.78
968.1	8549.34	8559.59	8559.59	8559.59	8559.59	8559.59	8559.59	967.8	4493.02
968	8526.78	8532.7	8532.7	8532.7	8532.7	8532.7	8532.7	967.7	4489.66
967.9	8510.96	8508.27	8508.27	8508.27	8508.27	8508.27	8508.27	967.6	4479.38
967.8	8490.49	8485.41	8485.41	8485.41	8485.41	8485.41	8485.41	967.5	4424.19
967.7	8463.79	8461.23	8461.23	8461.23	8461.23	8461.23	8461.23	967.4	4432.62
967.6	8435.01	8433.73	8433.73	8433.73	8433.73	8433.73	8433.73	967.3	4413.55
967.5	8405.88	8402.37	8402.37	8402.37	8402.37	8402.37	8402.37	967.2	4377.62
967.4	8373.48	8367.02	8367.02	8367.02	8367.02	8367.02	8367.02	967.1	4365.59
967.3	8333.67	8328.3	8328.3	8328.3	8328.3	8328.3	8328.3	967	4395.2
967.2	8287.07	8287.95	8287.95	8287.95	8287.95	8287.95	8287.95	966.9	4384.95
967.1	8241.38	8248.44	8248.44	8248.44	8248.44	8248.44	8248.44	966.8	4373.77
967	8204.13	8212.42	8212.42	8212.42	8212.42	8212.42	8212.42	966.7	4349.16
966.9	8175.96	8182.36	8182.36	8182.36	8182.36	8182.36	8182.36	966.6	4315.49
966.8	8153.56	8158.88	8158.88	8158.88	8158.88	8158.88	8158.88	966.5	4250.28
966.7	8136.79	8139.57	8139.57	8139.57	8139.57	8139.57	8139.57	966.4	4237.87
966.6	8123.95	8121.51	8121.51	8121.51	8121.51	8121.51	8121.51	966.3	4268.85
966.5	8107.56	8103.93	8103.93	8103.93	8103.93	8103.93	8103.93	966.2	4281.38
966.4	8085.71	8086.81	8086.81	8086.81	8086.81	8086.81	8086.81	966.1	4203.84
966.3	8065.66	8070.02	8070.02	8070.02	8070.02	8070.02	8070.02	966	4152.74
966.2	8051.19	8054.37	8054.37	8054.37	8054.37	8054.37	8054.37	965.9	4194.11
966.1	8039.98	8040.29	8040.29	8040.29	8040.29	8040.29	8040.29	965.8	4227
966	8029.3	8025.53	8025.53	8025.53	8025.53	8025.53	8025.53	965.7	4188.47
965.9	8015.32	8006.64	8006.64	8006.64	8006.64	8006.64	8006.64	965.6	4157.92
965.8	7991.88	7982.34	7982.34	7982.34	7982.34	7982.34	7982.34	965.5	4184.44
965.7	7956.72	7954.96	7954.96	7954.96	7954.96	7954.96	7954.96	965.4	4191.57
965.6	7918.5	7928.29	7928.29	7928.29	7928.29	7928.29	7928.29	965.3	4218.12
965.5	7892.38	7905.36	7905.36	7905.36	7905.36	7905.36	7905.36	965.2	4186.92
965.4	7881.96	7888.03	7888.03	7888.03	7888.03	7888.03	7888.03	965.1	4144.65
965.3	7877.24	7875.77	7875.77	7875.77	7875.77	7875.77	7875.77	965	4104
965.2	7870.05	7864.85	7864.85	7864.85	7864.85	7864.85	7864.85	964.9	4108.14
965.1	7857.22	7851.26	7851.26	7851.26	7851.26	7851.26	7851.26	964.8	4078.76
965	7837.76	7834.23	7834.23	7834.23	7834.23	7834.23	7834.23	964.7	4118.51
964.9	7814.03	7815.82	7815.82	7815.82	7815.82	7815.82	7815.82	964.6	4146.11
964.8	7792.07	7798.87	7798.87	7798.87	7798.87	7798.87	7798.87	964.5	4071.39
964.7	7778.04	7784.84	7784.84	7784.84	7784.84	7784.84	7784.84	964.4	4064.11
964.6	7772.46	7773.33	7773.33	7773.33	7773.33	7773.33	7773.33	964.3	4137.8
964.5	7767.6	7763.58	7763.58	7763.58	7763.58	7763.58	7763.58	964.2	4117.84
964.4	7756.47	7754.79	7754.79	7754.79	7754.79	7754.79	7754.79	964.1	4097.46
964.3	7743.34	7744.74	7744.74	7744.74	7744.74	7744.74	7744.74	964	4115.41
964.2	7734.05	7731.1	7731.1	7731.1	7731.1	7731.1	7731.1	963.9	4085.31
964.1	7722.24	7714.22	7714.22	7714.22	7714.22	7714.22	7714.22	963.8	4053.82
964	7699.38	7696.9	7696.9	7696.9	7696.9	7696.9	7696.9	963.7	4051.77
963.9	7672.11	7681.91	7681.91	7681.91	7681.91	7681.91	7681.91	963.6	4067.43
963.8	7656.74	7671.36	7671.36	7671.36	7671.36	7671.36	7671.36	963.5	4112.19
963.7	7659.06	7667.28	7667.28	7667.28	7667.28	7667.28	7667.28	963.4	4072.12
963.6	7669.52	7667.23	7667.23	7667.23	7667.23	7667.23	7667.23	963.3	4020.72
963.5	7678.94	7667.02	7667.02	7667.02	7667.02	7667.02	7667.02	963.2	4044.69
963.4	7688.66	7666.35	7666.35	7666.35	7666.35	7666.35	7666.35	963.1	4063.99
963.3	7701.21	7665.13	7665.13	7665.13	7665.13	7665.13	7665.13	963	4054.17
963.2	7710.96	7663.44	7663.44	7663.44	7663.44	7663.44	7663.44	962.9	4080.23
963.1	7711.02	7661.41	7661.41	7661.41	7661.41	7661.41	7661.41	962.8	4067.73
963	7705.19	7659.16	7659.16	7659.16	7659.16	7659.16	7659.16	962.7	4022.34
962.9	7701.77	7656.83	7656.83	7656.83	7656.83	7656.83	7656.83	962.6	4018.52
962.8	7698.16	7654.65	7654.65	7654.65	7654.65	7654.65	7654.65	962.5	4026.35
962.7	7685.71	7652.82	7652.82	7652.82	7652.82	7652.82	7652.82	962.4	4022.17
962.6	7666.48	7651.43	7651.43	7651.43	7651.43	7651.43	7651.43	962.3	4035.85
962.5	7650.56	7650.58	7650.58	7650.58	7650.58	7650.58	7650.58	962.2	4042.24
962.4	7641.96	7650.26	7650.26	7650.26	7650.26	7650.26	7650.26	962.1	4065.8
962.3	7641.09	7650.16	7650.16	7650.16	7650.16	7650.16	7650.16	962	4055.34
962.2	7651.18	7650.02	7650.02	7650.02	7650.02	7650.02	7650.02	961.9	4060.96
962.1	7671.59	7649.56	7649.56	7649.56	7649.56	7649.56	7649.56	961.8	4106.88
962	7692.84	7648.65	7648.65	7648.65	7648.65	7648.65	7648.65	961.7	4114.5
961.9	7703.93	7647.29	7647.29	7647.29	7647.29	7647.29	7647.29	961.6	4064.16
961.8	7701.17	7645.59	7645.59	7645.59	7645.59	7645.59	7645.59	961.5	4065.12
961.7	7691.11	7643.74	7643.74	7643.74	7643.74	7643.74	7643.74	961.4	4058.72
961.6	7686.4	7641.82	7641.82	7641.82	7641.82	7641.82	7641.82	961.3	4050.81
961.5	7691.48	7639.89	7639.89	7639.89	7639.89	7639.89	7639.89	961.2	4023.55
961.4	7696.08	7637.97	7637.97	7637.97	7637.97	7637.97	7637.97	961.1	4077.24
961.3	7691.33	7636.05	7636.05	7636.05	7636.05	7636.05	7636.05	961	4075.5
961.2	7681.36	7634.13	7634.13	7634.13	7634.13	7634.13	7634.13	960.9	4057.86
961.1	7675.34	7632.26	7632.26	7632.26	7632.26	7632.26	7632.26	960.8	4032.72
961	7676.29	7630.44	7630.44	7630.44	7630.44	7630.44	7630.44	960.7	4006.6
960.9	7679.22	7628.64	7628.64	7628.64	7628.64	7628.64	7628.64	960.6	4047.18
960.8	7679.18	7626.81	7626.81	7626.81	7626.82	7626.81	7626.82	960.5	4041.44
960.7	7676.48	7624.93	7624.93	7624.93	7624.94	7624.93	7624.94	960.4	4033.21
960.6	7674.84	7622.98	7622.98	7622.98	7622.99	7622.98	7622.99	960.3	4015.12
960.5	7676.68	7620.96	7620.96	7620.96	7620.97	7620.96	7620.97	960.2	4011.98
960.4	7679.93	7618.86	7618.86	7618.86	7618.87	7618.86	7618.87	960.1	4003.06
960.3	7680.4	7616.68	7616.68	7616.68	7616.69	7616.68	7616.69	960	4023.54
960.2	7678.94	7614.38	7614.38	7614.38	7614.4	7614.38	7614.4	959.9	4021.32
960.1	7680.63	7611.95	7611.95	7611.95	7611.97	7611.95	7611.97	959.8	4032.13
960	7685.4	7609.4	7609.4	7609.4	7609.42	7609.4	7609.42	959.7	4040.89
959.9	7686.52	7606.77	7606.77	7606.77	7606.8	7606.77	7606.8	959.6	4050.59
959.8	7680.11	7604.13	7604.13	7604.13	7604.17	7604.13	7604.17	959.5	4061.05
959.7	7667.5	7601.62	7601.62	7601.62	7601.67	7601.62	7601.67	959.4	4044.74
959.6	7651.08	7599.38	7599.38	7599.38	7599.45	7599.38	7599.45	959.3	4013.17
959.5	7634.06	7597.55	7597.55	7597.55	7597.63	7597.55	7597.63	959.2	4012.29
959.4	7619.27	7596.16	7596.16	7596.16	7596.26	7596.16	7596.26	959.1	4026.3
959.3	7607.95	7595.19	7595.19	7595.19	7595.31	7595.19	7595.31	959	4045.66
959.2	7602.23	7594.5	7594.5	7594.5	7594.65	7594.5	7594.65	958.9	4057.77
959.1	7605.03	7593.92	7593.92	7593.92	7594.1	7593.92	7594.1	958.8	4062.51
959	7616.35	7593.22	7593.22	7593.22	7593.44	7593.22	7593.44	958.7	4028.29
958.9	7632.41	7592.24	7592.24	7592.24	7592.51	7592.24	7592.51	958.6	4051.19
958.8	7645.51	7590.92	7590.92	7590.92	7591.25	7590.92	7591.25	958.5	4072.89
958.7	7646.33	7589.37	7589.37	7589.37	7589.77	7589.37	7589.77	958.4	4059.48
958.6	7632.15	7587.82	7587.82	7587.82	7588.3	7587.82	7588.3	958.3	4059.52
958.5	7609.92	7586.52	7586.52	7586.52	7587.1	7586.52	7587.1	958.2	4019.72
958.4	7590.16	7585.63	7585.63	7585.63	7586.33	7585.63	7586.33	958.1	4023.98
958.3	7580.05	7585.18	7585.18	7585.18	7586.02	7585.18	7586.02	958	4054.25
958.2	7580.27	7585.04	7585.04	7585.04	7586.04	7585.04	7586.04	957.9	4029.48
958.1	7585.39	7584.99	7584.99	7584.99	7586.18	7584.99	7586.18	957.8	4017.57
958	7589.32	7584.94	7584.94	7584.94	7586.36	7584.94	7586.36	957.7	4014.41
957.9	7591.48	7584.86	7584.86	7584.86	7586.54	7584.86	7586.54	957.6	3990.96
957.8	7592.02	7584.75	7584.75	7584.75	7586.74	7584.75	7586.74	957.5	4017.31
957.7	7588.83	7584.65	7584.65	7584.65	7587	7584.65	7587	957.4	4030.69
957.6	7583.36	7584.57	7584.57	7584.57	7587.32	7584.57	7587.32	957.3	3996.66
957.5	7579.69	7584.51	7584.51	7584.51	7587.73	7584.51	7587.73	957.2	3973.53
957.4	7582.66	7584.42	7584.42	7584.42	7588.19	7584.42	7588.19	957.1	3986.83
957.3	7598.44	7584.26	7584.26	7584.26	7588.65	7584.26	7588.65	957	4028.82
957.2	7625.06	7583.95	7583.95	7583.95	7589.04	7583.95	7589.04	956.9	4017.9
957.1	7648.64	7583.47	7583.47	7583.47	7589.36	7583.47	7589.36	956.8	4021.75
957	7656.29	7582.84	7582.84	7582.84	7589.64	7582.84	7589.64	956.7	4025.09
956.9	7648.23	7582.12	7582.12	7582.12	7589.94	7582.12	7589.94	956.6	4048.22
956.8	7634.86	7581.41	7581.41	7581.41	7590.37	7581.41	7590.37	956.5	4066.2
956.7	7620.83	7580.78	7580.78	7580.78	7591.03	7580.78	7591.03	956.4	4042.58
956.6	7603.79	7580.29	7580.29	7580.29	7591.97	7580.29	7591.97	956.3	4017.07
956.5	7589.15	7579.93	7579.93	7579.93	7593.19	7579.93	7593.2	956.2	3992.28
956.4	7587.49	7579.64	7579.65	7579.64	7594.66	7579.64	7594.66	956.1	3977.42
956.3	7598.76	7579.37	7579.37	7579.37	7596.31	7579.37	7596.31	956	3972.52
956.2	7614.59	7579.03	7579.04	7579.03	7598.08	7579.03	7598.09	955.9	3962.11
956.1	7627.67	7578.6	7578.61	7578.6	7599.95	7578.6	7599.96	955.8	4031.06
956	7632.35	7578.07	7578.09	7578.07	7601.93	7578.07	7601.94	955.7	4024.74
955.9	7626.58	7577.51	7577.53	7577.51	7604.06	7577.51	7604.08	955.6	3978.79
955.8	7615.08	7576.95	7576.99	7576.95	7606.4	7576.95	7606.43	955.5	3963.34
955.7	7604.6	7576.46	7576.51	7576.46	7609.01	7576.46	7609.05	955.4	4006.86
955.6	7597.03	7576.05	7576.11	7576.05	7611.89	7576.05	7611.95	955.3	4038.17
955.5	7591.97	7575.72	7575.8	7575.72	7615.04	7575.72	7615.12	955.2	3993.23
955.4	7589.27	7575.44	7575.55	7575.44	7618.42	7575.44	7618.53	955.1	4024.28
955.3	7586.77	7575.2	7575.35	7575.2	7621.99	7575.2	7622.14	955	4074.11
955.2	7586.94	7574.95	7575.15	7574.95	7625.69	7574.95	7625.89	954.9	4084.8
955.1	7598.98	7574.62	7574.89	7574.62	7629.42	7574.62	7629.69	954.8	4059.53
955	7627.19	7574.12	7574.48	7574.12	7633.07	7574.12	7633.43	954.7	4080.85
954.9	7661.4	7573.41	7573.9	7573.41	7636.55	7573.41	7637.03	954.6	4079.92
954.8	7681.93	7572.49	7573.13	7572.49	7639.83	7572.49	7640.46	954.5	4049.34
954.7	7680.09	7571.41	7572.24	7571.41	7642.91	7571.41	7643.74	954.4	4041.64
954.6	7669.14	7570.23	7571.32	7570.23	7645.81	7570.23	7646.89	954.3	4067.18
954.5	7665.89	7569.02	7570.42	7569.02	7648.54	7569.02	7649.95	954.2	4034.31
954.4	7670.91	7567.8	7569.61	7567.8	7651.1	7567.8	7652.91	954.1	4023.34
954.3	7676.25	7566.58	7568.89	7566.58	7653.41	7566.58	7655.72	954	3983.42
954.2	7679.01	7565.32	7568.26	7565.32	7655.39	7565.32	7658.34	953.9	4033.01
954.1	7680.46	7564.01	7567.73	7564.01	7657	7564.01	7660.73	953.8	4047.57
954	7680.47	7562.67	7567.35	7562.67	7658.2	7562.67	7662.88	953.7	4026.48
953.9	7677.28	7561.34	7567.18	7561.34	7658.99	7561.34	7664.83	953.6	4021.4
953.8	7669.28	7560.04	7567.28	7560.04	7659.35	7560.04	7666.6	953.5	3986.47
953.7	7658.82	7558.78	7567.72	7558.78	7659.27	7558.78	7668.21	953.4	4018.82
953.6	7652.7	7557.56	7568.51	7557.56	7658.72	7557.56	7669.68	953.3	4044.67
953.5	7656.49	7556.35	7569.68	7556.35	7657.67	7556.35	7671	953.2	4066.95
953.4	7669.23	7555.09	7571.21	7555.09	7656.05	7555.09	7672.17	953.1	4020.87
953.3	7686.23	7553.71	7573.08	7553.71	7653.8	7553.71	7673.17	953	4029.29
953.2	7703.86	7552.18	7575.3	7552.18	7650.9	7552.18	7674.02	952.9	4077.19
953.1	7717.7	7550.49	7577.89	7550.49	7647.37	7550.49	7674.77	952.8	4089.97
953	7720.37	7548.71	7580.96	7548.71	7643.3	7548.71	7675.55	952.7	4043.53
952.9	7708.34	7546.9	7584.59	7546.9	7638.8	7546.9	7676.49	952.6	4070.44
952.8	7686.47	7545.16	7588.88	7545.16	7634	7545.16	7677.73	952.5	4055.37
952.7	7666.13	7543.52	7593.87	7543.52	7629	7543.52	7679.35	952.4	4038.59
952.6	7660.89	7541.97	7599.51	7541.97	7623.82	7541.97	7681.36	952.3	4034.04
952.5	7673.99	7540.44	7605.68	7540.44	7618.44	7540.44	7683.68	952.2	4035.22
952.4	7691.28	7538.87	7612.24	7538.87	7612.87	7538.87	7686.24	952.1	4010.78
952.3	7696.74	7537.23	7619.05	7537.23	7607.11	7537.23	7688.93	952	3997.02
952.2	7693.45	7535.49	7625.95	7535.49	7601.19	7535.49	7691.65	951.9	4025.42
952.1	7696.06	7533.66	7632.8	7533.66	7595.16	7533.66	7694.3	951.8	4015.03
952	7709.05	7531.75	7639.39	7531.75	7589.07	7531.75	7696.72	951.7	3995.17
951.9	7722.18	7529.75	7645.55	7529.75	7582.96	7529.75	7698.76	951.6	4022.68
951.8	7722.69	7527.71	7651.07	7527.71	7576.89	7527.71	7700.25	951.5	4047.28
951.7	7710.45	7525.63	7655.75	7525.63	7570.92	7525.63	7701.04	951.4	4028.98
951.6	7699.86	7523.55	7659.43	7523.55	7565.08	7523.55	7700.96	951.3	4046.21
951.5	7701.67	7521.47	7661.91	7521.47	7559.42	7521.47	7699.85	951.2	4032.83
951.4	7710.72	7519.39	7663.03	7519.39	7553.93	7519.39	7697.56	951.1	4028.71
951.3	7715.26	7517.29	7662.66	7517.29	7548.61	7517.29	7693.98	951	4044.95
951.2	7709.19	7515.19	7660.76	7515.19	7543.48	7515.19	7689.06	950.9	4047.49
951.1	7694.35	7513.12	7657.36	7513.12	7538.59	7513.12	7682.83	950.8	4027.56
951	7675.73	7511.15	7652.56	7511.15	7534	7511.15	7675.42	950.7	3999.89
950.9	7656.34	7509.33	7646.53	7509.33	7529.76	7509.33	7666.96	950.6	3979.2
950.8	7639.14	7507.66	7639.41	7507.66	7525.87	7507.66	7657.62	950.5	3964.08
950.7	7627.19	7506.15	7631.38	7506.15	7522.32	7506.15	7647.55	950.4	4002.8
950.6	7618.11	7504.77	7622.63	7504.77	7519.09	7504.77	7636.94	950.3	4022.39
950.5	7607.27	7503.51	7613.35	7503.51	7516.14	7503.51	7625.97	950.2	4062.12
950.4	7598.77	7502.32	7603.72	7502.32	7513.42	7502.32	7614.82	950.1	4038.95
950.3	7601.22	7501.14	7593.89	7501.14	7510.88	7501.14	7603.63	950	4039.68
950.2	7612.21	7499.96	7584.04	7499.96	7508.46	7499.96	7592.54	949.9	4052.13
950.1	7620.18	7498.74	7574.3	7498.74	7506.14	7498.74	7581.71	949.8	4039.6
950	7616.66	7497.5	7564.84	7497.5	7503.93	7497.5	7571.27	949.7	4005.95
949.9	7602.2	7496.29	7555.81	7496.29	7501.86	7496.29	7561.38	949.6	4034.46
949.8	7580.06	7495.21	7547.4	7495.21	7500.01	7495.21	7552.21	949.5	4016.89
949.7	7551.64	7494.32	7539.74	7494.32	7498.46	7494.32	7543.87	949.4	4025.28
949.6	7523.72	7493.66	7532.89	7493.66	7497.21	7493.66	7536.43	949.3	4076.22
949.5	7509.25	7493.19	7526.81	7493.19	7496.22	7493.19	7529.85	949.2	4071.15
949.4	7516.13	7492.8	7521.42	7492.8	7495.39	7492.8	7524.01	949.1	4074.99
949.3	7537.38	7492.4	7516.59	7492.4	7494.6	7492.4	7518.79	949	4034.16
949.2	7555.6	7491.92	7512.23	7491.92	7493.79	7491.92	7514.09	948.9	3992.49
949.1	7557.27	7491.37	7508.3	7491.37	7492.94	7491.37	7509.88	948.8	4041.34
949	7542.06	7490.8	7504.82	7490.8	7492.13	7490.8	7506.15	948.7	4031.35
948.9	7521.85	7490.28	7501.82	7490.28	7491.39	7490.28	7502.93	948.6	4019.66
948.8	7510.41	7489.86	7499.29	7489.86	7490.79	7489.86	7500.23	948.5	4011.01
948.7	7509.88	7489.53	7497.19	7489.53	7490.31	7489.53	7497.97	948.4	3987.2
948.6	7512.24	7489.25	7495.44	7489.25	7489.9	7489.25	7496.09	948.3	3977.97
948.5	7514.9	7488.98	7493.94	7488.98	7489.52	7488.98	7494.48	948.2	4029.89
948.4	7520.73	7488.67	7492.63	7488.67	7489.12	7488.67	7493.07	948.1	4023.93
948.3	7526.51	7488.32	7491.45	7488.32	7488.69	7488.32	7491.82	948	4030.22
948.2	7526.68	7487.94	7490.41	7487.94	7488.24	7487.94	7490.71	947.9	4000.48
948.1	7523.88	7487.54	7489.47	7487.54	7487.79	7487.54	7489.72	947.8	4014.23
948	7524.19	7487.12	7488.62	7487.12	7487.32	7487.12	7488.82	947.7	4037.79
947.9	7526.18	7486.7	7487.86	7486.7	7486.87	7486.7	7488.03	947.6	4011.5
947.8	7524.35	7486.29	7487.19	7486.29	7486.43	7486.29	7487.32	947.5	4029.45
947.7	7519.53	7485.9	7486.58	7485.9	7486.01	7485.9	7486.69	947.4	4006.11
947.6	7516.18	7485.52	7486.04	7485.52	7485.61	7485.52	7486.13	947.3	4020.25
947.5	7514.58	7485.18	7485.57	7485.18	7485.25	7485.18	7485.64	947.2	3990.94
947.4	7510.79	7484.88	7485.17	7484.88	7484.93	7484.88	7485.23	947.1	4012.64
947.3	7501.02	7484.64	7484.86	7484.64	7484.69	7484.64	7484.91	947	4031.02
947.2	7487.54	7484.49	7484.65	7484.49	7484.53	7484.49	7484.69	946.9	4019.49
947.1	7479.56	7484.41	7484.53	7484.41	7484.44	7484.41	7484.56	946.8	3963.8
947	7481.95	7484.37	7484.46	7484.37	7484.4	7484.37	7484.48	946.7	3984.59
946.9	7487.64	7484.37	7484.43	7484.37	7484.38	7484.37	7484.45	946.6	3992.11
946.8	7488.16	7484.37	7484.41	7484.37	7484.38	7484.37	7484.43	946.5	4001.44
946.7	7484.52	7484.36	7484.39	7484.36	7484.37	7484.36	7484.41	946.4	4008.15
946.6	7483.32	7484.35	7484.37	7484.35	7484.35	7484.35	7484.38	946.3	4007.38
946.5	7490.09	7484.31	7484.32	7484.31	7484.31	7484.31	7484.33	946.2	4028
946.4	7505.65	7484.23	7484.24	7484.23	7484.23	7484.23	7484.24	946.1	4029.66
946.3	7522.63	7484.09	7484.1	7484.09	7484.09	7484.09	7484.1	946	4049.61
946.2	7528.14	7483.91	7483.92	7483.91	7483.91	7483.91	7483.92	945.9	4077.64
946.1	7518.21	7483.71	7483.72	7483.71	7483.72	7483.71	7483.72	945.8	4062.84
946	7502.45	7483.54	7483.54	7483.54	7483.54	7483.54	7483.54	945.7	4063.14
945.9	7489.9	7483.41	7483.41	7483.41	7483.41	7483.41	7483.41	945.6	4021.38
945.8	7481.42	7483.34	7483.34	7483.34	7483.34	7483.34	7483.35	945.5	4003.26
945.7	7476.6	7483.33	7483.33	7483.33	7483.33	7483.33	7483.33	945.4	4031.03
945.6	7478.51	7483.32	7483.32	7483.32	7483.32	7483.32	7483.32	945.3	4098.16
945.5	7490.21	7483.3	7483.3	7483.3	7483.3	7483.3	7483.3	945.2	4047.41
945.4	7510.09	7483.25	7483.25	7483.25	7483.25	7483.25	7483.25	945.1	4050.84
945.3	7530.69	7483.16	7483.16	7483.16	7483.16	7483.16	7483.16	945	4075.47
945.2	7543.71	7483.03	7483.03	7483.03	7483.03	7483.03	7483.03	944.9	4087.29
945.1	7547.22	7482.88	7482.88	7482.88	7482.88	7482.88	7482.88	944.8	4079.17
945	7547.18	7482.7	7482.7	7482.7	7482.7	7482.7	7482.7	944.7	4039.09
944.9	7549.58	7482.5	7482.5	7482.5	7482.5	7482.5	7482.5	944.6	4045.8
944.8	7556.43	7482.29	7482.29	7482.29	7482.29	7482.29	7482.29	944.5	4048.68
944.7	7569.2	7482.06	7482.06	7482.06	7482.06	7482.06	7482.06	944.4	4032.4
944.6	7584	7481.8	7481.8	7481.8	7481.8	7481.8	7481.8	944.3	4041.04
944.5	7590.43	7481.53	7481.53	7481.53	7481.53	7481.53	7481.53	944.2	4027.47
944.4	7583.29	7481.25	7481.25	7481.25	7481.25	7481.25	7481.25	944.1	3995.22
944.3	7567.17	7480.97	7480.97	7480.97	7480.97	7480.97	7480.97	944	4033.32
944.2	7552.06	7480.72	7480.72	7480.72	7480.72	7480.72	7480.72	943.9	4103.81
944.1	7545.78	7480.49	7480.49	7480.49	7480.49	7480.49	7480.49	943.8	4054.73
944	7548.36	7480.28	7480.28	7480.28	7480.28	7480.28	7480.28	943.7	4025.95
943.9	7555.2	7480.06	7480.06	7480.06	7480.06	7480.06	7480.06	943.6	4012.2
943.8	7563.31	7479.84	7479.84	7479.84	7479.84	7479.84	7479.84	943.5	3996.24
943.7	7571.69	7479.59	7479.59	7479.59	7479.59	7479.59	7479.59	943.4	4004.23
943.6	7577.97	7479.33	7479.33	7479.33	7479.33	7479.33	7479.33	943.3	4042.25
943.5	7579.16	7479.06	7479.06	7479.06	7479.06	7479.06	7479.06	943.2	4038.42
943.4	7575.38	7478.78	7478.78	7478.78	7478.78	7478.78	7478.78	943.1	4052.21
943.3	7569.05	7478.51	7478.51	7478.51	7478.51	7478.51	7478.51	943	4041.88
943.2	7561.35	7478.25	7478.25	7478.25	7478.25	7478.25	7478.25	942.9	4016.34
943.1	7552.12	7478.01	7478.01	7478.01	7478.01	7478.01	7478.01	942.8	4009.47
943	7544.98	7477.78	7477.78	7477.78	7477.78	7477.78	7477.78	942.7	4014.21
942.9	7545.29	7477.57	7477.57	7477.57	7477.57	7477.57	7477.57	942.6	4015.51
942.8	7554.12	7477.35	7477.35	7477.35	7477.35	7477.35	7477.35	942.5	4004.01
942.7	7565.83	7477.12	7477.12	7477.12	7477.12	7477.12	7477.12	942.4	4002.65
942.6	7572.87	7476.87	7476.87	7476.87	7476.87	7476.87	7476.87	942.3	4015.22
942.5	7573.81	7476.6	7476.6	7476.6	7476.6	7476.6	7476.6	942.2	4038.48
942.4	7572.09	7476.33	7476.33	7476.33	7476.33	7476.33	7476.33	942.1	4050.52
942.3	7571.99	7476.05	7476.05	7476.05	7476.05	7476.05	7476.05	942	3972.92
942.2	7574.32	7475.77	7475.77	7475.77	7475.77	7475.77	7475.77	941.9	3969.81
942.1	7571.97	7475.49	7475.49	7475.49	7475.49	7475.49	7475.49	941.8	4034.66
942	7556.45	7475.24	7475.24	7475.24	7475.24	7475.24	7475.24	941.7	4075.11
941.9	7531.59	7475.03	7475.03	7475.03	7475.03	7475.03	7475.03	941.6	4074.19
941.8	7512.24	7474.85	7474.85	7474.85	7474.85	7474.85	7474.85	941.5	4078.21
941.7	7507.59	7474.7	7474.7	7474.7	7474.7	7474.7	7474.7	941.4	4076.11
941.6	7514.66	7474.56	7474.56	7474.57	7474.56	7474.56	7474.57	941.3	4048.32
941.5	7523.66	7474.44	7474.44	7474.44	7474.44	7474.44	7474.44	941.2	4051.02
941.4	7526.27	7474.3	7474.3	7474.3	7474.3	7474.3	7474.3	941.1	4053.29
941.3	7524.86	7474.15	7474.15	7474.16	7474.15	7474.15	7474.16	941	4104.94
941.2	7529.02	7473.99	7473.99	7473.99	7473.99	7473.99	7473.99	940.9	4105.45
941.1	7542.69	7473.8	7473.8	7473.81	7473.8	7473.8	7473.81	940.8	4105.74
941	7560.72	7473.58	7473.58	7473.59	7473.58	7473.58	7473.59	940.7	4063.52
940.9	7577.25	7473.33	7473.33	7473.35	7473.33	7473.33	7473.35	940.6	4037.96
940.8	7589.35	7473.05	7473.05	7473.06	7473.05	7473.05	7473.06	940.5	4080.44
940.7	7592.13	7472.74	7472.74	7472.76	7472.74	7472.74	7472.76	940.4	4067.1
940.6	7579.16	7472.43	7472.43	7472.46	7472.43	7472.43	7472.46	940.3	4036.9
940.5	7552.72	7472.15	7472.15	7472.19	7472.15	7472.15	7472.19	940.2	4062.97
940.4	7525.81	7471.92	7471.92	7471.96	7471.92	7471.92	7471.96	940.1	4065.61
940.3	7511.3	7471.73	7471.73	7471.78	7471.73	7471.73	7471.78	940	4050.77
940.2	7512.63	7471.57	7471.57	7471.64	7471.57	7471.57	7471.64	939.9	4065.34
940.1	7524.62	7471.41	7471.41	7471.5	7471.41	7471.41	7471.5	939.8	4061.1
940	7539.06	7471.25	7471.25	7471.35	7471.25	7471.25	7471.35	939.7	4055.64
939.9	7550.98	7471.05	7471.05	7471.19	7471.05	7471.05	7471.19	939.6	4066.99
939.8	7557.76	7470.83	7470.83	7471	7470.83	7470.83	7471	939.5	4070.49
939.7	7555.69	7470.6	7470.6	7470.81	7470.6	7470.6	7470.81	939.4	4064.98
939.6	7545.38	7470.37	7470.37	7470.63	7470.37	7470.37	7470.63	939.3	4034.99
939.5	7533.72	7470.16	7470.16	7470.47	7470.16	7470.16	7470.47	939.2	4019.43
939.4	7526.47	7469.96	7469.96	7470.34	7469.96	7469.96	7470.34	939.1	4058.77
939.3	7524.33	7469.78	7469.78	7470.25	7469.78	7469.78	7470.25	939	4071.21
939.2	7526.13	7469.6	7469.6	7470.18	7469.6	7469.6	7470.18	938.9	4050.45
939.1	7529.42	7469.43	7469.43	7470.13	7469.43	7469.43	7470.13	938.8	4058.17
939	7532.65	7469.25	7469.25	7470.1	7469.25	7469.25	7470.1	938.7	4099.57
938.9	7537.67	7469.06	7469.06	7470.08	7469.06	7469.06	7470.08	938.6	4065.73
938.8	7545.09	7468.85	7468.85	7470.09	7468.85	7468.85	7470.09	938.5	4066.81
938.7	7551.04	7468.63	7468.63	7470.12	7468.63	7468.63	7470.12	938.4	4082.43
938.6	7552.35	7468.4	7468.4	7470.19	7468.4	7468.4	7470.19	938.3	4056.98
938.5	7549.76	7468.16	7468.16	7470.31	7468.16	7468.16	7470.31	938.2	4027.9
938.4	7545.09	7467.93	7467.93	7470.49	7467.93	7467.93	7470.49	938.1	3996.77
938.3	7539.11	7467.71	7467.71	7470.75	7467.71	7467.71	7470.75	938	4026.62
938.2	7529.43	7467.51	7467.51	7471.11	7467.51	7467.51	7471.11	937.9	4024.95
938.1	7515.6	7467.33	7467.33	7471.59	7467.33	7467.33	7471.59	937.8	4048.29
938	7504.31	7467.18	7467.18	7472.2	7467.18	7467.18	7472.2	937.7	4064.12
937.9	7502.26	7467.04	7467.04	7472.94	7467.04	7467.04	7472.94	937.6	4070.97
937.8	7510	7466.91	7466.91	7473.82	7466.91	7466.91	7473.82	937.5	4046.27
937.7	7523.07	7466.76	7466.76	7474.84	7466.76	7466.76	7474.84	937.4	4040.69
937.6	7535.01	7466.59	7466.59	7476.01	7466.59	7466.59	7476.01	937.3	4067.9
937.5	7541.48	7466.4	7466.4	7477.33	7466.4	7466.4	7477.33	937.2	4077.64
937.4	7543.84	7466.19	7466.19	7478.84	7466.19	7466.19	7478.84	937.1	4084.02
937.3	7547.66	7465.96	7465.96	7480.56	7465.96	7465.96	7480.56	937	4042.31
937.2	7555.24	7465.72	7465.72	7482.51	7465.72	7465.72	7482.51	936.9	4040.89
937.1	7558.95	7465.47	7465.47	7484.73	7465.47	7465.47	7484.73	936.8	4066.61
937	7546.57	7465.24	7465.24	7487.25	7465.24	7465.24	7487.26	936.7	4064.45
936.9	7517.88	7465.04	7465.03	7490.13	7465.03	7465.03	7490.13	936.6	4022.34
936.8	7488.53	7464.89	7464.88	7493.38	7464.88	7464.88	7493.39	936.5	4054.03
936.7	7471.26	7464.79	7464.78	7497.05	7464.78	7464.78	7497.07	936.4	4016.63
936.6	7464.26	7464.74	7464.72	7501.15	7464.72	7464.72	7501.17	936.3	4054.03
936.5	7462.85	7464.72	7464.69	7505.67	7464.69	7464.69	7505.7	936.2	4070.39
936.4	7467.68	7464.71	7464.67	7510.61	7464.67	7464.67	7510.65	936.1	4059.33
936.3	7479.61	7464.69	7464.63	7515.96	7464.63	7464.63	7516.02	936	4105.58
936.2	7497.71	7464.64	7464.56	7521.71	7464.56	7464.56	7521.79	935.9	4130.74
936.1	7520.42	7464.56	7464.44	7527.85	7464.44	7464.44	7527.97	935.8	4125.87
936	7542.61	7464.44	7464.28	7534.37	7464.28	7464.28	7534.54	935.7	4077.04
935.9	7558.21	7464.28	7464.06	7541.27	7464.06	7464.06	7541.5	935.6	4030.39
935.8	7565.25	7464.11	7463.81	7548.54	7463.81	7463.81	7548.85	935.5	4043.31
935.7	7565.02	7463.94	7463.53	7556.17	7463.53	7463.53	7556.58	935.4	4085.56
935.6	7560.58	7463.8	7463.25	7564.13	7463.25	7463.25	7564.68	935.3	4065.05
935.5	7555.66	7463.71	7462.97	7572.4	7462.97	7462.97	7573.14	935.2	4047.53
935.4	7554.02	7463.67	7462.69	7580.91	7462.69	7462.69	7581.89	935.1	4091.04
935.3	7559.62	7463.7	7462.4	7589.6	7462.4	7462.4	7590.9	935	4104.53
935.2	7574.37	7463.8	7462.1	7598.38	7462.1	7462.1	7600.09	934.9	4090.75
935.1	7594.34	7463.98	7461.76	7607.15	7461.76	7461.76	7609.38	934.8	4108.46
935	7610.93	7464.27	7461.39	7615.82	7461.39	7461.39	7618.7	934.7	4084.18
934.9	7619.18	7464.69	7460.98	7624.28	7460.98	7460.98	7627.99	934.6	4055.47
934.8	7620.67	7465.3	7460.54	7632.43	7460.54	7460.54	7637.19	934.5	4086.99
934.7	7620.4	7466.15	7460.09	7640.18	7460.09	7460.09	7646.25	934.4	4053.54
934.6	7624.99	7467.29	7459.61	7647.42	7459.61	7459.61	7655.09	934.3	4022.96
934.5	7640.84	7468.77	7459.11	7654.02	7459.11	7459.11	7663.67	934.2	4084.36
934.4	7666.47	7470.65	7458.57	7659.86	7458.57	7458.57	7671.93	934.1	4111.55
934.3	7689.41	7472.99	7457.99	7664.84	7457.99	7457.99	7679.84	934	4076.37
934.2	7699.3	7475.88	7457.36	7668.88	7457.36	7457.36	7687.4	933.9	4092.05
934.1	7700.58	7479.42	7456.69	7671.89	7456.69	7456.69	7694.61	933.8	4096.75
934	7706.77	7483.7	7455.99	7673.82	7455.99	7455.99	7701.53	933.7	4107.76
933.9	7723.53	7488.82	7455.26	7674.63	7455.26	7455.26	7708.19	933.6	4101.04
933.8	7740.69	7494.88	7454.5	7674.3	7454.5	7454.5	7714.68	933.5	4066.88
933.7	7746.54	7501.97	7453.72	7672.82	7453.72	7453.72	7721.07	933.4	4094.93
933.6	7743.35	7510.19	7452.91	7670.2	7452.91	7452.91	7727.48	933.3	4083.7
933.5	7741.22	7519.62	7452.09	7666.48	7452.09	7452.09	7734.01	933.2	4070.75
933.4	7742.13	7530.31	7451.27	7661.74	7451.27	7451.27	7740.78	933.1	4091.77
933.3	7741.36	7542.3	7450.45	7656.02	7450.45	7450.45	7747.88	933	4096.47
933.2	7740.26	7555.58	7449.63	7649.43	7449.63	7449.63	7755.38	932.9	4042.29
933.1	7745.35	7570.07	7448.79	7642.03	7448.79	7448.79	7763.31	932.8	4037.58
933	7757.96	7585.68	7447.94	7633.91	7447.94	7447.94	7771.66	932.7	4037.27
932.9	7772.29	7602.25	7447.06	7625.2	7447.06	7447.06	7780.39	932.6	4055.23
932.8	7781.84	7619.55	7446.15	7615.98	7446.15	7446.15	7789.38	932.5	4078.44
932.7	7784.97	7637.3	7445.22	7606.38	7445.22	7445.22	7798.46	932.4	4060.37
932.6	7786.14	7655.18	7444.27	7596.51	7444.27	7444.27	7807.42	932.3	4054.09
932.5	7790.44	7672.79	7443.3	7586.48	7443.3	7443.3	7815.97	932.2	4075.35
932.4	7796.52	7689.7	7442.32	7576.39	7442.32	7442.32	7823.77	932.1	4099.37
932.3	7800.26	7705.44	7441.33	7566.33	7441.33	7441.33	7830.44	932	4166.17
932.2	7806.07	7719.52	7440.31	7556.38	7440.31	7440.31	7835.58	931.9	4119.31
932.1	7822.33	7731.47	7439.26	7546.59	7439.26	7439.26	7838.79	931.8	4096.82
932	7846.94	7740.86	7438.17	7537.01	7438.17	7438.17	7839.71	931.7	4094.35
931.9	7867.12	7747.34	7437.03	7527.71	7437.03	7437.03	7838.02	931.6	4104.15
931.8	7870.26	7750.66	7435.87	7518.73	7435.87	7435.87	7833.52	931.5	4101.66
931.7	7855.16	7750.66	7434.7	7510.14	7434.7	7434.7	7826.1	931.4	4057.83
931.6	7833.34	7747.34	7433.54	7501.96	7433.54	7433.54	7815.76	931.3	4065.15
931.5	7816.61	7740.78	7432.41	7494.25	7432.41	7432.41	7802.62	931.2	4086.55
931.4	7805.25	7731.19	7431.32	7487.01	7431.32	7431.32	7786.88	931.1	4110.13
931.3	7792.44	7718.88	7430.27	7480.25	7430.27	7430.27	7768.85	931	4133.63
931.2	7774.5	7704.21	7429.27	7473.96	7429.27	7429.27	7748.9	930.9	4115.53
931.1	7748.85	7687.63	7428.33	7468.16	7428.33	7428.33	7727.46	930.8	4121.45
931	7711.53	7669.64	7427.46	7462.84	7427.46	7427.46	7705.02	930.7	4104.96
930.9	7664.35	7650.72	7426.69	7458.01	7426.69	7426.69	7682.05	930.6	4069.53
930.8	7617.11	7631.36	7426.02	7453.66	7426.02	7426.02	7659	930.5	4113.51
930.7	7580.46	7611.98	7425.46	7449.77	7425.46	7425.46	7636.29	930.4	4115.09
930.6	7556.94	7592.93	7424.99	7446.31	7424.99	7424.99	7614.25	930.3	4128.55
930.5	7540.7	7574.53	7424.6	7443.23	7424.6	7424.6	7593.17	930.2	4121.82
930.4	7527.75	7557.02	7424.26	7440.49	7424.26	7424.26	7573.26	930.1	4088.81
930.3	7520.58	7540.57	7423.95	7438.05	7423.95	7423.95	7554.67	930	4063.61
930.2	7521.22	7525.31	7423.66	7435.87	7423.66	7423.66	7537.52	929.9	4012.01
930.1	7525.28	7511.31	7423.38	7433.92	7423.38	7423.38	7521.85	929.8	4016.96
930	7524.49	7498.61	7423.11	7432.18	7423.11	7423.11	7507.68	929.7	4024.74
929.9	7513.7	7487.21	7422.85	7430.63	7422.85	7422.85	7494.99	929.6	4032.24
929.8	7495.56	7477.09	7422.61	7429.26	7422.61	7422.61	7483.75	929.5	4010.72
929.7	7479.24	7468.2	7422.4	7428.08	7422.4	7422.4	7473.88	929.4	4066.75
929.6	7470.78	7460.47	7422.22	7427.05	7422.22	7422.22	7465.3	929.3	4115.59
929.5	7466.26	7453.8	7422.07	7426.17	7422.07	7422.07	7457.9	929.2	4057.05
929.4	7459.4	7448.1	7421.95	7425.41	7421.95	7421.95	7451.56	929.1	4004.21
929.3	7451.72	7443.25	7421.84	7424.76	7421.84	7421.84	7446.17	929	4052.01
929.2	7451.93	7439.15	7421.74	7424.19	7421.74	7421.74	7441.61	928.9	4067.6
929.1	7462.75	7435.71	7421.63	7423.68	7421.63	7421.63	7437.76	928.8	4049.79
929	7476.62	7432.81	7421.51	7423.22	7421.51	7421.51	7434.53	928.7	4073.14
928.9	7487.2	7430.38	7421.36	7422.79	7421.36	7421.36	7431.81	928.6	4056.12
928.8	7493.67	7428.35	7421.18	7422.37	7421.18	7421.18	7429.53	928.5	4098.67
928.7	7493.83	7426.65	7421	7421.98	7421	7421	7427.63	928.4	4112.89
928.6	7481.18	7425.25	7420.83	7421.64	7420.83	7420.83	7426.06	928.3	4083.2
928.5	7457.77	7424.13	7420.68	7421.35	7420.68	7420.68	7424.79	928.2	4118.56
928.4	7439.26	7423.23	7420.56	7421.11	7420.56	7420.56	7423.78	928.1	4100.84
928.3	7438.57	7422.52	7420.47	7420.92	7420.47	7420.47	7422.97	928	4067.18
928.2	7451.93	7421.95	7420.38	7420.75	7420.38	7420.38	7422.32	927.9	4057.1
928.1	7465.45	7421.48	7420.29	7420.59	7420.29	7420.29	7421.78	927.8	4097.43
928	7472.17	7421.08	7420.18	7420.42	7420.18	7420.18	7421.32	927.7	4074.2
927.9	7475.75	7420.72	7420.04	7420.23	7420.04	7420.04	7420.91	927.6	4110.75
927.8	7479.57	7420.39	7419.88	7420.04	7419.88	7419.88	7420.55	927.5	4058.95
927.7	7481.6	7420.1	7419.72	7419.85	7419.72	7419.72	7420.22	927.4	4010.86
927.6	7481.39	7419.83	7419.55	7419.65	7419.55	7419.55	7419.93	927.3	4078.82
927.5	7481.16	7419.58	7419.38	7419.46	7419.38	7419.38	7419.66	927.2	4077
927.4	7481.26	7419.35	7419.21	7419.27	7419.21	7419.21	7419.42	927.1	4105.28
927.3	7482.71	7419.13	7419.03	7419.08	7419.03	7419.03	7419.18	927	4090.46
927.2	7489.6	7418.91	7418.83	7418.87	7418.83	7418.83	7418.95	926.9	4074.76
927.1	7502.33	7418.68	7418.62	7418.66	7418.62	7418.62	7418.71	926.8	4063.44
927	7514.12	7418.43	7418.39	7418.42	7418.39	7418.39	7418.46	926.7	4050.56
926.9	7515.67	7418.18	7418.15	7418.17	7418.15	7418.15	7418.2	926.6	4033.03
926.8	7503.71	7417.93	7417.91	7417.93	7417.91	7417.91	7417.95	926.5	4016.34
926.7	7484.28	7417.7	7417.69	7417.7	7417.69	7417.69	7417.71	926.4	4050.29
926.6	7468.22	7417.5	7417.49	7417.5	7417.49	7417.49	7417.51	926.3	4025.66
926.5	7462.97	7417.33	7417.33	7417.33	7417.33	7417.33	7417.34	926.2	4015.13
926.4	7468.66	7417.18	7417.17	7417.18	7417.17	7417.17	7417.18	926.1	4080.46
926.3	7477.02	7417.03	7417.02	7417.03	7417.02	7417.02	7417.03	926	4123.07
926.2	7475.53	7416.88	7416.88	7416.88	7416.88	7416.88	7416.89	925.9	4089.39
926.1	7459.6	7416.75	7416.75	7416.75	7416.75	7416.75	7416.75	925.8	4057.34
926	7436.89	7416.65	7416.65	7416.65	7416.65	7416.65	7416.65	925.7	4024.79
925.9	7419.19	7416.58	7416.58	7416.58	7416.58	7416.58	7416.58	925.6	4025.81
925.8	7413.61	7416.54	7416.54	7416.54	7416.54	7416.54	7416.55	925.5	4006.28
925.7	7416.66	7416.53	7416.53	7416.53	7416.53	7416.53	7416.53	925.4	4035.04
925.6	7418.63	7416.53	7416.53	7416.53	7416.53	7416.53	7416.53	925.3	4055.57
925.5	7417.22	7418.54	7418.54	7418.54	7418.54	7418.54	7418.54	925.2	4047.44
925.4	7419.66	7420.55	7420.55	7420.55	7420.55	7420.55	7420.55	925.1	4070.53
	7426.67	--	--	--	--	--	7426.67

## Sheet: Figure 10b
Data
Time (ps)	Displacement(Å)
0	0
10	0.01919
20	0.05293
30	0.59469
40	0.75319
50	0.54864
60	0.60954
70	1.09274
80	1.02234
90	0.96569
100	0.81577
110	0.74813
120	1.12305
130	1.0817
140	1.15049
150	1.0255
160	1.22978
170	1.43384
180	1.58372
190	1.55424
200	1.4104
210	1.82266
220	1.65859
230	1.55501
240	1.6186
250	1.39599
260	1.71754
270	1.73138
280	1.68008
290	1.64164
300	1.79727
310	1.73809
320	1.78614
330	1.85562
340	1.74243
350	1.92821
360	2.1268
370	2.09827
380	2.15082
390	2.05257
400	1.83632
410	1.85192
420	1.81023
430	1.71187
440	1.90514
450	1.6374
460	1.49201
470	1.70018
480	1.60555
490	1.80157
500	1.65132
510	1.80642
520	1.86349
530	1.76903
540	1.87131
550	1.53107
560	1.74782
570	2.21226
580	2.14594
590	2.2509
600	1.94866
610	1.83297
620	1.89203
630	2.07429
640	2.1064
650	2.1777
660	1.78727
670	1.88926
680	1.69473
690	1.63547
700	1.57198
710	1.8126
720	1.90877
730	2.00027
740	2.30854
750	2.26418
760	2.1053
770	2.33227
780	2.46228
790	2.33107
800	2.58774
810	2.4616
820	2.58321
830	2.31554
840	2.34435
850	2.36924
860	2.34244
870	2.00328
880	2.01636
890	1.82247
900	1.90414
910	2.11666
920	2.39383
930	2.37176
940	2.69195
950	2.75502
960	2.32062
970	2.39961
980	2.29449
990	2.11118

## Sheet: Figure 11
Data
Before annealing		After annealing
Hardness (GPa)	Elastic modulus (Gpa)	Hardness (GPa)	Elastic modulus (GPa)
7.8	117.075	8.23	120.035
7.88	119.811	8.03	115.238
8.05	125.693	9.22	121.73
7.9	114.061	8.4	116.21
7.66	116.304	8.55	104.091
7.4	115.67	8.87	117.488
7.09	107.241	9.47	104.091
8.58	119.814	9.8	117.488
7.7	116.388	9.47	102.107
8.6	123.424	9.82	112.327
8.5	116.464	9.77	110.227
8.87	121.303	8.74	115.308
8.15	117.466	8.12	112.259
		7.06	104.856
		7.46	106.254
		7.82	109.608
		9.01	117.691
		8.13	109.957
		7.79	113.178
		8.58	119.556
		7.22	109.643
		8.94	119.986
		8.26	114.372
		8.7	117.653
		7.79	107.923

## Sheet: Figure 15
Data
C		Cu-C
Energy (eV)	Density of states (states/eV)	Energy (eV)	Density of states (states/eV)
-22.6099	0	-22.7165	0
-22.5989	0	-22.7065	0
-22.5889	0	-22.6965	0
-22.5789	0	-22.6865	0
-22.5679	0	-22.6765	0
-22.5579	0	-22.6655	0
-22.5479	0	-22.6555	0
-22.5369	0	-22.6455	0
-22.5269	0	-22.6355	0
-22.5169	0	-22.6245	0
-22.5059	0	-22.6145	0
-22.4959	0	-22.6045	0
-22.4859	0	-22.5945	0
-22.4759	0	-22.5835	0
-22.4649	0	-22.5735	0
-22.4549	0	-22.5635	0
-22.4449	0	-22.5535	0
-22.4339	0	-22.5425	0
-22.4239	0	-22.5325	0
-22.4139	0	-22.5225	0
-22.4029	0	-22.5125	0
-22.3929	0	-22.5025	0
-22.3829	0	-22.4915	0
-22.3719	0	-22.4815	0
-22.3619	0	-22.4715	0
-22.3519	0	-22.4615	0
-22.3419	0	-22.4505	0
-22.3309	0	-22.4405	0
-22.3209	0	-22.4305	0
-22.3109	0	-22.4205	0
-22.2999	0	-22.4095	0
-22.2899	0	-22.3995	0
-22.2799	0	-22.3895	0
-22.2689	0	-22.3795	0
-22.2589	0	-22.3685	0
-22.2489	0	-22.3585	0
-22.2379	0	-22.3485	0
-22.2279	0	-22.3385	0
-22.2179	0	-22.3285	0
-22.2079	0	-22.3175	0
-22.1969	0	-22.3075	0
-22.1869	0	-22.2975	0
-22.1769	0	-22.2875	0
-22.1659	0	-22.2765	0
-22.1559	0	-22.2665	0
-22.1459	0	-22.2565	0
-22.1349	0	-22.2465	0
-22.1249	0	-22.2355	0
-22.1149	0	-22.2255	0
-22.1049	0	-22.2155	0
-22.0939	0	-22.2055	0
-22.0839	0	-22.1945	0
-22.0739	0	-22.1845	0
-22.0629	0	-22.1745	0
-22.0529	0	-22.1645	0
-22.0429	0	-22.1545	0
-22.0319	0	-22.1435	0
-22.0219	0	-22.1335	0
-22.0119	0	-22.1235	0
-22.0009	0	-22.1135	0
-21.9909	0	-22.1025	0
-21.9809	0	-22.0925	0
-21.9709	0	-22.0825	0
-21.9599	0	-22.0725	0
-21.9499	0	-22.0615	0
-21.9399	0	-22.0515	0
-21.9289	0	-22.0415	0
-21.9189	0	-22.0315	0
-21.9089	0	-22.0205	0
-21.8979	0	-22.0105	0
-21.8879	0	-22.0005	0
-21.8779	0	-21.9905	0
-21.8669	0	-21.9805	0
-21.8569	0	-21.9695	0
-21.8469	0	-21.9595	0
-21.8369	0	-21.9495	0
-21.8259	0	-21.9395	0
-21.8159	0	-21.9285	0
-21.8059	0	-21.9185	0
-21.7949	0	-21.9085	0
-21.7849	0	-21.8985	0
-21.7749	0	-21.8875	0
-21.7639	0	-21.8775	0
-21.7539	0	-21.8675	0
-21.7439	0	-21.8575	0
-21.7329	0	-21.8465	0
-21.7229	0	-21.8365	0
-21.7129	0	-21.8265	0
-21.7029	0	-21.8165	0
-21.6919	0	-21.8065	0
-21.6819	0	-21.7955	0
-21.6719	0	-21.7855	0
-21.6609	0	-21.7755	0
-21.6509	0	-21.7655	0
-21.6409	0	-21.7545	0
-21.6299	0	-21.7445	0
-21.6199	0	-21.7345	0
-21.6099	0	-21.7245	0
-21.5989	0	-21.7135	0
-21.5889	0	-21.7035	0
-21.5789	0	-21.6935	0
-21.5689	0	-21.6835	0
-21.5579	0	-21.6725	0
-21.5479	0	-21.6625	0
-21.5379	0	-21.6525	0
-21.5269	0	-21.6425	0
-21.5169	0	-21.6325	0
-21.5069	0	-21.6215	0
-21.4959	0	-21.6115	0
-21.4859	0	-21.6015	0
-21.4759	0	-21.5915	0
-21.4659	0	-21.5805	0
-21.4549	0	-21.5705	0
-21.4449	0	-21.5605	0
-21.4349	0	-21.5505	0
-21.4239	0	-21.5395	0
-21.4139	0	-21.5295	0
-21.4039	0	-21.5195	0
-21.3929	0	-21.5095	0
-21.3829	0	-21.4985	0
-21.3729	0	-21.4885	0
-21.3619	0	-21.4785	0
-21.3519	0	-21.4685	0
-21.3419	0	-21.4585	0
-21.3319	1e-05	-21.4475	1e-05
-21.3209	2e-05	-21.4375	2e-05
-21.3109	5e-05	-21.4275	6e-05
-21.3009	0.00012	-21.4175	0.00015
-21.2899	0.00028	-21.4065	0.00034
-21.2799	0.00058	-21.3965	0.0007
-21.2699	0.00111	-21.3865	0.00134
-21.2589	0.00198	-21.3765	0.00237
-21.2489	0.0033	-21.3655	0.00391
-21.2389	0.00509	-21.3555	0.00604
-21.2279	0.00741	-21.3455	0.00873
-21.2179	0.01012	-21.3355	0.01188
-21.2079	0.01303	-21.3245	0.01529
-21.1979	0.01595	-21.3145	0.0187
-21.1869	0.01867	-21.3045	0.02186
-21.1769	0.02102	-21.2945	0.02462
-21.1669	0.02294	-21.2845	0.02685
-21.1559	0.02441	-21.2735	0.02859
-21.1459	0.0255	-21.2635	0.02987
-21.1359	0.02629	-21.2535	0.03082
-21.1249	0.02693	-21.2435	0.03157
-21.1149	0.02754	-21.2325	0.03233
-21.1049	0.02822	-21.2225	0.03314
-21.0939	0.02895	-21.2125	0.03403
-21.0839	0.02959	-21.2025	0.03487
-21.0739	0.03	-21.1915	0.03542
-21.0639	0.02992	-21.1815	0.03547
-21.0529	0.02928	-21.1715	0.03484
-21.0429	0.02813	-21.1615	0.03358
-21.0329	0.02663	-21.1505	0.03186
-21.0219	0.02506	-21.1405	0.03
-21.0119	0.02367	-21.1305	0.02825
-21.0019	0.02261	-21.1205	0.02684
-20.9909	0.02192	-21.1105	0.02583
-20.9809	0.02151	-21.0995	0.02511
-20.9709	0.0212	-21.0895	0.02456
-20.9599	0.02084	-21.0795	0.02397
-20.9499	0.02035	-21.0695	0.02326
-20.9399	0.01976	-21.0585	0.02246
-20.9299	0.0192	-21.0485	0.02164
-20.9189	0.01879	-21.0385	0.02095
-20.9089	0.01864	-21.0285	0.02051
-20.8989	0.01871	-21.0175	0.02033
-20.8879	0.01888	-21.0075	0.0203
-20.8779	0.0189	-20.9975	0.02022
-20.8679	0.0186	-20.9875	0.01985
-20.8569	0.01787	-20.9775	0.0191
-20.8469	0.01671	-20.9665	0.01793
-20.8369	0.01527	-20.9565	0.01642
-20.8269	0.01367	-20.9465	0.01475
-20.8159	0.0121	-20.9365	0.01307
-20.8059	0.01059	-20.9255	0.01146
-20.7959	0.00919	-20.9155	0.00997
-20.7849	0.00784	-20.9055	0.00858
-20.7749	0.0065	-20.8955	0.00723
-20.7649	0.0052	-20.8845	0.00588
-20.7539	0.00394	-20.8745	0.0046
-20.7439	0.00284	-20.8645	0.00342
-20.7339	0.00192	-20.8545	0.00239
-20.7229	0.00121	-20.8435	0.00156
-20.7129	0.00071	-20.8335	0.00095
-20.7029	0.00038	-20.8235	0.00054
-20.6929	0.0002	-20.8135	0.00029
-20.6819	9e-05	-20.8035	0.00013
-20.6719	3e-05	-20.7925	6e-05
-20.6619	1e-05	-20.7825	2e-05
-20.6509	0	-20.7725	1e-05
-20.6409	0	-20.7625	2e-05
-20.6309	0	-20.7515	5e-05
-20.6199	0	-20.7415	0.0001
-20.6099	0	-20.7315	0.00022
-20.5999	1e-05	-20.7215	0.00043
-20.5889	4e-05	-20.7105	0.00078
-20.5789	8e-05	-20.7005	0.00132
-20.5689	0.00018	-20.6905	0.00209
-20.5589	0.00035	-20.6805	0.0031
-20.5479	0.00064	-20.6695	0.00434
-20.5379	0.00108	-20.6595	0.00579
-20.5279	0.00166	-20.6495	0.00745
-20.5169	0.00242	-20.6395	0.00938
-20.5069	0.00325	-20.6295	0.01174
-20.4969	0.00407	-20.6185	0.01467
-20.4859	0.0048	-20.6085	0.01836
-20.4759	0.00534	-20.5985	0.02289
-20.4659	0.00564	-20.5885	0.02829
-20.4549	0.00573	-20.5775	0.03437
-20.4449	0.00568	-20.5675	0.04086
-20.4349	0.0056	-20.5575	0.04738
-20.4249	0.00557	-20.5475	0.05344
-20.4139	0.00567	-20.5365	0.0585
-20.4039	0.006	-20.5265	0.06198
-20.3939	0.00663	-20.5165	0.06341
-20.3829	0.00762	-20.5065	0.06245
-20.3729	0.00918	-20.4955	0.05917
-20.3629	0.01166	-20.4855	0.05383
-20.3519	0.01558	-20.4755	0.04701
-20.3419	0.02161	-20.4655	0.03941
-20.3319	0.03038	-20.4555	0.03166
-20.3209	0.04218	-20.4445	0.02435
-20.3109	0.05676	-20.4345	0.01791
-20.3009	0.07295	-20.4245	0.01254
-20.2909	0.08888	-20.4145	0.00835
-20.2799	0.10222	-20.4035	0.00526
-20.2699	0.11079	-20.3935	0.00313
-20.2599	0.11324	-20.3835	0.00175
-20.2489	0.10923	-20.3735	0.00091
-20.2389	0.0996	-20.3625	0.00044
-20.2289	0.08605	-20.3525	0.0002
-20.2179	0.07053	-20.3425	8e-05
-20.2079	0.0549	-20.3325	3e-05
-20.1979	0.04059	-20.3215	1e-05
-20.1879	0.02848	-20.3115	1e-05
-20.1769	0.01895	-20.3015	1e-05
-20.1669	0.01193	-20.2915	3e-05
-20.1569	0.00708	-20.2815	8e-05
-20.1459	0.00396	-20.2705	0.0002
-20.1359	0.00207	-20.2605	0.00047
-20.1259	0.00102	-20.2505	0.00101
-20.1149	0.00048	-20.2405	0.00195
-20.1049	0.00025	-20.2295	0.00356
-20.0949	0.00022	-20.2195	0.00598
-20.0839	0.0004	-20.2095	0.00942
-20.0739	0.00088	-20.1995	0.01385
-20.0639	0.0019	-20.1885	0.01911
-20.0539	0.00382	-20.1785	0.02492
-20.0429	0.00713	-20.1685	0.03089
-20.0329	0.01235	-20.1585	0.03674
-20.0229	0.01986	-20.1475	0.04227
-20.0119	0.02973	-20.1375	0.04749
-20.0019	0.04154	-20.1275	0.05238
-19.9919	0.05434	-20.1175	0.05688
-19.9809	0.06674	-20.1075	0.06066
-19.9709	0.07726	-20.0965	0.06325
-19.9609	0.08465	-20.0865	0.06419
-19.9499	0.0882	-20.0765	0.06322
-19.9399	0.08779	-20.0665	0.06059
-19.9299	0.08393	-20.0555	0.05694
-19.9199	0.07751	-20.0455	0.0532
-19.9089	0.06954	-20.0355	0.05021
-19.8989	0.06105	-20.0255	0.04852
-19.8889	0.05284	-20.0145	0.04812
-19.8779	0.04554	-20.0045	0.0486
-19.8679	0.03951	-19.9945	0.04929
-19.8579	0.03498	-19.9845	0.0496
-19.8469	0.0319	-19.9735	0.04915
-19.8369	0.03013	-19.9635	0.04793
-19.8269	0.02933	-19.9535	0.04612
-19.8159	0.02916	-19.9435	0.044
-19.8059	0.02922	-19.9335	0.04181
-19.7959	0.02919	-19.9225	0.03968
-19.7859	0.02882	-19.9125	0.03769
-19.7749	0.02792	-19.9025	0.03586
-19.7649	0.02643	-19.8925	0.03422
-19.7549	0.02442	-19.8815	0.03273
-19.7439	0.02203	-19.8715	0.03128
-19.7339	0.01947	-19.8615	0.02976
-19.7239	0.01694	-19.8515	0.02797
-19.7129	0.01461	-19.8405	0.02586
-19.7029	0.01263	-19.8305	0.02355
-19.6929	0.01105	-19.8205	0.02136
-19.6819	0.00998	-19.8105	0.01982
-19.6719	0.00947	-19.7995	0.01952
-19.6619	0.0095	-19.7895	0.02115
-19.6519	0.00995	-19.7795	0.0252
-19.6409	0.01057	-19.7695	0.03185
-19.6309	0.01111	-19.7595	0.04089
-19.6209	0.01137	-19.7485	0.05164
-19.6099	0.01127	-19.7385	0.06316
-19.5999	0.01103	-19.7285	0.07459
-19.5899	0.011	-19.7185	0.08557
-19.5789	0.01174	-19.7075	0.09636
-19.5689	0.01384	-19.6975	0.10798
-19.5589	0.01788	-19.6875	0.12135
-19.5489	0.02432	-19.6775	0.1371
-19.5379	0.03357	-19.6665	0.15497
-19.5279	0.04593	-19.6565	0.17334
-19.5179	0.06163	-19.6465	0.18967
-19.5069	0.08075	-19.6365	0.2015
-19.4969	0.10281	-19.6255	0.20659
-19.4869	0.12661	-19.6155	0.2037
-19.4759	0.14993	-19.6055	0.19304
-19.4659	0.1697	-19.5955	0.17583
-19.4559	0.18306	-19.5855	0.15419
-19.4449	0.18797	-19.5745	0.13071
-19.4349	0.18434	-19.5645	0.10802
-19.4249	0.1741	-19.5545	0.08818
-19.4149	0.16102	-19.5445	0.0728
-19.4039	0.1492	-19.5335	0.06258
-19.3939	0.14169	-19.5235	0.05734
-19.3839	0.13949	-19.5135	0.05622
-19.3729	0.14128	-19.5035	0.05788
-19.3629	0.14387	-19.4925	0.06092
-19.3529	0.14409	-19.4825	0.0641
-19.3419	0.13957	-19.4725	0.0667
-19.3319	0.12983	-19.4625	0.06864
-19.3219	0.11641	-19.4515	0.07035
-19.3109	0.10196	-19.4415	0.07262
-19.3009	0.08933	-19.4315	0.0761
-19.2909	0.0809	-19.4215	0.08103
-19.2809	0.07788	-19.4115	0.08704
-19.2699	0.08037	-19.4005	0.09322
-19.2599	0.08764	-19.3905	0.0985
-19.2499	0.09853	-19.3805	0.10204
-19.2389	0.11189	-19.3705	0.10352
-19.2289	0.12664	-19.3595	0.10322
-19.2189	0.14213	-19.3495	0.10189
-19.2079	0.15779	-19.3395	0.10053
-19.1979	0.17316	-19.3295	0.10009
-19.1879	0.18798	-19.3185	0.10126
-19.1769	0.20168	-19.3085	0.10439
-19.1669	0.21341	-19.2985	0.10939
-19.1569	0.22232	-19.2885	0.11568
-19.1469	0.22746	-19.2775	0.12238
-19.1359	0.22814	-19.2675	0.12866
-19.1259	0.22449	-19.2575	0.1333
-19.1159	0.21678	-19.2475	0.13568
-19.1049	0.20592	-19.2375	0.13577
-19.0949	0.19296	-19.2265	0.13384
-19.0849	0.17858	-19.2165	0.13079
-19.0739	0.16353	-19.2065	0.12737
-19.0639	0.14815	-19.1965	0.12445
-19.0539	0.13296	-19.1855	0.12221
-19.0429	0.11836	-19.1755	0.1205
-19.0329	0.10526	-19.1655	0.11891
-19.0229	0.09414	-19.1555	0.11711
-19.0129	0.0855	-19.1445	0.11484
-19.0019	0.07941	-19.1345	0.11204
-18.9919	0.07551	-19.1245	0.10887
-18.9819	0.07311	-19.1145	0.10536
-18.9709	0.07135	-19.1045	0.10146
-18.9609	0.06944	-19.0935	0.09713
-18.9509	0.06684	-19.0835	0.0924
-18.9399	0.06347	-19.0735	0.08747
-18.9299	0.05964	-19.0635	0.08273
-18.9199	0.05599	-19.0525	0.07873
-18.9099	0.05327	-19.0425	0.07587
-18.8989	0.05217	-19.0325	0.07437
-18.8889	0.05303	-19.0225	0.07426
-18.8789	0.05576	-19.0115	0.07524
-18.8679	0.05986	-19.0015	0.07686
-18.8579	0.06454	-18.9915	0.07865
-18.8479	0.0689	-18.9815	0.08019
-18.8369	0.07232	-18.9705	0.08135
-18.8269	0.07465	-18.9605	0.08229
-18.8169	0.07621	-18.9505	0.08345
-18.8059	0.07766	-18.9405	0.0854
-18.7959	0.07974	-18.9305	0.08847
-18.7859	0.08295	-18.9195	0.09255
-18.7759	0.08729	-18.9095	0.09701
-18.7649	0.09214	-18.8995	0.10094
-18.7549	0.09638	-18.8895	0.10334
-18.7449	0.09867	-18.8785	0.1037
-18.7339	0.09785	-18.8685	0.10199
-18.7239	0.09337	-18.8585	0.09867
-18.7139	0.0855	-18.8485	0.09445
-18.7029	0.07524	-18.8375	0.09001
-18.6929	0.06398	-18.8275	0.08586
-18.6829	0.05313	-18.8175	0.08227
-18.6719	0.0437	-18.8075	0.07928
-18.6619	0.0362	-18.7965	0.07684
-18.6519	0.03065	-18.7865	0.07481
-18.6419	0.02676	-18.7765	0.07298
-18.6309	0.02414	-18.7665	0.07105
-18.6209	0.0225	-18.7565	0.06873
-18.6109	0.02162	-18.7455	0.06586
-18.5999	0.02142	-18.7355	0.06243
-18.5899	0.02193	-18.7255	0.0587
-18.5799	0.02317	-18.7155	0.05503
-18.5689	0.02522	-18.7045	0.05191
-18.5589	0.02805	-18.6945	0.04972
-18.5489	0.03146	-18.6845	0.04871
-18.5379	0.03519	-18.6745	0.04889
-18.5279	0.03883	-18.6635	0.0501
-18.5179	0.04204	-18.6535	0.0519
-18.5079	0.04463	-18.6435	0.05385
-18.4969	0.04656	-18.6335	0.05552
-18.4869	0.04798	-18.6225	0.05656
-18.4769	0.04907	-18.6125	0.05682
-18.4659	0.05011	-18.6025	0.05631
-18.4559	0.0513	-18.5925	0.05516
-18.4459	0.05273	-18.5825	0.05365
-18.4349	0.05442	-18.5715	0.05207
-18.4249	0.05616	-18.5615	0.05069
-18.4149	0.05768	-18.5515	0.04958
-18.4039	0.0587	-18.5415	0.04864
-18.3939	0.05912	-18.5305	0.04761
-18.3839	0.05911	-18.5205	0.04627
-18.3739	0.05901	-18.5105	0.04453
-18.3629	0.0592	-18.5005	0.04251
-18.3529	0.05985	-18.4895	0.0405
-18.3429	0.06085	-18.4795	0.03888
-18.3319	0.06176	-18.4695	0.03795
-18.3219	0.06203	-18.4595	0.03777
-18.3119	0.06125	-18.4485	0.03825
-18.3009	0.0593	-18.4385	0.0391
-18.2909	0.05644	-18.4285	0.03998
-18.2809	0.05326	-18.4185	0.04046
-18.2709	0.05033	-18.4085	0.04035
-18.2599	0.04811	-18.3975	0.03948
-18.2499	0.04668	-18.3875	0.03788
-18.2399	0.04576	-18.3775	0.03573
-18.2289	0.0449	-18.3675	0.0333
-18.2189	0.04362	-18.3565	0.03097
-18.2089	0.04172	-18.3465	0.02909
-18.1979	0.03927	-18.3365	0.02802
-18.1879	0.03663	-18.3265	0.02797
-18.1779	0.03424	-18.3155	0.029
-18.1669	0.03252	-18.3055	0.03092
-18.1569	0.03166	-18.2955	0.03336
-18.1469	0.03172	-18.2855	0.03592
-18.1369	0.03256	-18.2745	0.03825
-18.1259	0.03404	-18.2645	0.04029
-18.1159	0.03595	-18.2545	0.04225
-18.1059	0.03806	-18.2445	0.04453
-18.0949	0.04017	-18.2345	0.04745
-18.0849	0.0421	-18.2235	0.05106
-18.0749	0.04367	-18.2135	0.0551
-18.0639	0.04485	-18.2035	0.05905
-18.0539	0.04563	-18.1935	0.06234
-18.0439	0.04611	-18.1825	0.06459
-18.0329	0.04647	-18.1725	0.06564
-18.0229	0.04694	-18.1625	0.0656
-18.0129	0.0478	-18.1525	0.0647
-18.0029	0.0494	-18.1415	0.06325
-17.9919	0.05215	-18.1315	0.06152
-17.9819	0.05636	-18.1215	0.05988
-17.9719	0.06229	-18.1115	0.05869
-17.9609	0.06988	-18.1005	0.05826
-17.9509	0.07861	-18.0905	0.05884
-17.9409	0.08752	-18.0805	0.06055
-17.9299	0.09523	-18.0705	0.06332
-17.9199	0.10037	-18.0605	0.06683
-17.9099	0.1019	-18.0495	0.07047
-17.8989	0.09949	-18.0395	0.07361
-17.8889	0.09365	-18.0295	0.07545
-17.8789	0.08555	-18.0195	0.07542
-17.8689	0.07676	-18.0085	0.07317
-17.8579	0.06878	-17.9985	0.06875
-17.8479	0.06273	-17.9885	0.0627
-17.8379	0.05924	-17.9785	0.05573
-17.8269	0.05827	-17.9675	0.04884
-17.8169	0.05943	-17.9575	0.04281
-17.8069	0.06187	-17.9475	0.03822
-17.7959	0.06482	-17.9375	0.03534
-17.7859	0.06761	-17.9265	0.0341
-17.7759	0.06992	-17.9165	0.03423
-17.7649	0.07186	-17.9065	0.03536
-17.7549	0.07375	-17.8965	0.03714
-17.7449	0.07587	-17.8865	0.03921
-17.7349	0.07817	-17.8755	0.04134
-17.7239	0.08017	-17.8655	0.04346
-17.7139	0.08109	-17.8555	0.04566
-17.7039	0.08017	-17.8455	0.04816
-17.6929	0.07709	-17.8345	0.0512
-17.6829	0.07215	-17.8245	0.05487
-17.6729	0.06623	-17.8145	0.05902
-17.6619	0.06043	-17.8045	0.0633
-17.6519	0.05572	-17.7935	0.06728
-17.6419	0.05271	-17.7835	0.07056
-17.6309	0.0515	-17.7735	0.07284
-17.6209	0.05187	-17.7635	0.07389
-17.6109	0.05336	-17.7525	0.07351
-17.6009	0.05563	-17.7425	0.07156
-17.5899	0.05833	-17.7325	0.06809
-17.5799	0.06127	-17.7225	0.06341
-17.5699	0.06435	-17.7125	0.05826
-17.5589	0.06748	-17.7015	0.05358
-17.5489	0.07049	-17.6915	0.05043
-17.5389	0.07319	-17.6815	0.04955
-17.5279	0.07527	-17.6715	0.05112
-17.5179	0.07641	-17.6605	0.05466
-17.5079	0.07635	-17.6505	0.05924
-17.4979	0.07503	-17.6405	0.06373
-17.4869	0.07266	-17.6305	0.0672
-17.4769	0.0697	-17.6195	0.06935
-17.4669	0.06684	-17.6095	0.07039
-17.4559	0.06477	-17.5995	0.07115
-17.4459	0.06407	-17.5895	0.07253
-17.4359	0.06495	-17.5785	0.07515
-17.4249	0.06728	-17.5685	0.0791
-17.4149	0.07055	-17.5585	0.08386
-17.4049	0.07412	-17.5485	0.0885
-17.3939	0.07735	-17.5385	0.0921
-17.3839	0.07978	-17.5275	0.09412
-17.3739	0.08118	-17.5175	0.09457
-17.3639	0.08157	-17.5075	0.09403
-17.3529	0.08101	-17.4975	0.09332
-17.3429	0.07971	-17.4865	0.09318
-17.3329	0.07768	-17.4765	0.09398
-17.3219	0.07494	-17.4665	0.09577
-17.3119	0.07144	-17.4565	0.09832
-17.3019	0.06719	-17.4455	0.10136
-17.2909	0.06227	-17.4355	0.10466
-17.2809	0.05687	-17.4255	0.10795
-17.2709	0.05142	-17.4155	0.11084
-17.2599	0.04638	-17.4045	0.1128
-17.2499	0.04238	-17.3945	0.11327
-17.2399	0.03996	-17.3845	0.11185
-17.2299	0.03964	-17.3745	0.10841
-17.2189	0.04173	-17.3645	0.10332
-17.2089	0.04627	-17.3535	0.09719
-17.1989	0.05311	-17.3435	0.09076
-17.1879	0.06182	-17.3335	0.08476
-17.1779	0.07183	-17.3235	0.07978
-17.1679	0.0824	-17.3125	0.07639
-17.1569	0.0927	-17.3025	0.07504
-17.1469	0.10175	-17.2925	0.07608
-17.1369	0.10859	-17.2825	0.07962
-17.1259	0.1124	-17.2715	0.08526
-17.1159	0.11267	-17.2615	0.09225
-17.1059	0.10946	-17.2515	0.09943
-17.0959	0.10341	-17.2415	0.10562
-17.0849	0.09562	-17.2305	0.10988
-17.0749	0.0874	-17.2205	0.11171
-17.0649	0.07991	-17.2105	0.11111
-17.0539	0.07398	-17.2005	0.10846
-17.0439	0.06983	-17.1905	0.10425
-17.0339	0.06722	-17.1795	0.09893
-17.0229	0.06543	-17.1695	0.09291
-17.0129	0.0637	-17.1595	0.08643
-17.0029	0.06137	-17.1495	0.07969
-16.9919	0.05821	-17.1385	0.07298
-16.9819	0.05449	-17.1285	0.06651
-16.9719	0.05084	-17.1185	0.06053
-16.9619	0.04812	-17.1085	0.05537
-16.9509	0.0471	-17.0975	0.05137
-16.9409	0.04827	-17.0875	0.04891
-16.9309	0.05175	-17.0775	0.04835
-16.9199	0.0573	-17.0675	0.04978
-16.9099	0.06434	-17.0575	0.05306
-16.8999	0.07218	-17.0465	0.05766
-16.8889	0.08016	-17.0365	0.06298
-16.8789	0.08778	-17.0265	0.06844
-16.8689	0.09471	-17.0165	0.07364
-16.8589	0.10076	-17.0055	0.07833
-16.8479	0.10572	-16.9955	0.08233
-16.8379	0.10928	-16.9855	0.08547
-16.8279	0.11104	-16.9755	0.0875
-16.8169	0.11077	-16.9645	0.08819
-16.8069	0.10857	-16.9545	0.08732
-16.7969	0.10499	-16.9445	0.08496
-16.7859	0.10092	-16.9345	0.08133
-16.7759	0.09723	-16.9235	0.07693
-16.7659	0.09454	-16.9135	0.07242
-16.7549	0.093	-16.9035	0.06854
-16.7449	0.0924	-16.8935	0.06597
-16.7349	0.09242	-16.8835	0.06519
-16.7249	0.09292	-16.8725	0.06624
-16.7139	0.09405	-16.8625	0.06875
-16.7039	0.0962	-16.8525	0.07203
-16.6939	0.09964	-16.8425	0.07527
-16.6829	0.10429	-16.8315	0.07782
-16.6729	0.10944	-16.8215	0.07931
-16.6629	0.11389	-16.8115	0.07973
-16.6519	0.11629	-16.8015	0.07929
-16.6419	0.11551	-16.7905	0.07827
-16.6319	0.11112	-16.7805	0.07697
-16.6209	0.1035	-16.7705	0.07559
-16.6109	0.09378	-16.7605	0.0743
-16.6009	0.08353	-16.7495	0.07339
-16.5909	0.07429	-16.7395	0.07315
-16.5799	0.06715	-16.7295	0.07377
-16.5699	0.06262	-16.7195	0.07521
-16.5599	0.06053	-16.7095	0.07717
-16.5489	0.06026	-16.6985	0.07914
-16.5389	0.06097	-16.6885	0.08065
-16.5289	0.06195	-16.6785	0.08139
-16.5179	0.06273	-16.6685	0.08136
-16.5079	0.06322	-16.6575	0.08077
-16.4979	0.0636	-16.6475	0.07994
-16.4869	0.06426	-16.6375	0.07906
-16.4769	0.06539	-16.6275	0.07811
-16.4669	0.06705	-16.6165	0.07688
-16.4569	0.06897	-16.6065	0.07514
-16.4459	0.07069	-16.5965	0.07282
-16.4359	0.07179	-16.5865	0.07019
-16.4259	0.07201	-16.5755	0.06778
-16.4149	0.07139	-16.5655	0.06623
-16.4049	0.07022	-16.5555	0.06623
-16.3949	0.06899	-16.5455	0.06805
-16.3839	0.06813	-16.5355	0.07152
-16.3739	0.06801	-16.5245	0.07597
-16.3639	0.06876	-16.5145	0.08042
-16.3529	0.07032	-16.5045	0.08383
-16.3429	0.07244	-16.4945	0.08547
-16.3329	0.07473	-16.4835	0.08509
-16.3229	0.07684	-16.4735	0.08292
-16.3119	0.0785	-16.4635	0.07968
-16.3019	0.07958	-16.4535	0.07621
-16.2919	0.0802	-16.4425	0.0734
-16.2809	0.0806	-16.4325	0.07198
-16.2709	0.08108	-16.4225	0.07245
-16.2609	0.08178	-16.4125	0.07496
-16.2499	0.0827	-16.4015	0.07937
-16.2399	0.08361	-16.3915	0.08518
-16.2299	0.0843	-16.3815	0.09166
-16.2199	0.08457	-16.3715	0.09805
-16.2089	0.08446	-16.3615	0.10371
-16.1989	0.08425	-16.3505	0.10829
-16.1889	0.08436	-16.3405	0.11173
-16.1779	0.08518	-16.3305	0.11417
-16.1679	0.08689	-16.3205	0.1158
-16.1579	0.08951	-16.3095	0.11676
-16.1469	0.09266	-16.2995	0.11702
-16.1369	0.09595	-16.2895	0.11654
-16.1269	0.09887	-16.2795	0.1152
-16.1159	0.101	-16.2685	0.113
-16.1059	0.10205	-16.2585	0.11013
-16.0959	0.10192	-16.2485	0.10684
-16.0859	0.10065	-16.2385	0.10337
-16.0749	0.09855	-16.2275	0.09988
-16.0649	0.09611	-16.2175	0.09636
-16.0549	0.09396	-16.2075	0.09284
-16.0439	0.09271	-16.1975	0.08945
-16.0339	0.09283	-16.1875	0.08656
-16.0239	0.09457	-16.1765	0.08463
-16.0129	0.09784	-16.1665	0.08403
-16.0029	0.10237	-16.1565	0.08469
-15.9929	0.10771	-16.1465	0.08609
-15.9819	0.11349	-16.1355	0.08738
-15.9719	0.11938	-16.1255	0.08767
-15.9619	0.12497	-16.1155	0.08644
-15.9519	0.13011	-16.1055	0.08371
-15.9409	0.13416	-16.0945	0.08007
-15.9309	0.13695	-16.0845	0.07644
-15.9209	0.13811	-16.0745	0.07373
-15.9099	0.1374	-16.0645	0.07262
-15.8999	0.13507	-16.0535	0.0734
-15.8899	0.13111	-16.0435	0.07588
-15.8789	0.12582	-16.0335	0.07966
-15.8689	0.11925	-16.0235	0.08402
-15.8589	0.11172	-16.0135	0.08824
-15.8479	0.10356	-16.0025	0.09156
-15.8379	0.09521	-15.9925	0.09335
-15.8279	0.0872	-15.9825	0.09326
-15.8179	0.07997	-15.9725	0.0913
-15.8069	0.0738	-15.9615	0.08784
-15.7969	0.0687	-15.9515	0.08365
-15.7869	0.06466	-15.9415	0.07956
-15.7759	0.06169	-15.9315	0.0763
-15.7659	0.06001	-15.9205	0.07426
-15.7559	0.05988	-15.9105	0.0735
-15.7449	0.06156	-15.9005	0.07382
-15.7349	0.06507	-15.8905	0.075
-15.7249	0.07003	-15.8795	0.07704
-15.7139	0.07584	-15.8695	0.08004
-15.7039	0.08166	-15.8595	0.08431
-15.6939	0.08677	-15.8495	0.09003
-15.6839	0.09071	-15.8395	0.09713
-15.6729	0.09332	-15.8285	0.10519
-15.6629	0.09468	-15.8185	0.11342
-15.6529	0.09493	-15.8085	0.12085
-15.6419	0.09412	-15.7985	0.12658
-15.6319	0.0922	-15.7875	0.12994
-15.6219	0.08918	-15.7775	0.13056
-15.6109	0.08535	-15.7675	0.12838
-15.6009	0.08128	-15.7575	0.12355
-15.5909	0.07775	-15.7465	0.11641
-15.5809	0.07558	-15.7365	0.10742
-15.5699	0.07527	-15.7265	0.09728
-15.5599	0.07701	-15.7165	0.08679
-15.5499	0.0807	-15.7055	0.07685
-15.5389	0.08612	-15.6955	0.06835
-15.5289	0.09295	-15.6855	0.06194
-15.5189	0.10066	-15.6755	0.05796
-15.5079	0.10848	-15.6655	0.05633
-15.4979	0.11533	-15.6545	0.05658
-15.4879	0.11996	-15.6445	0.05793
-15.4769	0.12144	-15.6345	0.05959
-15.4669	0.1194	-15.6245	0.06093
-15.4569	0.11424	-15.6135	0.06165
-15.4469	0.10697	-15.6035	0.06177
-15.4359	0.09893	-15.5935	0.06153
-15.4259	0.09141	-15.5835	0.0612
-15.4159	0.08542	-15.5725	0.06105
-15.4049	0.08161	-15.5625	0.06113
-15.3949	0.08022	-15.5525	0.06137
-15.3849	0.08115	-15.5425	0.0616
-15.3739	0.08395	-15.5315	0.06165
-15.3639	0.08781	-15.5215	0.06134
-15.3539	0.09185	-15.5115	0.06073
-15.3429	0.09519	-15.5015	0.06001
-15.3329	0.09717	-15.4915	0.05947
-15.3229	0.09753	-15.4805	0.0594
-15.3129	0.09633	-15.4705	0.05996
-15.3019	0.09396	-15.4605	0.06116
-15.2919	0.09088	-15.4505	0.06293
-15.2819	0.08754	-15.4395	0.06508
-15.2709	0.08417	-15.4295	0.06741
-15.2609	0.0808	-15.4195	0.06964
-15.2509	0.07731	-15.4095	0.07136
-15.2399	0.07358	-15.3985	0.07211
-15.2299	0.06962	-15.3885	0.0716
-15.2199	0.06571	-15.3785	0.06979
-15.2089	0.06233	-15.3685	0.06714
-15.1989	0.05998	-15.3575	0.06454
-15.1889	0.059	-15.3475	0.06314
-15.1789	0.05934	-15.3375	0.06406
-15.1679	0.06066	-15.3275	0.06806
-15.1579	0.06238	-15.3175	0.07525
-15.1479	0.06395	-15.3065	0.08497
-15.1369	0.06509	-15.2965	0.09578
-15.1269	0.06583	-15.2865	0.10593
-15.1169	0.06654	-15.2765	0.11363
-15.1059	0.06771	-15.2655	0.11763
-15.0959	0.06967	-15.2555	0.11756
-15.0859	0.07262	-15.2455	0.11386
-15.0749	0.07645	-15.2355	0.1077
-15.0649	0.08086	-15.2245	0.10041
-15.0549	0.08537	-15.2145	0.09315
-15.0449	0.08939	-15.2045	0.08666
-15.0339	0.09231	-15.1945	0.08133
-15.0239	0.09361	-15.1845	0.07726
-15.0139	0.09309	-15.1735	0.0745
-15.0029	0.09071	-15.1635	0.07309
-14.9929	0.08688	-15.1535	0.07298
-14.9829	0.08226	-15.1435	0.07388
-14.9719	0.07761	-15.1325	0.07531
-14.9619	0.07372	-15.1225	0.07655
-14.9519	0.07122	-15.1125	0.07689
-14.9419	0.07049	-15.1025	0.07595
-14.9309	0.07161	-15.0915	0.07377
-14.9209	0.07451	-15.0815	0.0709
-14.9109	0.07888	-15.0715	0.06814
-14.8999	0.08419	-15.0615	0.06628
-14.8899	0.08963	-15.0505	0.06577
-14.8799	0.09418	-15.0405	0.06666
-14.8689	0.09682	-15.0305	0.06869
-14.8589	0.09681	-15.0205	0.07157
-14.8489	0.09402	-15.0105	0.07516
-14.8379	0.08899	-14.9995	0.07957
-14.8279	0.08282	-14.9895	0.085
-14.8179	0.07675	-14.9795	0.09158
-14.8079	0.07184	-14.9695	0.09917
-14.7969	0.06862	-14.9585	0.10737
-14.7869	0.06702	-14.9485	0.11564
-14.7769	0.06663	-14.9385	0.12347
-14.7659	0.06683	-14.9285	0.13043
-14.7559	0.06726	-14.9175	0.13623
-14.7459	0.06789	-14.9075	0.14037
-14.7349	0.06893	-14.8975	0.14265
-14.7249	0.07083	-14.8875	0.14279
-14.7149	0.07381	-14.8765	0.14088
-14.7039	0.07785	-14.8665	0.13692
-14.6939	0.08254	-14.8565	0.13163
-14.6839	0.08714	-14.8465	0.12556
-14.6739	0.09084	-14.8365	0.11934
-14.6629	0.09281	-14.8255	0.11351
-14.6529	0.09259	-14.8155	0.10845
-14.6429	0.09015	-14.8055	0.10441
-14.6319	0.08606	-14.7955	0.10145
-14.6219	0.08136	-14.7845	0.09942
-14.6119	0.07738	-14.7745	0.0981
-14.6009	0.07543	-14.7645	0.09703
-14.5909	0.07641	-14.7545	0.09579
-14.5809	0.08047	-14.7435	0.09397
-14.5699	0.08695	-14.7335	0.09122
-14.5599	0.09456	-14.7235	0.08745
-14.5499	0.10163	-14.7135	0.0829
-14.5399	0.10659	-14.7025	0.07812
-14.5289	0.10847	-14.6925	0.07391
-14.5189	0.10701	-14.6825	0.07108
-14.5089	0.10281	-14.6725	0.07026
-14.4979	0.09703	-14.6625	0.07166
-14.4879	0.09106	-14.6515	0.07505
-14.4779	0.08619	-14.6415	0.07974
-14.4669	0.08329	-14.6315	0.08488
-14.4569	0.08268	-14.6215	0.08962
-14.4469	0.08409	-14.6105	0.09336
-14.4359	0.08677	-14.6005	0.09585
-14.4259	0.08979	-14.5905	0.09718
-14.4159	0.09227	-14.5805	0.09772
-14.4059	0.09375	-14.5695	0.09789
-14.3949	0.09414	-14.5595	0.09803
-14.3849	0.09391	-14.5495	0.09828
-14.3749	0.09367	-14.5395	0.09852
-14.3639	0.09409	-14.5285	0.09842
-14.3539	0.09563	-14.5185	0.09751
-14.3439	0.09836	-14.5085	0.09533
-14.3329	0.10204	-14.4985	0.09156
-14.3229	0.10608	-14.4885	0.08617
-14.3129	0.10974	-14.4775	0.07951
-14.3029	0.11231	-14.4675	0.07237
-14.2919	0.11327	-14.4575	0.06576
-14.2819	0.11253	-14.4475	0.0607
-14.2719	0.11029	-14.4365	0.05794
-14.2609	0.10704	-14.4265	0.05777
-14.2509	0.10313	-14.4165	0.05996
-14.2409	0.09876	-14.4065	0.06392
-14.2299	0.09388	-14.3955	0.0689
-14.2199	0.08837	-14.3855	0.07425
-14.2099	0.08231	-14.3755	0.07951
-14.1989	0.07611	-14.3655	0.08441
-14.1889	0.07053	-14.3545	0.08889
-14.1789	0.06645	-14.3445	0.093
-14.1689	0.06466	-14.3345	0.09682
-14.1579	0.06557	-14.3245	0.10047
-14.1479	0.06919	-14.3145	0.10406
-14.1379	0.07504	-14.3035	0.10774
-14.1269	0.08234	-14.2935	0.11149
-14.1169	0.09006	-14.2835	0.11524
-14.1069	0.09713	-14.2735	0.11866
-14.0959	0.10257	-14.2625	0.12138
-14.0859	0.10574	-14.2525	0.12321
-14.0759	0.1065	-14.2425	0.12423
-14.0649	0.10527	-14.2325	0.12482
-14.0549	0.10286	-14.2215	0.1257
-14.0449	0.10022	-14.2115	0.1271
-14.0349	0.09827	-14.2015	0.12922
-14.0239	0.09764	-14.1915	0.13158
-14.0139	0.09858	-14.1805	0.13344
-14.0039	0.10104	-14.1705	0.13411
-13.9929	0.10454	-14.1605	0.1335
-13.9829	0.10848	-14.1505	0.13145
-13.9729	0.11222	-14.1405	0.12851
-13.9619	0.11526	-14.1295	0.12512
-13.9519	0.11736	-14.1195	0.12155
-13.9419	0.11842	-14.1095	0.11804
-13.9309	0.11845	-14.0995	0.1146
-13.9209	0.11741	-14.0885	0.11129
-13.9109	0.11533	-14.0785	0.1083
-13.9009	0.11236	-14.0685	0.10592
-13.8899	0.10903	-14.0585	0.10455
-13.8799	0.10614	-14.0475	0.10449
-13.8699	0.10457	-14.0375	0.10579
-13.8589	0.10493	-14.0275	0.10823
-13.8489	0.10734	-14.0175	0.11125
-13.8389	0.11134	-14.0065	0.11425
-13.8279	0.11613	-13.9965	0.11661
-13.8179	0.12076	-13.9865	0.11809
-13.8079	0.12444	-13.9765	0.1187
-13.7969	0.12666	-13.9665	0.11865
-13.7869	0.12724	-13.9555	0.11814
-13.7769	0.12622	-13.9455	0.11725
-13.7669	0.12388	-13.9355	0.1159
-13.7559	0.12061	-13.9255	0.11413
-13.7459	0.117	-13.9145	0.11214
-13.7359	0.11374	-13.9045	0.11047
-13.7249	0.11158	-13.8945	0.10989
-13.7149	0.11122	-13.8845	0.11112
-13.7049	0.11311	-13.8735	0.11453
-13.6939	0.11729	-13.8635	0.11997
-13.6839	0.12326	-13.8535	0.1267
-13.6739	0.13009	-13.8435	0.13373
-13.6639	0.13654	-13.8325	0.14008
-13.6529	0.14137	-13.8225	0.14508
-13.6429	0.14358	-13.8125	0.14846
-13.6329	0.14256	-13.8025	0.15061
-13.6219	0.13845	-13.7925	0.15152
-13.6119	0.13222	-13.7815	0.1516
-13.6019	0.12506	-13.7715	0.15098
-13.5909	0.11832	-13.7615	0.14952
-13.5809	0.11319	-13.7515	0.1473
-13.5709	0.11033	-13.7405	0.14436
-13.5599	0.10996	-13.7305	0.14061
-13.5499	0.11191	-13.7205	0.13602
-13.5399	0.11581	-13.7105	0.13064
-13.5299	0.12117	-13.6995	0.12465
-13.5189	0.12735	-13.6895	0.11856
-13.5089	0.13367	-13.6795	0.11313
-13.4989	0.13923	-13.6695	0.10906
-13.4879	0.14314	-13.6585	0.10668
-13.4779	0.14485	-13.6485	0.10583
-13.4679	0.14405	-13.6385	0.10589
-13.4569	0.14081	-13.6285	0.10608
-13.4469	0.13591	-13.6185	0.1058
-13.4369	0.13017	-13.6075	0.10476
-13.4259	0.1245	-13.5975	0.10309
-13.4159	0.11952	-13.5875	0.10107
-13.4059	0.1155	-13.5775	0.09896
-13.3959	0.11244	-13.5665	0.09689
-13.3849	0.1101	-13.5565	0.09482
-13.3749	0.10822	-13.5465	0.09273
-13.3649	0.10656	-13.5365	0.09073
-13.3539	0.10504	-13.5255	0.0891
-13.3439	0.1037	-13.5155	0.0882
-13.3339	0.10268	-13.5055	0.0883
-13.3229	0.10218	-13.4955	0.08925
-13.3129	0.10238	-13.4845	0.09062
-13.3029	0.10332	-13.4745	0.09174
-13.2919	0.10498	-13.4645	0.09201
-13.2819	0.1072	-13.4545	0.09109
-13.2719	0.10985	-13.4445	0.08907
-13.2619	0.11269	-13.4335	0.08638
-13.2509	0.1154	-13.4235	0.08353
-13.2409	0.11751	-13.4135	0.08117
-13.2309	0.11839	-13.4035	0.07981
-13.2199	0.11752	-13.3925	0.08
-13.2099	0.11466	-13.3825	0.08209
-13.1999	0.11014	-13.3725	0.08619
-13.1889	0.10485	-13.3625	0.09204
-13.1789	0.09996	-13.3515	0.09891
-13.1689	0.09657	-13.3415	0.10577
-13.1579	0.09532	-13.3315	0.11156
-13.1479	0.09617	-13.3215	0.11549
-13.1379	0.09853	-13.3105	0.1172
-13.1279	0.10149	-13.3005	0.11679
-13.1169	0.10408	-13.2905	0.11456
-13.1069	0.10558	-13.2805	0.1109
-13.0969	0.10562	-13.2705	0.1061
-13.0859	0.10428	-13.2595	0.1005
-13.0759	0.10194	-13.2495	0.09448
-13.0659	0.09925	-13.2395	0.08858
-13.0549	0.09685	-13.2295	0.08319
-13.0449	0.09522	-13.2185	0.07876
-13.0349	0.09459	-13.2085	0.0754
-13.0249	0.09485	-13.1985	0.07324
-13.0139	0.09573	-13.1885	0.0724
-13.0039	0.09686	-13.1775	0.07311
-12.9939	0.09793	-13.1675	0.07561
-12.9829	0.09864	-13.1575	0.07992
-12.9729	0.09863	-13.1475	0.08569
-12.9629	0.09763	-13.1375	0.09209
-12.9519	0.09547	-13.1265	0.09802
-12.9419	0.09236	-13.1165	0.10236
-12.9319	0.08886	-13.1065	0.10436
-12.9209	0.08589	-13.0965	0.10393
-12.9109	0.08434	-13.0855	0.10151
-12.9009	0.08474	-13.0755	0.09804
-12.8909	0.08693	-13.0655	0.09457
-12.8799	0.09016	-13.0555	0.09187
-12.8699	0.09329	-13.0445	0.09023
-12.8599	0.09518	-13.0345	0.08949
-12.8489	0.09517	-13.0245	0.08922
-12.8389	0.09324	-13.0145	0.08905
-12.8289	0.08995	-13.0035	0.0889
-12.8179	0.08621	-12.9935	0.08906
-12.8079	0.08295	-12.9835	0.09013
-12.7979	0.08077	-12.9735	0.0927
-12.7869	0.07976	-12.9635	0.09713
-12.7769	0.07974	-12.9525	0.10326
-12.7669	0.08033	-12.9425	0.11045
-12.7569	0.08132	-12.9325	0.11769
-12.7459	0.08257	-12.9225	0.12399
-12.7359	0.08407	-12.9115	0.12858
-12.7259	0.08567	-12.9015	0.13122
-12.7149	0.08709	-12.8915	0.13198
-12.7049	0.08799	-12.8815	0.13112
-12.6949	0.08804	-12.8705	0.12881
-12.6839	0.08716	-12.8605	0.12504
-12.6739	0.08551	-12.8505	0.1198
-12.6639	0.08341	-12.8405	0.11323
-12.6529	0.08134	-12.8295	0.10585
-12.6429	0.07977	-12.8195	0.09845
-12.6329	0.07915	-12.8095	0.0919
-12.6229	0.07989	-12.7995	0.08691
-12.6119	0.08235	-12.7895	0.08374
-12.6019	0.08666	-12.7785	0.08221
-12.5919	0.09267	-12.7685	0.08188
-12.5809	0.09986	-12.7585	0.08229
-12.5709	0.10738	-12.7485	0.08314
-12.5609	0.11424	-12.7375	0.08441
-12.5499	0.11944	-12.7275	0.08624
-12.5399	0.12239	-12.7175	0.08878
-12.5299	0.12298	-12.7075	0.09203
-12.5189	0.12167	-12.6965	0.09563
-12.5089	0.11927	-12.6865	0.09883
-12.4989	0.11676	-12.6765	0.10069
-12.4889	0.11477	-12.6665	0.10032
-12.4779	0.11354	-12.6555	0.0972
-12.4679	0.11285	-12.6455	0.09155
-12.4579	0.11217	-12.6355	0.08433
-12.4469	0.11091	-12.6255	0.07705
-12.4369	0.10867	-12.6155	0.07137
-12.4269	0.10535	-12.6045	0.06863
-12.4159	0.1011	-12.5945	0.06933
-12.4059	0.09635	-12.5845	0.07313
-12.3959	0.09161	-12.5745	0.07888
-12.3849	0.0875	-12.5635	0.08517
-12.3749	0.08453	-12.5535	0.09067
-12.3649	0.08304	-12.5435	0.09467
-12.3549	0.08307	-12.5335	0.09708
-12.3439	0.08424	-12.5225	0.09826
-12.3339	0.08594	-12.5125	0.09881
-12.3239	0.08738	-12.5025	0.09921
-12.3129	0.08792	-12.4925	0.09956
-12.3029	0.08724	-12.4815	0.09967
-12.2929	0.08537	-12.4715	0.09908
-12.2819	0.08278	-12.4615	0.09733
-12.2719	0.08016	-12.4515	0.09412
-12.2619	0.07824	-12.4415	0.08944
-12.2519	0.07765	-12.4305	0.0836
-12.2409	0.0787	-12.4205	0.07727
-12.2309	0.08136	-12.4105	0.07126
-12.2209	0.08522	-12.4005	0.06654
-12.2099	0.08969	-12.3895	0.06395
-12.1999	0.09423	-12.3795	0.06415
-12.1899	0.09844	-12.3695	0.0674
-12.1789	0.10229	-12.3595	0.07353
-12.1689	0.10588	-12.3485	0.08195
-12.1589	0.10949	-12.3385	0.09178
-12.1479	0.11342	-12.3285	0.10198
-12.1379	0.11773	-12.3185	0.11146
-12.1279	0.12224	-12.3075	0.1192
-12.1179	0.12634	-12.2975	0.12444
-12.1069	0.12909	-12.2875	0.12664
-12.0969	0.12947	-12.2775	0.12568
-12.0869	0.12676	-12.2675	0.12187
-12.0759	0.12089	-12.2565	0.11588
-12.0659	0.11259	-12.2465	0.1088
-12.0559	0.10325	-12.2365	0.10185
-12.0449	0.09469	-12.2265	0.09619
-12.0349	0.0886	-12.2155	0.0927
-12.0249	0.08621	-12.2055	0.0918
-12.0139	0.08802	-12.1955	0.09348
-12.0039	0.09374	-12.1855	0.09731
-11.9939	0.10242	-12.1745	0.10263
-11.9839	0.11262	-12.1645	0.10866
-11.9729	0.12276	-12.1545	0.11457
-11.9629	0.13128	-12.1445	0.11959
-11.9529	0.13691	-12.1335	0.12315
-11.9419	0.13887	-12.1235	0.1249
-11.9319	0.13691	-12.1135	0.12485
-11.9219	0.13144	-12.1035	0.12333
-11.9109	0.12339	-12.0935	0.1209
-11.9009	0.11408	-12.0825	0.1182
-11.8909	0.10506	-12.0725	0.11561
-11.8799	0.09772	-12.0625	0.11333
-11.8699	0.09306	-12.0525	0.11134
-11.8599	0.09134	-12.0415	0.10953
-11.8499	0.09211	-12.0315	0.10798
-11.8389	0.09436	-12.0215	0.10696
-11.8289	0.09687	-12.0115	0.10679
-11.8189	0.09877	-12.0005	0.10772
-11.8079	0.09978	-11.9905	0.10964
-11.7979	0.10014	-11.9805	0.11198
-11.7879	0.10039	-11.9705	0.11383
-11.7769	0.10114	-11.9595	0.11436
-11.7669	0.10266	-11.9495	0.11301
-11.7569	0.10513	-11.9395	0.10981
-11.7459	0.10862	-11.9295	0.10523
-11.7359	0.11324	-11.9195	0.10005
-11.7259	0.11901	-11.9085	0.09501
-11.7159	0.12582	-11.8985	0.09069
-11.7049	0.13303	-11.8885	0.08742
-11.6949	0.13957	-11.8785	0.08539
-11.6849	0.14423	-11.8675	0.08469
-11.6739	0.14597	-11.8575	0.08544
-11.6639	0.14428	-11.8475	0.08776
-11.6539	0.13932	-11.8375	0.09172
-11.6429	0.13178	-11.8265	0.09718
-11.6329	0.12257	-11.8165	0.10365
-11.6229	0.11271	-11.8065	0.11024
-11.6129	0.1031	-11.7965	0.11579
-11.6019	0.09452	-11.7855	0.11925
-11.5919	0.08768	-11.7755	0.11999
-11.5819	0.08308	-11.7655	0.11812
-11.5709	0.08105	-11.7555	0.11446
-11.5609	0.08156	-11.7455	0.11019
-11.5509	0.0843	-11.7345	0.10636
-11.5399	0.08863	-11.7245	0.10355
-11.5299	0.09375	-11.7145	0.10181
-11.5199	0.09891	-11.7045	0.10091
-11.5089	0.1035	-11.6935	0.1007
-11.4989	0.10708	-11.6835	0.10138
-11.4889	0.10946	-11.6735	0.10332
-11.4789	0.11066	-11.6635	0.10686
-11.4679	0.11076	-11.6525	0.1119
-11.4579	0.10998	-11.6425	0.11783
-11.4479	0.10855	-11.6325	0.12355
-11.4369	0.10682	-11.6225	0.1279
-11.4269	0.10524	-11.6115	0.13009
-11.4169	0.10422	-11.6015	0.12989
-11.4059	0.10406	-11.5915	0.12773
-11.3959	0.10485	-11.5815	0.12463
-11.3859	0.10643	-11.5715	0.12172
-11.3749	0.10846	-11.5605	0.12005
-11.3649	0.1105	-11.5505	0.12018
-11.3549	0.11219	-11.5405	0.12201
-11.3449	0.11331	-11.5305	0.12487
-11.3339	0.11374	-11.5195	0.12776
-11.3239	0.11346	-11.5095	0.1297
-11.3139	0.11257	-11.4995	0.13001
-11.3029	0.11131	-11.4895	0.12855
-11.2929	0.11012	-11.4785	0.1256
-11.2829	0.1096	-11.4685	0.12175
-11.2719	0.11051	-11.4585	0.11763
-11.2619	0.11336	-11.4485	0.11383
-11.2519	0.11832	-11.4375	0.1108
-11.2409	0.12492	-11.4275	0.10879
-11.2309	0.13202	-11.4175	0.10806
-11.2209	0.13816	-11.4075	0.10873
-11.2109	0.1418	-11.3975	0.11083
-11.1999	0.14182	-11.3865	0.11423
-11.1899	0.13784	-11.3765	0.11861
-11.1799	0.13016	-11.3665	0.1234
-11.1689	0.11987	-11.3565	0.12807
-11.1589	0.10842	-11.3455	0.13219
-11.1489	0.09738	-11.3355	0.13568
-11.1379	0.08816	-11.3255	0.13873
-11.1279	0.08172	-11.3155	0.14166
-11.1179	0.07853	-11.3045	0.14473
-11.1069	0.07861	-11.2945	0.14781
-11.0969	0.08158	-11.2845	0.15046
-11.0869	0.08701	-11.2745	0.15198
-11.0769	0.09449	-11.2635	0.15168
-11.0659	0.10374	-11.2535	0.14913
-11.0559	0.11438	-11.2435	0.14438
-11.0459	0.12568	-11.2335	0.13809
-11.0349	0.1365	-11.2235	0.13147
-11.0249	0.14536	-11.2125	0.12602
-11.0149	0.15082	-11.2025	0.12316
-11.0039	0.15214	-11.1925	0.12376
-10.9939	0.14952	-11.1825	0.12785
-10.9839	0.14418	-11.1715	0.13441
-10.9739	0.13795	-11.1615	0.14173
-10.9629	0.13264	-11.1515	0.14783
-10.9529	0.12954	-11.1415	0.15124
-10.9429	0.12903	-11.1305	0.15139
-10.9319	0.13071	-11.1205	0.14888
-10.9219	0.13368	-11.1105	0.1451
-10.9119	0.13695	-11.1005	0.14166
-10.9009	0.13968	-11.0905	0.13981
-10.8909	0.14134	-11.0795	0.14002
-10.8809	0.14172	-11.0695	0.14191
-10.8699	0.1408	-11.0595	0.14448
-10.8599	0.13877	-11.0495	0.14649
-10.8499	0.136	-11.0385	0.14689
-10.8399	0.13292	-11.0285	0.14503
-10.8289	0.12997	-11.0185	0.14081
-10.8189	0.12744	-11.0085	0.13456
-10.8089	0.12541	-10.9975	0.12688
-10.7979	0.12383	-10.9875	0.11844
-10.7879	0.12266	-10.9775	0.10986
-10.7779	0.12195	-10.9675	0.10162
-10.7669	0.12187	-10.9565	0.09415
-10.7569	0.12269	-10.9465	0.08789
-10.7469	0.12461	-10.9365	0.08315
-10.7359	0.12761	-10.9265	0.08012
-10.7259	0.13144	-10.9165	0.07873
-10.7159	0.13551	-10.9055	0.07863
-10.7059	0.13898	-10.8955	0.07913
-10.6949	0.14089	-10.8855	0.07941
-10.6849	0.14031	-10.8755	0.07874
-10.6749	0.13664	-10.8645	0.07681
-10.6639	0.12985	-10.8545	0.07387
-10.6539	0.12057	-10.8445	0.0708
-10.6439	0.10999	-10.8345	0.06879
-10.6329	0.09951	-10.8235	0.06905
-10.6229	0.09035	-10.8135	0.07235
-10.6129	0.08323	-10.8035	0.07864
-10.6019	0.07831	-10.7935	0.08705
-10.5919	0.07537	-10.7825	0.09619
-10.5819	0.07409	-10.7725	0.10445
-10.5719	0.07412	-10.7625	0.11058
-10.5609	0.07531	-10.7525	0.11387
-10.5509	0.0776	-10.7425	0.11432
-10.5409	0.08092	-10.7315	0.11245
-10.5299	0.08526	-10.7215	0.10903
-10.5199	0.09046	-10.7115	0.10492
-10.5099	0.09625	-10.7015	0.10095
-10.4989	0.10229	-10.6905	0.09785
-10.4889	0.108	-10.6805	0.09627
-10.4789	0.11291	-10.6705	0.09662
-10.4679	0.11658	-10.6605	0.09894
-10.4579	0.11891	-10.6495	0.10278
-10.4479	0.12009	-10.6395	0.10714
-10.4379	0.1206	-10.6295	0.11093
-10.4269	0.12104	-10.6195	0.11319
-10.4169	0.12185	-10.6085	0.1136
-10.4069	0.12315	-10.5985	0.11255
-10.3959	0.12463	-10.5885	0.11088
-10.3859	0.12563	-10.5785	0.1096
-10.3759	0.12536	-10.5685	0.1094
-10.3649	0.12323	-10.5575	0.11054
-10.3549	0.11907	-10.5475	0.11289
-10.3449	0.11326	-10.5375	0.11619
-10.3349	0.10671	-10.5275	0.12011
-10.3239	0.10058	-10.5165	0.12436
-10.3139	0.09599	-10.5065	0.1286
-10.3039	0.09362	-10.4965	0.13235
-10.2929	0.09362	-10.4865	0.13514
-10.2829	0.09561	-10.4755	0.13658
-10.2729	0.09882	-10.4655	0.13664
-10.2619	0.1024	-10.4555	0.13564
-10.2519	0.10563	-10.4455	0.13413
-10.2419	0.10809	-10.4345	0.13274
-10.2309	0.10963	-10.4245	0.13181
-10.2209	0.11043	-10.4145	0.13139
-10.2109	0.11085	-10.4045	0.13111
-10.2009	0.11141	-10.3945	0.13044
-10.1899	0.11263	-10.3835	0.12891
-10.1799	0.11476	-10.3735	0.1262
-10.1699	0.11771	-10.3635	0.12231
-10.1589	0.1209	-10.3535	0.11769
-10.1489	0.12342	-10.3425	0.11313
-10.1389	0.1245	-10.3325	0.10968
-10.1279	0.1238	-10.3225	0.10832
-10.1179	0.12171	-10.3125	0.10974
-10.1079	0.11913	-10.3015	0.11402
-10.0969	0.11705	-10.2915	0.12067
-10.0869	0.11603	-10.2815	0.12867
-10.0769	0.11589	-10.2715	0.13663
-10.0669	0.11584	-10.2605	0.14325
-10.0559	0.11492	-10.2505	0.14748
-10.0459	0.1125	-10.2405	0.14879
-10.0359	0.10863	-10.2305	0.14727
-10.0249	0.10393	-10.2205	0.14351
-10.0149	0.09937	-10.2095	0.13833
-10.0049	0.09576	-10.1995	0.13259
-9.99386	0.09366	-10.1895	0.12692
-9.98386	0.09319	-10.1795	0.12154
-9.97386	0.0943	-10.1685	0.11644
-9.96286	0.09682	-10.1585	0.11157
-9.95286	0.10058	-10.1485	0.10695
-9.94286	0.10531	-10.1385	0.10281
-9.93286	0.11048	-10.1275	0.0995
-9.92186	0.1153	-10.1175	0.09726
-9.91186	0.11881	-10.1075	0.09612
-9.90186	0.12013	-10.0975	0.09587
-9.89086	0.11882	-10.0865	0.09612
-9.88086	0.11513	-10.0765	0.09651
-9.87086	0.10984	-10.0665	0.09683
-9.85986	0.10409	-10.0565	0.0971
-9.84986	0.09899	-10.0465	0.09742
-9.83986	0.09523	-10.0355	0.09795
-9.82886	0.09316	-10.0255	0.09873
-9.81886	0.09277	-10.0155	0.09971
-9.80886	0.09403	-10.0055	0.10071
-9.79886	0.09693	-9.99452	0.10172
-9.78786	0.1016	-9.98452	0.10266
-9.77786	0.10806	-9.97452	0.10362
-9.76786	0.11609	-9.96452	0.10458
-9.75686	0.12514	-9.95352	0.10548
-9.74686	0.13434	-9.94352	0.1064
-9.73686	0.14265	-9.93352	0.10744
-9.72586	0.14912	-9.92352	0.10893
-9.71586	0.15302	-9.91252	0.11136
-9.70586	0.15403	-9.90252	0.11519
-9.69586	0.15226	-9.89252	0.12068
-9.68486	0.14822	-9.88252	0.12774
-9.67486	0.14271	-9.87252	0.13585
-9.66486	0.13664	-9.86152	0.14412
-9.65386	0.13099	-9.85152	0.15139
-9.64386	0.12655	-9.84152	0.15659
-9.63386	0.12384	-9.83152	0.15882
-9.62286	0.12299	-9.82052	0.15772
-9.61286	0.1237	-9.81052	0.1536
-9.60286	0.12551	-9.80052	0.14737
-9.59186	0.12782	-9.79052	0.14034
-9.58186	0.13024	-9.77952	0.13389
-9.57186	0.13258	-9.76952	0.12902
-9.56186	0.13483	-9.75952	0.1261
-9.55086	0.13703	-9.74952	0.12481
-9.54086	0.13907	-9.73852	0.12439
-9.53086	0.14072	-9.72852	0.12407
-9.51986	0.14175	-9.71852	0.12335
-9.50986	0.14195	-9.70852	0.12213
-9.49986	0.1413	-9.69852	0.12058
-9.48886	0.13985	-9.68752	0.11887
-9.47886	0.13764	-9.67752	0.11697
-9.46886	0.13463	-9.66752	0.1146
-9.45786	0.13077	-9.65752	0.11153
-9.44786	0.1262	-9.64652	0.10767
-9.43786	0.12133	-9.63652	0.10335
-9.42786	0.11686	-9.62652	0.09928
-9.41686	0.1136	-9.61652	0.09629
-9.40686	0.1122	-9.60552	0.0951
-9.39686	0.11295	-9.59552	0.0961
-9.38586	0.11565	-9.58552	0.09913
-9.37586	0.11957	-9.57552	0.1035
-9.36586	0.12367	-9.56452	0.10809
-9.35486	0.1268	-9.55452	0.11172
-9.34486	0.128	-9.54452	0.1133
-9.33486	0.1268	-9.53452	0.11229
-9.32386	0.12323	-9.52452	0.10885
-9.31386	0.11791	-9.51352	0.10376
-9.30386	0.11182	-9.50352	0.09827
-9.29386	0.10603	-9.49352	0.0937
-9.28286	0.1015	-9.48352	0.09108
-9.27286	0.09874	-9.47252	0.09088
-9.26286	0.09774	-9.46252	0.09296
-9.25186	0.09798	-9.45252	0.09672
-9.24186	0.09873	-9.44252	0.10135
-9.23186	0.09934	-9.43152	0.10614
-9.22086	0.09947	-9.42152	0.11071
-9.21086	0.09919	-9.41152	0.11508
-9.20086	0.09881	-9.40152	0.11948
-9.18986	0.09866	-9.39052	0.12419
-9.17986	0.09896	-9.38052	0.12931
-9.16986	0.09968	-9.37052	0.13465
-9.15986	0.10065	-9.36052	0.13971
-9.14886	0.10165	-9.35052	0.14375
-9.13886	0.1026	-9.33952	0.14597
-9.12886	0.10361	-9.32952	0.14578
-9.11786	0.10495	-9.31952	0.14287
-9.10786	0.107	-9.30952	0.13753
-9.09786	0.11008	-9.29852	0.13068
-9.08686	0.11437	-9.28852	0.12373
-9.07686	0.11977	-9.27852	0.11829
-9.06686	0.12597	-9.26852	0.11552
-9.05686	0.13241	-9.25752	0.11586
-9.04586	0.13835	-9.24752	0.11876
-9.03586	0.143	-9.23752	0.12284
-9.02586	0.14559	-9.22752	0.12648
-9.01486	0.14561	-9.21752	0.1283
-9.00486	0.14296	-9.20652	0.12765
-8.99486	0.13807	-9.19652	0.1248
-8.98386	0.13195	-9.18652	0.12078
-8.97386	0.12588	-9.17652	0.11706
-8.96386	0.12123	-9.16552	0.11509
-8.95286	0.11899	-9.15552	0.11592
-8.94286	0.11969	-9.14552	0.11998
-8.93286	0.1231	-9.13552	0.12693
-8.92286	0.12849	-9.12452	0.13596
-8.91186	0.13468	-9.11452	0.14595
-8.90186	0.14043	-9.10452	0.15588
-8.89186	0.14469	-9.09452	0.16504
-8.88086	0.14695	-9.08352	0.17292
-8.87086	0.14732	-9.07352	0.17911
-8.86086	0.14646	-9.06352	0.1831
-8.84986	0.14543	-9.05352	0.18444
-8.83986	0.14534	-9.04352	0.18286
-8.82986	0.14703	-9.03252	0.17873
-8.81886	0.15079	-9.02252	0.173
-8.80886	0.15627	-9.01252	0.1671
-8.79886	0.16255	-9.00252	0.16248
-8.78886	0.16829	-8.99152	0.16027
-8.77786	0.17231	-8.98152	0.16098
-8.76786	0.1737	-8.97152	0.16443
-8.75786	0.17237	-8.96152	0.16975
-8.74686	0.1689	-8.95052	0.17569
-8.73686	0.16447	-8.94052	0.18086
-8.72686	0.16043	-8.93052	0.18407
-8.71586	0.1581	-8.92052	0.18463
-8.70586	0.15823	-8.90952	0.18253
-8.69586	0.16082	-8.89952	0.17836
-8.68486	0.16514	-8.88952	0.17312
-8.67486	0.16991	-8.87952	0.16796
-8.66486	0.17355	-8.86952	0.16381
-8.65486	0.17483	-8.85852	0.16122
-8.64386	0.17307	-8.84852	0.16018
-8.63386	0.16833	-8.83852	0.16013
-8.62386	0.16137	-8.82852	0.16012
-8.61286	0.15339	-8.81752	0.15921
-8.60286	0.14573	-8.80752	0.1567
-8.59286	0.13957	-8.79752	0.1524
-8.58186	0.13576	-8.78752	0.14661
-8.57186	0.13456	-8.77652	0.13993
-8.56186	0.13575	-8.76652	0.13302
-8.55086	0.1386	-8.75652	0.12648
-8.54086	0.14217	-8.74652	0.12075
-8.53086	0.14562	-8.73552	0.11619
-8.52086	0.14828	-8.72552	0.1132
-8.50986	0.14983	-8.71552	0.11211
-8.49986	0.15016	-8.70552	0.11315
-8.48986	0.14925	-8.69552	0.11626
-8.47886	0.14724	-8.68452	0.12099
-8.46886	0.14433	-8.67452	0.12651
-8.45886	0.14087	-8.66452	0.13184
-8.44786	0.13735	-8.65452	0.13607
-8.43786	0.13427	-8.64352	0.1386
-8.42786	0.13209	-8.63352	0.13922
-8.41786	0.13113	-8.62352	0.13824
-8.40686	0.13152	-8.61352	0.13633
-8.39686	0.13318	-8.60252	0.13427
-8.38686	0.13592	-8.59252	0.13291
-8.37586	0.1395	-8.58252	0.13285
-8.36586	0.14378	-8.57252	0.13435
-8.35586	0.14869	-8.56152	0.13731
-8.34486	0.15423	-8.55152	0.14118
-8.33486	0.16025	-8.54152	0.1452
-8.32486	0.16654	-8.53152	0.14867
-8.31386	0.17277	-8.52152	0.15103
-8.30386	0.17851	-8.51052	0.15211
-8.29386	0.18346	-8.50052	0.15209
-8.28386	0.18732	-8.49052	0.15145
-8.27286	0.18989	-8.48052	0.1508
-8.26286	0.191	-8.46952	0.15074
-8.25286	0.19046	-8.45952	0.15172
-8.24186	0.18826	-8.44952	0.15393
-8.23186	0.18466	-8.43952	0.15716
-8.22186	0.18012	-8.42852	0.16084
-8.21086	0.17537	-8.41852	0.16416
-8.20086	0.17121	-8.40852	0.16625
-8.19086	0.16822	-8.39852	0.16648
-8.17986	0.16665	-8.38752	0.16465
-8.16986	0.16619	-8.37752	0.16095
-8.15986	0.16608	-8.36752	0.15597
-8.14986	0.16532	-8.35752	0.15046
-8.13886	0.16318	-8.34752	0.14514
-8.12886	0.1594	-8.33652	0.14059
-8.11886	0.15451	-8.32652	0.13705
-8.10786	0.14943	-8.31652	0.13443
-8.09786	0.14518	-8.30652	0.13236
-8.08786	0.1424	-8.29552	0.13028
-8.07686	0.14128	-8.28552	0.1278
-8.06686	0.14167	-8.27552	0.12484
-8.05686	0.14337	-8.26552	0.12173
-8.04586	0.14633	-8.25452	0.11923
-8.03586	0.15062	-8.24452	0.11824
-8.02586	0.15617	-8.23452	0.11959
-8.01586	0.16251	-8.22452	0.12356
-8.00486	0.16873	-8.21352	0.12991
-7.99486	0.17376	-8.20352	0.1378
-7.98486	0.17675	-8.19352	0.14598
-7.97386	0.17749	-8.18352	0.15316
-7.96386	0.17643	-8.17352	0.15839
-7.95386	0.17433	-8.16252	0.16124
-7.94286	0.17193	-8.15252	0.16186
-7.93286	0.16957	-8.14252	0.16088
-7.92286	0.16724	-8.13252	0.1592
-7.91186	0.16467	-8.12152	0.15775
-7.90186	0.16167	-8.11152	0.15741
-7.89186	0.15828	-8.10152	0.15873
-7.88186	0.15473	-8.09152	0.16205
-7.87086	0.15127	-8.08052	0.16712
-7.86086	0.14806	-8.07052	0.17319
-7.85086	0.14509	-8.06052	0.17908
-7.83986	0.14223	-8.05052	0.18347
-7.82986	0.1394	-8.03952	0.18531
-7.81986	0.13662	-8.02952	0.18415
-7.80886	0.13411	-8.01952	0.18033
-7.79886	0.1322	-8.00952	0.1748
-7.78886	0.13138	-7.99952	0.16896
-7.77886	0.1321	-7.98852	0.16413
-7.76786	0.13477	-7.97852	0.16127
-7.75786	0.13966	-7.96852	0.16066
-7.74786	0.14677	-7.95852	0.16191
-7.73686	0.15576	-7.94752	0.16416
-7.72686	0.16589	-7.93752	0.16632
-7.71686	0.17625	-7.92752	0.16746
-7.70586	0.18562	-7.91752	0.167
-7.69586	0.193	-7.90652	0.16489
-7.68586	0.19761	-7.89652	0.16175
-7.67486	0.19919	-7.88652	0.1585
-7.66486	0.19796	-7.87652	0.15615
-7.65486	0.19466	-7.86552	0.15544
-7.64486	0.19031	-7.85552	0.15652
-7.63386	0.18595	-7.84552	0.15896
-7.62386	0.18235	-7.83552	0.16189
-7.61386	0.17984	-7.82552	0.16442
-7.60286	0.17827	-7.81452	0.16594
-7.59286	0.1773	-7.80452	0.16626
-7.58286	0.17657	-7.79452	0.16562
-7.57186	0.17603	-7.78452	0.1645
-7.56186	0.17589	-7.77352	0.16335
-7.55186	0.17651	-7.76352	0.16255
-7.54086	0.17825	-7.75352	0.16236
-7.53086	0.18131	-7.74352	0.16303
-7.52086	0.18569	-7.73252	0.16474
-7.51086	0.19116	-7.72252	0.16766
-7.49986	0.19741	-7.71252	0.17172
-7.48986	0.20384	-7.70252	0.17652
-7.47986	0.20958	-7.69152	0.18127
-7.46886	0.21344	-7.68152	0.18486
-7.45886	0.21408	-7.67152	0.18623
-7.44886	0.21049	-7.66152	0.18478
-7.43786	0.20246	-7.65152	0.18056
-7.42786	0.19099	-7.64052	0.17444
-7.41786	0.17824	-7.63052	0.16786
-7.40686	0.16706	-7.62052	0.16223
-7.39686	0.16014	-7.61052	0.15866
-7.38686	0.15919	-7.59952	0.15757
-7.37686	0.1644	-7.58952	0.1588
-7.36586	0.17433	-7.57952	0.16186
-7.35586	0.18643	-7.56952	0.1661
-7.34586	0.19785	-7.55852	0.17102
-7.33486	0.20636	-7.54852	0.17641
-7.32486	0.21105	-7.53852	0.18233
-7.31486	0.2124	-7.52852	0.18907
-7.30386	0.21183	-7.51752	0.1969
-7.29386	0.21093	-7.50752	0.20577
-7.28386	0.21058	-7.49752	0.21512
-7.27286	0.21058	-7.48752	0.22369
-7.26286	0.20985	-7.47752	0.22999
-7.25286	0.20703	-7.46652	0.23269
-7.24286	0.20133	-7.45652	0.23115
-7.23186	0.19291	-7.44652	0.22574
-7.22186	0.1829	-7.43652	0.21769
-7.21186	0.17303	-7.42552	0.20867
-7.20086	0.16488	-7.41552	0.20021
-7.19086	0.1595	-7.40552	0.1933
-7.18086	0.15704	-7.39552	0.18819
-7.16986	0.15695	-7.38452	0.18454
-7.15986	0.15809	-7.37452	0.18172
-7.14986	0.15925	-7.36452	0.17914
-7.13886	0.15946	-7.35452	0.17646
-7.12886	0.15818	-7.34352	0.17365
-7.11886	0.15548	-7.33352	0.17078
-7.10886	0.152	-7.32352	0.1679
-7.09786	0.14889	-7.31352	0.16489
-7.08786	0.1475	-7.30352	0.16163
-7.07786	0.14904	-7.29252	0.15809
-7.06686	0.15413	-7.28252	0.15459
-7.05686	0.16249	-7.27252	0.15176
-7.04686	0.17281	-7.26252	0.15033
-7.03586	0.18297	-7.25152	0.15086
-7.02586	0.19082	-7.24152	0.15344
-7.01586	0.19485	-7.23152	0.15759
-7.00586	0.19495	-7.22152	0.16235
-6.99486	0.19246	-7.21052	0.16672
-6.98486	0.18966	-7.20052	0.16982
-6.97486	0.18901	-7.19052	0.17124
-6.96386	0.1922	-7.18052	0.17112
-6.95386	0.19968	-7.17052	0.17002
-6.94386	0.21067	-7.15952	0.16863
-6.93286	0.22362	-7.14952	0.16768
-6.92286	0.23687	-7.13952	0.16753
-6.91286	0.24902	-7.12952	0.1683
-6.90186	0.25916	-7.11852	0.16981
-6.89186	0.2666	-7.10852	0.17183
-6.88186	0.2708	-7.09852	0.17417
-6.87186	0.2713	-7.08852	0.17671
-6.86086	0.26791	-7.07752	0.1794
-6.85086	0.26093	-7.06752	0.18217
-6.84086	0.25124	-7.05752	0.1849
-6.82986	0.23999	-7.04752	0.18739
-6.81986	0.22837	-7.03652	0.18952
-6.80986	0.21724	-7.02652	0.19106
-6.79886	0.20702	-7.01652	0.19192
-6.78886	0.19788	-7.00652	0.1921
-6.77886	0.1899	-6.99652	0.19167
-6.76786	0.18329	-6.98552	0.19097
-6.75786	0.17841	-6.97552	0.19049
-6.74786	0.17569	-6.96552	0.19076
-6.73786	0.17536	-6.95552	0.19218
-6.72686	0.17728	-6.94452	0.19476
-6.71686	0.18092	-6.93452	0.19817
-6.70686	0.18541	-6.92452	0.20177
-6.69586	0.18981	-6.91452	0.20494
-6.68586	0.19335	-6.90352	0.20725
-6.67586	0.19558	-6.89352	0.20868
-6.66486	0.1964	-6.88352	0.20957
-6.65486	0.19585	-6.87352	0.21036
-6.64486	0.19405	-6.86252	0.21133
-6.63386	0.19108	-6.85252	0.2123
-6.62386	0.18703	-6.84252	0.21283
-6.61386	0.18206	-6.83252	0.21238
-6.60386	0.17666	-6.82252	0.2107
-6.59286	0.17154	-6.81152	0.20807
-6.58286	0.16774	-6.80152	0.20512
-6.57286	0.16631	-6.79152	0.20269
-6.56186	0.1681	-6.78152	0.20139
-6.55186	0.17331	-6.77052	0.20147
-6.54186	0.18134	-6.76052	0.20276
-6.53086	0.19087	-6.75052	0.20466
-6.52086	0.20024	-6.74052	0.20644
-6.51086	0.2081	-6.72952	0.20744
-6.49986	0.21366	-6.71952	0.20722
-6.48986	0.21684	-6.70952	0.20578
-6.47986	0.21799	-6.69952	0.20351
-6.46986	0.21756	-6.68852	0.20095
-6.45886	0.21594	-6.67852	0.19864
-6.44886	0.21353	-6.66852	0.19688
-6.43886	0.21083	-6.65852	0.19566
-6.42786	0.20851	-6.64852	0.19471
-6.41786	0.2073	-6.63752	0.19372
-6.40786	0.20763	-6.62752	0.19252
-6.39686	0.20936	-6.61752	0.1912
-6.38686	0.21182	-6.60752	0.19015
-6.37686	0.21404	-6.59652	0.18991
-6.36686	0.21522	-6.58652	0.19073
-6.35586	0.21507	-6.57652	0.19247
-6.34586	0.21392	-6.56652	0.19448
-6.33586	0.2125	-6.55552	0.19588
-6.32486	0.21151	-6.54552	0.1959
-6.31486	0.21128	-6.53552	0.19426
-6.30486	0.21167	-6.52552	0.19141
-6.29386	0.21209	-6.51452	0.18835
-6.28386	0.21199	-6.50452	0.18626
-6.27386	0.21087	-6.49452	0.18606
-6.26286	0.20872	-6.48452	0.18804
-6.25286	0.20573	-6.47452	0.19172
-6.24286	0.20225	-6.46352	0.19612
-6.23286	0.19857	-6.45352	0.20013
-6.22186	0.19475	-6.44352	0.20296
-6.21186	0.19084	-6.43352	0.20439
-6.20186	0.18699	-6.42252	0.20481
-6.19086	0.18351	-6.41252	0.20481
-6.18086	0.18091	-6.40252	0.20488
-6.17086	0.17973	-6.39252	0.20526
-6.15986	0.18028	-6.38152	0.20582
-6.14986	0.18268	-6.37152	0.20626
-6.13986	0.1866	-6.36152	0.20618
-6.12886	0.19138	-6.35152	0.20532
-6.11886	0.19614	-6.34052	0.20362
-6.10886	0.2	-6.33052	0.2012
-6.09886	0.20233	-6.32052	0.19834
-6.08786	0.20301	-6.31052	0.19534
-6.07786	0.20252	-6.30052	0.19259
-6.06786	0.20181	-6.28952	0.19039
-6.05686	0.20205	-6.27952	0.18914
-6.04686	0.20418	-6.26952	0.18923
-6.03686	0.20877	-6.25952	0.19097
-6.02586	0.21562	-6.24852	0.1945
-6.01586	0.22395	-6.23852	0.1997
-6.00586	0.23249	-6.22852	0.20622
-5.99486	0.23972	-6.21852	0.21345
-5.98486	0.24437	-6.20752	0.22068
-5.97486	0.2456	-6.19752	0.22713
-5.96486	0.24339	-6.18752	0.23202
-5.95386	0.23846	-6.17752	0.2348
-5.94386	0.23227	-6.16652	0.23529
-5.93386	0.22659	-6.15652	0.23382
-5.92286	0.22302	-6.14652	0.23128
-5.91286	0.22259	-6.13652	0.2288
-5.90286	0.22541	-6.12652	0.22748
-5.89186	0.23077	-6.11552	0.22797
-5.88186	0.23729	-6.10552	0.23023
-5.87186	0.24346	-6.09552	0.23357
-5.86086	0.24802	-6.08552	0.23694
-5.85086	0.25028	-6.07452	0.23929
-5.84086	0.25011	-6.06452	0.2401
-5.83086	0.24788	-6.05452	0.23946
-5.81986	0.24411	-6.04452	0.23813
-5.80986	0.23932	-6.03352	0.23715
-5.79986	0.23389	-6.02352	0.23749
-5.78886	0.22818	-6.01352	0.23977
-5.77886	0.22269	-6.00352	0.24413
-5.76886	0.21816	-5.99252	0.25037
-5.75786	0.21554	-5.98252	0.25816
-5.74786	0.21584	-5.97252	0.26703
-5.73786	0.21967	-5.96252	0.27642
-5.72786	0.22697	-5.95252	0.28553
-5.71686	0.23711	-5.94152	0.29352
-5.70686	0.24893	-5.93152	0.29921
-5.69686	0.26137	-5.92152	0.30192
-5.68586	0.27316	-5.91152	0.30144
-5.67586	0.28394	-5.90052	0.29811
-5.66586	0.29348	-5.89052	0.29344
-5.65486	0.30164	-5.88052	0.28886
-5.64486	0.30851	-5.87052	0.28603
-5.63486	0.3144	-5.85952	0.28612
-5.62386	0.31948	-5.84952	0.28919
-5.61386	0.32381	-5.83952	0.29483
-5.60386	0.32721	-5.82952	0.30182
-5.59386	0.32956	-5.81852	0.30868
-5.58286	0.33095	-5.80852	0.31425
-5.57286	0.33135	-5.79852	0.31758
-5.56286	0.33102	-5.78852	0.31876
-5.55186	0.33008	-5.77852	0.31824
-5.54186	0.32825	-5.76752	0.31713
-5.53186	0.32519	-5.75752	0.31628
-5.52086	0.32015	-5.74752	0.31622
-5.51086	0.31369	-5.73752	0.31704
-5.50086	0.30649	-5.72652	0.31783
-5.48986	0.30023	-5.71652	0.31754
-5.47986	0.29623	-5.70652	0.3149
-5.46986	0.29571	-5.69652	0.30886
-5.45986	0.29831	-5.68552	0.29962
-5.44886	0.30268	-5.67552	0.28752
-5.43886	0.30698	-5.66552	0.27403
-5.42886	0.30879	-5.65552	0.26101
-5.41786	0.30668	-5.64452	0.25027
-5.40786	0.30006	-5.63452	0.24315
-5.39786	0.28967	-5.62452	0.24033
-5.38686	0.27701	-5.61452	0.24164
-5.37686	0.26362	-5.60452	0.24622
-5.36686	0.25107	-5.59352	0.25278
-5.35586	0.24041	-5.58352	0.25985
-5.34586	0.23236	-5.57352	0.26606
-5.33586	0.22745	-5.56352	0.27055
-5.32586	0.22602	-5.55252	0.27298
-5.31486	0.22826	-5.54252	0.27367
-5.30486	0.23414	-5.53252	0.27342
-5.29486	0.24303	-5.52252	0.27311
-5.28386	0.25382	-5.51152	0.27327
-5.27386	0.26501	-5.50152	0.27384
-5.26386	0.27506	-5.49152	0.27417
-5.25286	0.28269	-5.48152	0.27347
-5.24286	0.28741	-5.47052	0.27115
-5.23286	0.28922	-5.46052	0.26722
-5.22186	0.2887	-5.45052	0.2623
-5.21186	0.28695	-5.44052	0.2572
-5.20186	0.28506	-5.43052	0.25258
-5.19186	0.28385	-5.41952	0.24875
-5.18086	0.28439	-5.40952	0.24561
-5.17086	0.28698	-5.39952	0.243
-5.16086	0.29201	-5.38952	0.24084
-5.14986	0.29916	-5.37852	0.23937
-5.13986	0.30764	-5.36852	0.23896
-5.12986	0.31652	-5.35852	0.23992
-5.11886	0.32466	-5.34852	0.24233
-5.10886	0.33093	-5.33752	0.24591
-5.09886	0.33446	-5.32752	0.25013
-5.08886	0.33526	-5.31752	0.25457
-5.07786	0.33368	-5.30752	0.25898
-5.06786	0.33044	-5.29752	0.26344
-5.05786	0.32688	-5.28652	0.26822
-5.04686	0.32425	-5.27652	0.27365
-5.03686	0.32336	-5.26652	0.2799
-5.02686	0.32514	-5.25652	0.28693
-5.01586	0.33007	-5.24552	0.29476
-5.00586	0.33836	-5.23552	0.30324
-4.99586	0.34957	-5.22552	0.31227
-4.98486	0.36285	-5.21552	0.32164
-4.97486	0.37635	-5.20452	0.33132
-4.96486	0.38794	-5.19452	0.34046
-4.95486	0.39576	-5.18452	0.34849
-4.94386	0.39885	-5.17452	0.35497
-4.93386	0.3973	-5.16352	0.35949
-4.92386	0.3922	-5.15352	0.36174
-4.91286	0.38551	-5.14352	0.36205
-4.90286	0.37835	-5.13352	0.36047
-4.89286	0.37177	-5.12352	0.35701
-4.88186	0.36559	-5.11252	0.35178
-4.87186	0.35905	-5.10252	0.34488
-4.86186	0.35147	-5.09252	0.33694
-4.85086	0.3428	-5.08252	0.32872
-4.84086	0.33433	-5.07152	0.32149
-4.83086	0.32758	-5.06152	0.31603
-4.82086	0.32436	-5.05152	0.31277
-4.80986	0.32545	-5.04152	0.31148
-4.79986	0.32975	-5.03052	0.31152
-4.78986	0.33505	-5.02052	0.31254
-4.77886	0.33822	-5.01052	0.31364
-4.76886	0.337	-5.00052	0.31462
-4.75886	0.33035	-4.98952	0.31543
-4.74786	0.31951	-4.97952	0.31567
-4.73786	0.30706	-4.96952	0.31516
-4.72786	0.29611	-4.95952	0.31338
-4.71686	0.28949	-4.94952	0.31037
-4.70686	0.289	-4.93852	0.30618
-4.69686	0.29524	-4.92852	0.30165
-4.68686	0.30751	-4.91852	0.29737
-4.67586	0.32414	-4.90852	0.29404
-4.66586	0.34305	-4.89752	0.29209
-4.65586	0.36245	-4.88752	0.29138
-4.64486	0.38044	-4.87752	0.29123
-4.63486	0.3957	-4.86752	0.29085
-4.62486	0.40684	-4.85652	0.2898
-4.61386	0.41282	-4.84652	0.28777
-4.60386	0.41265	-4.83652	0.28496
-4.59386	0.40596	-4.82652	0.28197
-4.58286	0.39335	-4.81552	0.27904
-4.57286	0.37604	-4.80552	0.27694
-4.56286	0.35635	-4.79552	0.27557
-4.55286	0.33626	-4.78552	0.27493
-4.54186	0.31762	-4.77552	0.27497
-4.53186	0.30128	-4.76452	0.27552
-4.52186	0.28707	-4.75452	0.27663
-4.51086	0.27463	-4.74452	0.27854
-4.50086	0.26322	-4.73452	0.28179
-4.49086	0.25261	-4.72352	0.28667
-4.47986	0.24314	-4.71352	0.29306
-4.46986	0.23548	-4.70352	0.30082
-4.45986	0.23042	-4.69352	0.30897
-4.44986	0.22843	-4.68252	0.31672
-4.43886	0.22953	-4.67252	0.32298
-4.42886	0.23325	-4.66252	0.3271
-4.41886	0.23887	-4.65252	0.32912
-4.40786	0.2456	-4.64152	0.32922
-4.39786	0.25297	-4.63152	0.32814
-4.38786	0.26016	-4.62152	0.32696
-4.37686	0.26683	-4.61152	0.3263
-4.36686	0.2724	-4.60152	0.32669
-4.35686	0.27622	-4.59052	0.32795
-4.34586	0.27815	-4.58052	0.32967
-4.33586	0.27845	-4.57052	0.33114
-4.32586	0.27744	-4.56052	0.33152
-4.31586	0.276	-4.54952	0.32972
-4.30486	0.27518	-4.53952	0.32537
-4.29486	0.27559	-4.52952	0.31839
-4.28486	0.27787	-4.51952	0.30901
-4.27386	0.28188	-4.50852	0.29788
-4.26386	0.28753	-4.49852	0.28612
-4.25386	0.29398	-4.48852	0.27441
-4.24286	0.30018	-4.47852	0.26378
-4.23286	0.30489	-4.46752	0.25478
-4.22286	0.30694	-4.45752	0.24763
-4.21186	0.30542	-4.44752	0.24217
-4.20186	0.29976	-4.43752	0.23807
-4.19186	0.28998	-4.42752	0.2349
-4.18186	0.27678	-4.41652	0.23234
-4.17086	0.26094	-4.40652	0.2301
-4.16086	0.24367	-4.39652	0.22797
-4.15086	0.22633	-4.38652	0.2257
-4.13986	0.21016	-4.37552	0.22301
-4.12986	0.19601	-4.36552	0.21969
-4.11986	0.18429	-4.35552	0.21568
-4.10886	0.17491	-4.34552	0.21116
-4.09886	0.16729	-4.33452	0.20644
-4.08886	0.16065	-4.32452	0.20207
-4.07786	0.15433	-4.31452	0.19857
-4.06786	0.14796	-4.30452	0.19634
-4.05786	0.14164	-4.29352	0.19557
-4.04786	0.13568	-4.28352	0.1961
-4.03686	0.13044	-4.27352	0.19755
-4.02686	0.12624	-4.26352	0.19932
-4.01686	0.1233	-4.25352	0.20078
-4.00586	0.12186	-4.24252	0.20147
-3.99586	0.12225	-4.23252	0.20116
-3.98586	0.1249	-4.22252	0.19996
-3.97486	0.13008	-4.21252	0.19823
-3.96486	0.13774	-4.20152	0.19642
-3.95486	0.14744	-4.19152	0.195
-3.94386	0.1584	-4.18152	0.19436
-3.93386	0.16972	-4.17152	0.19473
-3.92386	0.18064	-4.16052	0.19624
-3.91386	0.19086	-4.15052	0.19889
-3.90286	0.20041	-4.14052	0.20253
-3.89286	0.20963	-4.13052	0.20695
-3.88286	0.21882	-4.11952	0.21184
-3.87186	0.22786	-4.10952	0.21686
-3.86186	0.23613	-4.09952	0.22182
-3.85186	0.24262	-4.08952	0.22663
-3.84086	0.24638	-4.07952	0.23154
-3.83086	0.24667	-4.06852	0.23654
-3.82086	0.24364	-4.05852	0.24181
-3.81086	0.23784	-4.04852	0.24727
-3.79986	0.23029	-4.03852	0.2527
-3.78986	0.222	-4.02752	0.25754
-3.77986	0.21382	-4.01752	0.2609
-3.76886	0.20656	-4.00752	0.2625
-3.75886	0.20067	-3.99752	0.26168
-3.74886	0.19676	-3.98652	0.25877
-3.73786	0.19523	-3.97652	0.25399
-3.72786	0.19664	-3.96652	0.24827
-3.71786	0.20169	-3.95652	0.24241
-3.70686	0.21127	-3.94552	0.2369
-3.69686	0.22623	-3.93552	0.23214
-3.68686	0.24673	-3.92552	0.22819
-3.67686	0.27168	-3.91552	0.2248
-3.66586	0.29846	-3.90552	0.22191
-3.65586	0.32324	-3.89452	0.21969
-3.64586	0.34195	-3.88452	0.21852
-3.63486	0.351	-3.87452	0.21904
-3.62486	0.34955	-3.86452	0.22166
-3.61486	0.33846	-3.85352	0.2266
-3.60386	0.32103	-3.84352	0.23361
-3.59386	0.301	-3.83352	0.24195
-3.58386	0.28194	-3.82352	0.25066
-3.57286	0.26587	-3.81252	0.25865
-3.56286	0.25314	-3.80252	0.265
-3.55286	0.24305	-3.79252	0.26908
-3.54286	0.23427	-3.78252	0.27071
-3.53186	0.22604	-3.77152	0.27005
-3.52186	0.21844	-3.76152	0.26773
-3.51186	0.21204	-3.75152	0.26442
-3.50086	0.20802	-3.74152	0.26075
-3.49086	0.20698	-3.73152	0.2574
-3.48086	0.20889	-3.72052	0.25452
-3.46986	0.21324	-3.71052	0.2523
-3.45986	0.21901	-3.70052	0.25049
-3.44986	0.22543	-3.69052	0.24916
-3.43886	0.23178	-3.67952	0.24807
-3.42886	0.23717	-3.66952	0.2472
-3.41886	0.24088	-3.65952	0.24633
-3.40886	0.24195	-3.64952	0.24532
-3.39786	0.2397	-3.63852	0.2442
-3.38786	0.23412	-3.62852	0.24266
-3.37786	0.22592	-3.61852	0.241
-3.36686	0.2163	-3.60852	0.2391
-3.35686	0.20656	-3.59752	0.23704
-3.34686	0.1976	-3.58752	0.23485
-3.33586	0.18994	-3.57752	0.23257
-3.32586	0.18378	-3.56752	0.22986
-3.31586	0.17935	-3.55752	0.22665
-3.30486	0.17689	-3.54652	0.22285
-3.29486	0.17657	-3.53652	0.21833
-3.28486	0.1782	-3.52652	0.21308
-3.27486	0.18111	-3.51652	0.20721
-3.26386	0.18408	-3.50552	0.20088
-3.25386	0.18575	-3.49552	0.19446
-3.24386	0.18498	-3.48552	0.18828
-3.23286	0.18125	-3.47552	0.18266
-3.22286	0.17475	-3.46452	0.17776
-3.21286	0.16675	-3.45452	0.17362
-3.20186	0.15895	-3.44452	0.17011
-3.19186	0.15345	-3.43452	0.16708
-3.18186	0.15206	-3.42352	0.16452
-3.17186	0.15611	-3.41352	0.16246
-3.16086	0.1659	-3.40352	0.16098
-3.15086	0.18075	-3.39352	0.16013
-3.14086	0.19868	-3.38352	0.15988
-3.12986	0.21719	-3.37252	0.16012
-3.11986	0.23363	-3.36252	0.16075
-3.10986	0.24589	-3.35252	0.16188
-3.09886	0.25327	-3.34252	0.16372
-3.08886	0.25614	-3.33152	0.16666
-3.07886	0.25551	-3.32152	0.17102
-3.06786	0.25245	-3.31152	0.17697
-3.05786	0.24766	-3.30152	0.18432
-3.04786	0.24104	-3.29052	0.19247
-3.03786	0.23227	-3.28052	0.20062
-3.02686	0.22085	-3.27052	0.2077
-3.01686	0.20713	-3.26052	0.21293
-3.00686	0.19155	-3.25052	0.21576
-2.99586	0.17534	-3.23952	0.21636
-2.98586	0.15919	-3.22952	0.21476
-2.97586	0.14394	-3.21952	0.21129
-2.96486	0.13018	-3.20952	0.20639
-2.95486	0.11826	-3.19852	0.20043
-2.94486	0.10845	-3.18852	0.19377
-2.93386	0.10083	-3.17852	0.18674
-2.92386	0.09512	-3.16852	0.17975
-2.91386	0.09079	-3.15752	0.17317
-2.90386	0.08709	-3.14752	0.16739
-2.89286	0.08331	-3.13752	0.16272
-2.88286	0.07911	-3.12752	0.15951
-2.87286	0.07445	-3.11652	0.15807
-2.86186	0.06963	-3.10652	0.15841
-2.85186	0.06507	-3.09652	0.1603
-2.84186	0.06116	-3.08652	0.16311
-2.83086	0.05814	-3.07652	0.16596
-2.82086	0.05608	-3.06552	0.16801
-2.81086	0.05491	-3.05552	0.16868
-2.79986	0.05437	-3.04552	0.16773
-2.78986	0.05422	-3.03552	0.16529
-2.77986	0.05419	-3.02452	0.16171
-2.76986	0.05423	-3.01452	0.15731
-2.75886	0.05445	-3.00452	0.15235
-2.74886	0.05509	-2.99452	0.14706
-2.73886	0.05637	-2.98352	0.14155
-2.72786	0.05826	-2.97352	0.13596
-2.71786	0.06045	-2.96352	0.13034
-2.70786	0.06239	-2.95352	0.12473
-2.69686	0.06353	-2.94252	0.11909
-2.68686	0.06347	-2.93252	0.11342
-2.67686	0.06208	-2.92252	0.10785
-2.66586	0.05965	-2.91252	0.1026
-2.65586	0.05656	-2.90252	0.09799
-2.64586	0.05324	-2.89152	0.09422
-2.63586	0.05001	-2.88152	0.09146
-2.62486	0.04692	-2.87152	0.08967
-2.61486	0.04398	-2.86152	0.08867
-2.60486	0.04114	-2.85052	0.08826
-2.59386	0.03851	-2.84052	0.08814
-2.58386	0.03625	-2.83052	0.08812
-2.57386	0.03459	-2.82052	0.08802
-2.56286	0.03359	-2.80952	0.08773
-2.55286	0.03324	-2.79952	0.08723
-2.54286	0.03343	-2.78952	0.0865
-2.53286	0.03397	-2.77952	0.08561
-2.52186	0.03477	-2.76852	0.08464
-2.51186	0.03586	-2.75852	0.08369
-2.50186	0.03726	-2.74852	0.08296
-2.49086	0.03908	-2.73852	0.08261
-2.48086	0.04135	-2.72852	0.0828
-2.47086	0.04409	-2.71752	0.08358
-2.45986	0.04723	-2.70752	0.08488
-2.44986	0.05072	-2.69752	0.08648
-2.43986	0.05455	-2.68752	0.08809
-2.42886	0.05869	-2.67652	0.08944
-2.41886	0.06314	-2.66652	0.09038
-2.40886	0.06782	-2.65652	0.09101
-2.39886	0.07259	-2.64652	0.09152
-2.38786	0.07717	-2.63552	0.09222
-2.37786	0.0812	-2.62552	0.09334
-2.36786	0.08423	-2.61552	0.09496
-2.35686	0.08573	-2.60552	0.09697
-2.34686	0.08517	-2.59452	0.09912
-2.33686	0.08212	-2.58452	0.10117
-2.32586	0.07643	-2.57452	0.10286
-2.31586	0.06829	-2.56452	0.10409
-2.30586	0.05842	-2.55452	0.10478
-2.29486	0.0479	-2.54352	0.10495
-2.28486	0.03795	-2.53352	0.10456
-2.27486	0.02967	-2.52352	0.10363
-2.26486	0.02386	-2.51352	0.10215
-2.25386	0.02079	-2.50252	0.10023
-2.24386	0.02038	-2.49252	0.09812
-2.23386	0.02212	-2.48252	0.09616
-2.22286	0.02522	-2.47252	0.09469
-2.21286	0.02883	-2.46152	0.09386
-2.20286	0.03211	-2.45152	0.09365
-2.19186	0.03445	-2.44152	0.09372
-2.18186	0.03555	-2.43152	0.09365
-2.17186	0.03546	-2.42052	0.09307
-2.16086	0.03455	-2.41052	0.09179
-2.15086	0.03334	-2.40052	0.08991
-2.14086	0.03233	-2.39052	0.08763
-2.13086	0.03184	-2.38052	0.08528
-2.11986	0.03194	-2.36952	0.08303
-2.10986	0.03243	-2.35952	0.08105
-2.09986	0.03299	-2.34952	0.07938
-2.08886	0.03334	-2.33952	0.07806
-2.07886	0.03327	-2.32852	0.07714
-2.06886	0.03281	-2.31852	0.0767
-2.05786	0.03211	-2.30852	0.07667
-2.04786	0.03136	-2.29852	0.07694
-2.03786	0.03074	-2.28752	0.07726
[truncated: 1,003 more rows]

## Sheet: Figure 16
Data
Energy (eV)	﹣COHP
-20.025	0
-19.975	0.00237
-19.9249	0.0024
-19.8748	0.00244
-19.8248	0.00255
-19.7747	0.00284
-19.7247	0.00334
-19.6746	0.00409
-19.6245	0.00505
-19.5745	0.00616
-19.5244	0.00732
-19.4743	0.00844
-19.4243	0.00946
-19.3742	0.01042
-19.3242	0.01141
-19.2741	0.01261
-19.224	0.01413
-19.174	0.01592
-19.1239	0.01781
-19.0738	0.01947
-19.0238	0.02061
-18.9737	0.02111
-18.9236	0.02111
-18.8736	0.02097
-18.8235	0.0211
-18.7735	0.02173
-18.7234	0.02278
-18.6733	0.02389
-18.6233	0.02463
-18.5732	0.0247
-18.5232	0.02413
-18.4731	0.0231
-18.423	0.02185
-18.373	0.02052
-18.3229	0.01921
-18.2728	0.01809
-18.2228	0.0175
-18.1727	0.01791
-18.1227	0.01964
-18.0726	0.02268
-18.0225	0.02652
-17.9725	0.03032
-17.9224	0.03314
-17.8723	0.03429
-17.8223	0.03359
-17.7722	0.03139
-17.7221	0.02839
-17.6721	0.02537
-17.622	0.02287
-17.572	0.02112
-17.5219	0.02011
-17.4718	0.01968
-17.4218	0.01965
-17.3717	0.01985
-17.3217	0.02006
-17.2716	0.02012
-17.2215	0.01999
-17.1715	0.01977
-17.1214	0.01971
-17.0713	0.02013
-17.0213	0.02132
-16.9712	0.02347
-16.9212	0.0266
-16.8711	0.03049
-16.821	0.03474
-16.771	0.03885
-16.7209	0.04236
-16.6708	0.045
-16.6208	0.04667
-16.5707	0.04739
-16.5206	0.04722
-16.4706	0.04619
-16.4205	0.04431
-16.3705	0.04169
-16.3204	0.03852
-16.2703	0.0351
-16.2203	0.0318
-16.1702	0.02904
-16.1201	0.02719
-16.0701	0.02648
-16.02	0.02687
-15.97	0.02797
-15.9199	0.02917
-15.8698	0.02989
-15.8198	0.02984
-15.7697	0.02912
-15.7196	0.02806
-15.6696	0.02705
-15.6195	0.02628
-15.5695	0.02576
-15.5194	0.0253
-15.4693	0.02471
-15.4193	0.02388
-15.3692	0.02289
-15.3192	0.02193
-15.2691	0.0212
-15.219	0.02083
-15.169	0.02083
-15.1189	0.02108
-15.0688	0.02139
-15.0188	0.02155
-14.9687	0.0214
-14.9186	0.02096
-14.8686	0.02038
-14.8185	0.01987
-14.7685	0.01961
-14.7184	0.01963
-14.6683	0.01981
-14.6183	0.01999
-14.5682	0.01998
-14.5182	0.0197
-14.4681	0.01915
-14.418	0.01847
-14.368	0.01783
-14.3179	0.01737
-14.2678	0.01715
-14.2178	0.01719
-14.1677	0.0175
-14.1176	0.01814
-14.0676	0.01914
-14.0175	0.02051
-13.9675	0.0221
-13.9174	0.02376
-13.8673	0.02536
-13.8173	0.02689
-13.7672	0.0285
-13.7172	0.03035
-13.6671	0.03247
-13.617	0.03468
-13.567	0.03667
-13.5169	0.03808
-13.4668	0.03866
-13.4168	0.03839
-13.3667	0.03737
-13.3166	0.03585
-13.2666	0.03415
-13.2165	0.03263
-13.1665	0.03168
-13.1164	0.03159
-13.0663	0.03243
-13.0163	0.03401
-12.9662	0.03588
-12.9162	0.03755
-12.8661	0.03865
-12.816	0.03908
-12.766	0.03898
-12.7159	0.03864
-12.6658	0.03833
-12.6158	0.03821
-12.5657	0.03831
-12.5156	0.0386
-12.4656	0.039
-12.4155	0.03945
-12.3655	0.03992
-12.3154	0.04033
-12.2653	0.04058
-12.2153	0.04047
-12.1652	0.03983
-12.1151	0.03862
-12.0651	0.03703
-12.015	0.03539
-11.965	0.03404
-11.9149	0.03318
-11.8648	0.03277
-11.8148	0.03268
-11.7647	0.03282
-11.7146	0.03331
-11.6646	0.03442
-11.6145	0.0365
-11.5645	0.03973
-11.5144	0.04408
-11.4643	0.04913
-11.4143	0.05426
-11.3642	0.05882
-11.3141	0.06239
-11.2641	0.06485
-11.214	0.06624
-11.1639	0.06656
-11.1139	0.06569
-11.0638	0.06345
-11.0138	0.05983
-10.9637	0.05509
-10.9136	0.0498
-10.8636	0.0446
-10.8135	0.04002
-10.7635	0.03635
-10.7134	0.03362
-10.6633	0.03163
-10.6133	0.03007
-10.5632	0.02866
-10.5131	0.02721
-10.4631	0.02571
-10.413	0.02427
-10.3629	0.02308
-10.3129	0.02229
-10.2628	0.022
-10.2128	0.02219
-10.1627	0.02271
-10.1126	0.02342
-10.0626	0.02419
-10.0125	0.02503
-9.96245	0.02609
-9.91239	0.02755
-9.86233	0.02956
-9.81227	0.03217
-9.7622	0.03535
-9.71214	0.03906
-9.66208	0.04326
-9.61202	0.04788
-9.56195	0.05281
-9.51189	0.05778
-9.46183	0.06243
-9.41176	0.06638
-9.3617	0.06938
-9.31164	0.07144
-9.26158	0.07291
-9.21151	0.07438
-9.16145	0.07639
-9.11139	0.0792
-9.06133	0.08257
-9.01126	0.08593
-8.9612	0.08871
-8.91114	0.0906
-8.86108	0.09164
-8.81101	0.09197
-8.76095	0.09152
-8.71089	0.09003
-8.66083	0.08721
-8.61076	0.08311
-8.5607	0.07822
-8.51064	0.07335
-8.46058	0.0693
-8.41051	0.06649
-8.36045	0.06484
-8.31039	0.0639
-8.26033	0.06316
-8.21026	0.06234
-8.1602	0.06155
-8.11014	0.06115
-8.06008	0.06158
-8.01001	0.06311
-7.95995	0.06579
-7.90989	0.06942
-7.85982	0.07372
-7.80976	0.07846
-7.7597	0.08355
-7.70964	0.08909
-7.65957	0.09527
-7.60951	0.10215
-7.55945	0.10959
-7.50939	0.11735
-7.45932	0.12524
-7.40926	0.13328
-7.3592	0.14161
-7.30914	0.15032
-7.25907	0.15944
-7.20901	0.16908
-7.15895	0.17953
-7.10889	0.19083
-7.05882	0.20227
-7.00876	0.21216
-6.9587	0.21831
-6.90864	0.21901
-6.85857	0.21395
-6.80851	0.20432
-6.75845	0.19237
-6.70839	0.18044
-6.65832	0.17016
-6.60826	0.16206
-6.5582	0.15565
-6.50814	0.14994
-6.45807	0.1441
-6.40801	0.13787
-6.35795	0.1317
-6.30788	0.12653
-6.25782	0.12334
-6.20776	0.12275
-6.1577	0.12463
-6.10763	0.12817
-6.05757	0.1322
-6.00751	0.13572
-5.95745	0.13838
-5.90738	0.14061
-5.85732	0.14332
-5.80726	0.14751
-5.7572	0.15374
-5.70713	0.16182
-5.65707	0.17095
-5.60701	0.18012
-5.55695	0.18858
-5.50688	0.19607
-5.45682	0.20256
-5.40676	0.20771
-5.3567	0.21063
-5.30663	0.21014
-5.25657	0.2055
-5.20651	0.19701
-5.15645	0.18603
-5.10638	0.17436
-5.05632	0.1635
-5.00626	0.15425
-4.9562	0.1469
-4.90613	0.14152
-4.85607	0.1381
-4.80601	0.13659
-4.75594	0.13678
-4.70588	0.1384
-4.65582	0.14119
-4.60576	0.14506
-4.55569	0.15012
-4.50563	0.15658
-4.45557	0.16463
-4.40551	0.17425
-4.35544	0.18501
-4.30538	0.1961
-4.25532	0.20635
-4.20526	0.21463
-4.15519	0.22007
-4.10513	0.22231
-4.05507	0.22146
-4.00501	0.21803
-3.95494	0.21285
-3.90488	0.20707
-3.85482	0.20199
-3.80476	0.19872
-3.75469	0.19777
-3.70463	0.19885
-3.65457	0.20111
-3.60451	0.20371
-3.55444	0.20653
-3.50438	0.21083
-3.45432	0.21942
-3.40426	0.23652
-3.35419	0.26676
-3.30413	0.31343
-3.25407	0.37637
-3.20401	0.45014
-3.15394	0.5241
-3.10388	0.58503
-3.05382	0.62185
-3.00375	0.63017
-2.95369	0.61403
-2.90363	0.58354
-2.85357	0.54986
-2.8035	0.52044
-2.75344	0.4971
-2.70338	0.47731
-2.65332	0.45695
-2.60325	0.43249
-2.55319	0.40183
-2.50313	0.36412
-2.45307	0.31965
-2.403	0.27001
-2.35294	0.21815
-2.30288	0.16787
-2.25282	0.12291
-2.20275	0.08584
-2.15269	0.05748
-2.10263	0.03685
-2.05257	0.02188
-2.0025	0.01033
-1.95244	0.0006
-1.90238	-0.00788
-1.85232	-0.01492
-1.80225	-0.01996
-1.75219	-0.02256
-1.70213	-0.02249
-1.65207	-0.01986
-1.602	-0.01516
-1.55194	-0.00945
-1.50188	-0.00439
-1.45181	-0.0021
-1.40175	-0.00454
-1.35169	-0.01298
-1.30163	-0.02762
-1.25156	-0.04774
-1.2015	-0.07211
-1.15144	-0.09942
-1.10138	-0.1286
-1.05131	-0.15904
-1.00125	-0.19082
-0.95119	-0.22461
-0.90113	-0.26091
-0.85106	-0.29884
-0.801	-0.33507
-0.75094	-0.36415
-0.70088	-0.3804
-0.65081	-0.38049
-0.60075	-0.3653
-0.55069	-0.34003
-0.50063	-0.31233
-0.45056	-0.28971
-0.4005	-0.27708
-0.35044	-0.27538
-0.30038	-0.28168
-0.25031	-0.29063
-0.20025	-0.29692
-0.15019	-0.29755
-0.10013	-0.29291
-0.05006	-0.28601
0	-0.28038
0.05006	-0.27797
0.10013	-0.27821
0.15019	-0.27863
0.20025	-0.27638
0.25031	-0.26969
0.30038	-0.25868
0.35044	-0.24528
0.4005	-0.23245
0.45056	-0.22334
0.50063	-0.22036
0.55069	-0.22457
0.60075	-0.23528
0.65081	-0.25019
0.70088	-0.266
0.75094	-0.27931
0.801	-0.2876
0.85106	-0.28971
0.90113	-0.28596
0.95119	-0.27777
1.00125	-0.26706
1.05131	-0.25557
1.10138	-0.24449
1.15144	-0.23426
1.2015	-0.2246
1.25156	-0.21476
1.30163	-0.20389
1.35169	-0.19156
1.40175	-0.17814
1.45181	-0.16475
1.50188	-0.15282
1.55194	-0.1433
1.602	-0.13623
1.65207	-0.13075
1.70213	-0.12558
1.75219	-0.11965
1.80225	-0.11258
1.85232	-0.10489
1.90238	-0.09774
1.95244	-0.09253
2.0025	-0.09041
2.05257	-0.09193
2.10263	-0.09692
2.15269	-0.10445
2.20275	-0.11301
2.25282	-0.12085
2.30288	-0.12654
2.35294	-0.12947
2.403	-0.13006
2.45307	-0.12959
2.50313	-0.12942
2.55319	-0.13014
2.60325	-0.13113
2.65332	-0.13078
2.70338	-0.12739
2.75344	-0.12003
2.8035	-0.10902
2.85357	-0.09569
2.90363	-0.08178
2.95369	-0.06882
3.00375	-0.0578
3.05382	-0.04915
3.10388	-0.0429
3.15394	-0.03901
3.20401	-0.03775
3.25407	-0.03991
3.30413	-0.04663
3.35419	-0.0588
3.40426	-0.0764
3.45432	-0.09808
3.50438	-0.12126
3.55444	-0.14281
3.60451	-0.15976
3.65457	-0.1701
3.70463	-0.17308
3.75469	-0.16923
3.80476	-0.15999
3.85482	-0.14721
3.90488	-0.13275
3.95494	-0.11838
4.00501	-0.10577
4.05507	-0.09645
4.10513	-0.09156
4.15519	-0.09157
4.20526	-0.09625
4.25532	-0.10476
4.30538	-0.11597
4.35544	-0.12861
4.40551	-0.14132
4.45557	-0.15285
4.50563	-0.16227
4.55569	-0.16922
4.60576	-0.17382
4.65582	-0.17634
4.70588	-0.17702
4.75594	-0.17605
4.80601	-0.17392
4.85607	-0.17155
4.90613	-0.17005
4.9562	-0.17019
5.00626	-0.17205
5.05632	-0.17507
5.10638	-0.17859
5.15645	-0.18229
5.20651	-0.18614
5.25657	-0.18985
5.30663	-0.19243
5.3567	-0.19234
5.40676	-0.18809
5.45682	-0.17919
5.50688	-0.1665
5.55695	-0.1521
5.60701	-0.13849
5.65707	-0.12768
5.70713	-0.12058
5.7572	-0.11687
5.80726	-0.11542
5.85732	-0.11495
5.90738	-0.11461
5.95745	-0.11413
6.00751	-0.11376
6.05757	-0.11382
6.10763	-0.11451
6.1577	-0.11568
6.20776	-0.11692
6.25782	-0.1177
6.30788	-0.11744
6.35795	-0.11572
6.40801	-0.11238
6.45807	-0.1076
6.50814	-0.10181
6.5582	-0.09558
6.60826	-0.08936
6.65832	-0.08349
6.70839	-0.07811
6.75845	-0.07333
6.80851	-0.06925
6.85857	-0.06598
6.90864	-0.06352
6.9587	-0.06175
7.00876	-0.06043
7.05882	-0.05933
7.10889	-0.05841
7.15895	-0.05784
7.20901	-0.0579
7.25907	-0.0588
7.30914	-0.06048
7.3592	-0.06261
7.40926	-0.0647
7.45932	-0.06619
7.50939	-0.06664
7.55945	-0.06586
7.60951	-0.06396
7.65957	-0.06133
7.70964	-0.05854
7.7597	-0.05609
7.80976	-0.05431
7.85982	-0.0533
7.90989	-0.05294
7.95995	-0.05303
8.01001	-0.05338
8.06008	-0.05395
8.11014	-0.0548
8.1602	-0.05607
8.21026	-0.0578
8.26033	-0.05986
8.31039	-0.06192
8.36045	-0.06352
8.41051	-0.06426
8.46058	-0.06389
8.51064	-0.06251
8.5607	-0.06046
8.61076	-0.05819
8.66083	-0.05609
8.71089	-0.05434
8.76095	-0.05301
8.81101	-0.05208
8.86108	-0.05156
8.91114	-0.05144
8.9612	-0.05166
9.01126	-0.05209
9.06133	-0.05256
9.11139	-0.05291
9.16145	-0.05304
9.21151	-0.05292
9.26158	-0.05258
9.31164	-0.05207
9.3617	-0.05144
9.41176	-0.05083
9.46183	-0.05042
9.51189	-0.0504
9.56195	-0.05091
9.61202	-0.05193
9.66208	-0.05328
9.71214	-0.05463
9.7622	-0.05567
9.81227	-0.05621
9.86233	-0.05627
9.91239	-0.05605
9.96245	-0.05581
10.0125	-0.05578
10.0626	-0.05603
10.1126	-0.05642
10.1627	-0.05674
10.2128	-0.05681
10.2628	-0.05656
10.3129	-0.05604
10.3629	-0.05539
10.413	-0.05479
10.4631	-0.05444
10.5131	-0.05452
10.5632	-0.05519
10.6133	-0.05654
10.6633	-0.05857
10.7134	-0.06119
10.7635	-0.06414
10.8135	-0.06702
10.8636	-0.06929
10.9136	-0.07047
10.9637	-0.07032
11.0138	-0.06896
11.0638	-0.06685
11.1139	-0.06458
11.1639	-0.06265
11.214	-0.0613
11.2641	-0.06052
11.3141	-0.06009
11.3642	-0.0598
11.4143	-0.05951
11.4643	-0.05915
11.5144	-0.05878
11.5645	-0.05849
11.6145	-0.05839
11.6646	-0.05853
11.7146	-0.05882
11.7647	-0.05904
11.8148	-0.05889
11.8648	-0.05808
11.9149	-0.05645
11.965	-0.0539
12.015	-0.05044
12.0651	-0.04618
12.1151	-0.04131
12.1652	-0.03608
12.2153	-0.03077
12.2653	-0.0256
12.3154	-0.02074
12.3655	-0.01627
12.4155	-0.01228
12.4656	-0.00882
12.5156	-0.00598
12.5657	-0.00379
12.6158	-0.00222
12.6658	-0.00119
12.7159	-0.00059
12.766	-0.00026
12.816	-0.0001
12.8661	-4e-05
12.9162	-1e-05
--	--
--	--
--	--
--	--
--	--
--	--
--	--
--	--
--	--
--	--
--	--
--	--
--	--
--	--
--	--
--	--
--	--
--	--
--	--
--	--
--	--
--	--
--	--
--	--
--	--
--	--
--	--
--	--
--	--
--	--
--	--
--	--
--	--
--	--
--	--
--	--
--	--
--	--
--	--
--	--
--	--
--	--
--	--
--	--
--	--
--	--
--	--
--	--
--	--
--	--
--	--
--	--
--	--
--	--
--	--
--	--
--	--
--	--
--	--
--	--
--	--
--	--
--	--
--	--
--	--
--	--
--	--
--	--
--	--
--	--
--	--
--	--
--	--
--	--
--	--
--	--
--	--
--	--
--	--
--	--
--	--
--	--
--	--
--	--
--	--
--	--
--	--
--	--
--	--
--	--
--	--
--	--
--	--
--	--
--	--
--	--
--	--
--	--
--	--
--	--
--	--
--	--
--	--
--	--
--	--
--	--
--	--
--	--
--	--
--	--
--	--
--	--
--	--
--	--
--	--
--	--
--	--
--	--
--	--
--	--
--	--
--	--
--	--
--	--
--	--
--	--
--	--
--	--
--	--
--	--
--	--
--	--
--	--
--	--
--	--
--	--
--	--
--	--
--	--
--	--
--	--
--	--

## Sheet: Figure 17a
Data
Distance (Å)	Electrostatic potential (eV)
0	-12.8306
0.06667	-12.7197
0.13333	-12.3771
0.2	-11.8125
0.26667	-11.0471
0.33333	-10.1061
0.4	-9.02878
0.46667	-7.85718
0.53333	-6.6483
0.6	-5.44123
0.66667	-4.24879
0.73333	-3.16423
0.8	-2.31966
0.86667	-1.84238
0.93333	-1.91958
1	-2.52429
1.06667	-3.46592
1.13333	-4.62356
1.2	-5.86064
1.26667	-7.1002
1.33333	-8.33135
1.4	-9.50738
1.46667	-10.5751
1.53333	-11.4939
1.6	-12.2291
1.66667	-12.7581
1.73333	-13.0638
1.8	-13.139
1.86667	-12.9803
1.93333	-12.5937
2	-11.9887
2.06667	-11.1862
2.13333	-10.2116
2.2	-9.10414
2.26667	-7.90685
2.33333	-6.67792
2.4	-5.44896
2.46667	-4.2396
2.53333	-3.16032
2.6	-2.33849
2.66667	-1.91539
2.73333	-2.06616
2.8	-2.71536
2.86667	-3.67969
2.93333	-4.84261
3	-6.0678
3.06667	-7.29651
3.13333	-8.51569
3.2	-9.67286
3.26667	-10.7171
3.33333	-11.6077
3.4	-12.3115
3.46667	-12.8066
3.53333	-13.0765
3.6	-13.115
3.66667	-12.9192
3.73333	-12.4958
3.8	-11.855
3.86667	-11.0183
3.93333	-10.0118
4	-8.8755
4.06667	-7.65269
4.13333	-6.40133
4.2	-5.15964
4.26667	-3.93998
4.33333	-2.83867
4.4	-1.9963
4.46667	-1.53317
4.53333	-1.66509
4.6	-2.29406
4.66667	-3.22979
4.73333	-4.36806
4.8	-5.56389
4.86667	-6.78214
4.93333	-8.00238
5	-9.17208
5.06667	-10.2377
5.13333	-11.1583
5.2	-11.8967
5.26667	-12.4296
5.33333	-12.7368
5.4	-12.8108
5.46667	-12.6453
5.53333	-12.2458
5.6	-11.6186
5.66667	-10.7824
5.73333	-9.75656
5.8	-8.57509
5.86667	-7.27185
5.93333	-5.89432
6	-4.48241
6.06667	-3.08273
6.13333	-1.72974
6.2	-0.49223
6.26667	0.58675
6.33333	1.4121
6.4	1.95251
6.46667	2.33853
6.53333	2.62075
6.6	2.88367
6.66667	3.14278
6.73333	3.36357
6.8	3.54953
6.86667	3.70682
6.93333	3.83926
7	3.95141
7.06667	4.04579
7.13333	4.12577
7.2	4.19303
7.26667	4.25007
7.33333	4.29801
7.4	4.33871
7.46667	4.37288
7.53333	4.40194
7.6	4.42633
7.66667	4.4471
7.73333	4.46451
7.8	4.47936
7.86667	4.4918
7.93333	4.50244
8	4.51134
8.06667	4.51898
8.13333	4.52535
8.2	4.53085
8.26667	4.53543
8.33333	4.5394
8.4	4.5427
8.46667	4.54559
8.53333	4.54798
8.6	4.55009
8.66667	4.55185
8.73333	4.55341
8.8	4.55471
8.86667	4.55588
8.93333	4.55686
9	4.55776
9.06667	4.55851
9.13333	4.55921
9.2	4.55981
9.26667	4.56038
9.33333	4.56086
9.4	4.56133
9.46667	4.56174
9.53333	4.56214
9.6	4.5625
9.66667	4.56285
9.73333	4.56317
9.8	4.56349
9.86667	4.56378
9.93333	4.56407
10	4.56435
10.0667	4.56462
10.1333	4.56487
10.2	4.56513
10.2667	4.56538
10.3333	4.56562
10.4	4.56585
10.4667	4.56608
10.5333	4.5663
10.6	4.56652
10.6667	4.56673
10.7333	4.56693
10.8	4.56714
10.8667	4.56732
10.9333	4.56752
11	4.56769
11.0667	4.56787
11.1333	4.56803
11.2	4.56819
11.2667	4.56833
11.3333	4.56848
11.4	4.56861
11.4667	4.56874
11.5333	4.56885
11.6	4.56897
11.6667	4.56906
11.7333	4.56916
11.8	4.56923
11.8667	4.56932
11.9333	4.56937
12	4.56944
12.0667	4.56947
12.1333	4.56951
12.2	4.56952
12.2667	4.56955
12.3333	4.56954
12.4	4.56955
12.4667	4.56951
12.5333	4.5695
12.6	4.56945
12.6667	4.56941
12.7333	4.56934
12.8	4.56929
12.8667	4.56919
12.9333	4.56912
13	4.569
13.0667	4.5689
13.1333	4.56876
13.2	4.56865
13.2667	4.56849
13.3333	4.56836
13.4	4.56817
13.4667	4.56802
13.5333	4.56782
13.6	4.56765
13.6667	4.56743
13.7333	4.56724
13.8	4.567
13.8667	4.56679
13.9333	4.56653
14	4.56631
14.0667	4.56603
14.1333	4.56579
14.2	4.5655
14.2667	4.56524
14.3333	4.56493
14.4	4.56466
14.4667	4.56434
14.5333	4.56406
14.6	4.56372
14.6667	4.56343
14.7333	4.56307
14.8	4.56277
14.8667	4.5624
14.9333	4.56209
15	4.56171
15.0667	4.56138
15.1333	4.56099
15.2	4.56065
15.2667	4.56024
15.3333	4.55989
15.4	4.55947
15.4667	4.5591
15.5333	4.55866
15.6	4.55827
15.6667	4.5578
15.7333	4.55739
15.8	4.55688
15.8667	4.55643
15.9333	4.55588
16	4.55537
16.0667	4.55474
16.1333	4.55416
16.2	4.55344
16.2667	4.55273
16.3333	4.55188
16.4	4.55101
16.4667	4.54995
16.5333	4.54886
16.6	4.54752
16.6667	4.54609
16.7333	4.54436
16.8	4.54247
16.8667	4.54017
16.9333	4.53762
17	4.53453
17.0667	4.53105
17.1333	4.52685
17.2	4.52205
17.2667	4.51628
17.3333	4.50964
17.4	4.50168
17.4667	4.49245
17.5333	4.48141
17.6	4.46853
17.6667	4.45317
17.7333	4.43518
17.8	4.41375
17.8667	4.38859
17.9333	4.35864
18	4.32342
18.0667	4.28151
18.1333	4.23214
18.2	4.17344
18.2667	4.1042
18.3333	4.02193
18.4	3.92482
18.4667	3.80947
18.5333	3.67323
18.6	3.51142
18.6667	3.32027
18.7333	3.09276
18.8	2.82975
18.8667	2.56856
18.9333	2.27354
19	1.86696
19.0667	1.28801
19.1333	0.41143
19.2	-0.69719
19.2667	-1.95851
19.3333	-3.32288
19.4	-4.7273
19.4667	-6.13656
19.5333	-7.50503
19.6	-8.7911
19.6667	-9.94945
19.7333	-10.9461
19.8	-11.7496
19.8667	-12.3408
19.9333	-12.7031

[truncated: 14 more sheets: Figure 17b, Figure 18, Figure 19, Figure  23a, Figure  23b, Figure  23c, Figure  23d, Figure  23e, Figure  23f, Figure  25 a, Figure  25b, Figure  25c, Figure  25d, Figure 26]
