# Supplementary material for: An intelligent feedback loop for sustaining self-lubrication and wear resistance
Source: Nat Commun. 2026 Jun 2;17:7071. doi: 10.1038/s41467-026-73957-6 (PMC13392075; doi:10.1038/s41467-026-73957-6)
Supplement: Supplementary file 8 — Source Data [file 41467_2026_73957_MOESM8_ESM.zip › Source Data/Source data for Figure 1.xlsx]

## Sheet: Figure 1b
Data 1					Data 2					Data 3
Friction coefficient					Electrical resistance					Cu release
Before taking a new conterpart ball		After taking a new conterpart ball			Before taking a new conterpart ball		After taking a new conterpart ball			Before taking a new conterpart ball		After taking a new conterpart ball
Time (s)	Friction coefficient	Time (s)	Friction coefficient		Time (s)	R （relative intenisty）	Time (s)	R (relative intenisty)		Time (s)	Cu release	Time (s)	Cu release
0.05	0.13497	0.05	0.10561		0.36246	2.3	0.36244	6.1		0.501	1.06931e-13	0.496	2.39339e-13
0.1	0.13618	0.1	0.1073		0.72492	2.1	0.72487	207.2		8.443	5.92207e-16	8.438	1.80558e-14
0.15	0.13736	0.15	0.10895		1.08738	2.3	1.08731	168.6		16.385	5.77333e-16	16.38	9.82477e-16
0.2	0.13854	0.2	0.11057		1.44984	2.1	1.44974	93.8		24.327	4.77742e-16	24.322	2.05575e-16
0.25	0.1397	0.25	0.11214		1.8123	2.2	1.81218	115.3		32.269	1.54947e-16	32.264	1.54971e-16
0.3	0.14085	0.3	0.11368		2.17476	2.7	2.17461	145.7		40.211	1.24344e-16	40.206	1.32798e-16
0.35	0.14198	0.35	0.11518		2.53722	2.4	2.53705	128.3		48.153	1.03836e-16	48.148	1.03846e-16
0.4	0.1431	0.4	0.11664		2.89968	2.2	2.89949	224		56.095	8.91345e-17	56.09	4.16735e-15
0.45	0.14421	0.45	0.11806		3.26214	2.7	3.26192	221.9		64.037	9.3815e-16	64.032	7.8086e-17
0.5	0.14531	0.5	0.11945		3.6246	2.3	3.62436	194.2		71.979	6.94647e-17	71.974	6.94695e-17
0.55	0.14639	0.55	0.12079		3.98706	2.1	3.98679	302.9		79.921	4.95124e-16	79.916	6.25657e-17
0.6	0.14746	0.6	0.1221		4.34952	3.7	4.34923	149.5		87.863	5.69068e-17	87.858	5.691e-17
0.65	0.14852	0.65	0.12337		4.71198	2.2	4.71167	95		95.805	5.21893e-17	95.8	5.21921e-17
0.7	0.14957	0.7	0.1246		5.07444	2.4	5.0741	183.9		103.747	1.01178e-15	103.742	4.81965e-17
0.75	0.1506	0.75	0.12579		5.4369	2.2	5.43654	59.1		111.689	2.21196e-16	111.684	4.47692e-17
0.8	0.15162	0.8	0.12694		5.79936	2.1	5.79897	77		119.631	1.34347e-16	119.626	4.17969e-17
0.85	0.15262	0.85	0.12806		6.16182	2	6.16141	67		127.573	3.91932e-17	127.568	3.91948e-17
0.9	0.15361	0.9	0.12914		6.52428	1.8	6.52384	15.5		135.515	8.97357e-16	135.51	1.27659e-15
0.95	0.15459	0.95	0.13017		6.88674	1.7	6.88628	36.4		143.457	2.11992e-16	143.452	6.91901e-16
1	0.15556	1	0.13117		7.2492	2	7.24872	19.6		151.399	2.66882e-16	151.394	9.00299e-17
1.05	0.15651	1.05	0.13213		7.61166	2.4	7.61115	11.7		159.341	4.14573e-16	159.336	3.13802e-17
1.1	0.15745	1.1	0.13306		7.97412	2.8	7.97359	18.1		167.283	2.98895e-17	167.278	2.98904e-17
1.15	0.15838	1.15	0.13394		8.33658	1.1	8.33602	12		175.225	2.85347e-17	175.22	2.85356e-17
1.2	0.15929	1.2	0.13479		8.69904	1.4	8.69846	13.1		183.167	2.72975e-17	183.162	3.86502e-16
1.25	0.1602	1.25	0.13559		9.0615	8.4	9.0609	16.7		191.109	2.61631e-17	191.104	2.43304e-16
1.3	0.16108	1.3	0.13636		9.42396	1.6	9.42333	9.9		199.051	2.13981e-16	199.046	4.65179e-17
1.35	0.16194	1.35	0.137		9.78642	1.8	9.78577	13.4		206.993	1.00707e-15	206.988	2.4156e-17
1.4	0.16271	1.4	0.13758		10.1489	5.5	10.1482	12.3		214.935	2.32628e-17	214.93	2.32634e-17
1.45	0.16344	1.45	0.13807		10.5113	1.6	10.5106	9.9		222.877	2.24339e-17	222.872	5.71215e-16
1.5	0.16412	1.5	0.13852		10.8738	1.8	10.8731	18.1		230.819	6.54892e-17	230.814	5.16328e-16
1.55	0.16477	1.55	0.13897		11.2363	12.5	11.2355	11.4		238.761	5.15788e-17	238.756	2.09419e-17
1.6	0.16541	1.6	0.13939		11.5987	2.2	11.598	13.1		246.703	2.02673e-17	246.698	2.02677e-17
1.65	0.16599	1.65	0.13978		11.9612	15.2	11.9604	13.4		254.645	1.96352e-17	254.64	1.08643e-16
1.7	0.16652	1.7	0.14012		12.3236	1.6	12.3228	15.2		262.587	7.0062e-17	262.582	3.85101e-16
1.75	0.16705	1.75	0.1404		12.6861	1.6	12.6852	12.3		270.529	1.84823e-17	270.524	4.00723e-16
1.8	0.1676	1.8	0.14069		13.0486	11.4	13.0477	17		278.471	9.56879e-17	278.466	5.39987e-17
1.85	0.16822	1.85	0.14097		13.411	2.2	13.4101	11.7		286.413	1.74573e-17	286.408	2.44914e-16
1.9	0.16883	1.9	0.14124		13.7735	2.1	13.7726	13.1		294.355	5.73042e-16	294.35	2.65692e-16
1.95	0.16942	1.95	0.14143		14.1359	12.8	14.135	13.3		302.297	4.42899e-16	302.292	5.75935e-16
2	0.16999	2	0.14159		14.4984	1.6	14.4974	13.5		310.239	1.61166e-17	310.234	1.61169e-17
2.05	0.17056	2.05	0.14176		14.8609	1.5	14.8599	17.6		318.181	1.63818e-16	318.176	8.72108e-17
2.1	0.17112	2.1	0.14193		15.2233	12.3	15.2223	12.5		326.123	3.13359e-17	326.118	1.53319e-17
2.15	0.17163	2.15	0.14208		15.5858	2.2	15.5847	13		334.065	1.49671e-17	334.06	3.93514e-17
2.2	0.17215	2.2	0.14222		15.9482	9.6	15.9472	14.6		342.007	1.38661e-16	342.002	1.46198e-17
2.25	0.17266	2.25	0.14232		16.3107	1.9	16.3096	18.1		349.949	1.42878e-17	349.944	1.4288e-17
2.3	0.17322	2.3	0.14242		16.6732	1.8	16.672	12.5		357.891	1.39707e-17	357.886	1.39709e-17
2.35	0.17381	2.35	0.14254		17.0356	4.3	17.0345	22		365.833	1.88238e-16	365.828	1.36676e-17
2.4	0.17439	2.4	0.14265		17.3981	4.2	17.3969	17.8		373.775	1.3377e-17	373.77	1.33772e-17
2.45	0.17497	2.45	0.14272		17.7605	2.2	17.7594	21.4		381.717	1.31881e-16	381.712	1.07713e-16
2.5	0.17555	2.5	0.14275		18.123	4.6	18.1218	19		389.659	2.61418e-16	389.654	1.10221e-16
2.55	0.17615	2.55	0.14279		18.4855	2.5	18.4842	23.4		397.601	1.25754e-17	397.596	2.66321e-16
2.6	0.17685	2.6	0.14318		18.8479	2.1	18.8467	33.2		405.543	1.23291e-17	405.538	1.90623e-16
2.65	0.17753	2.65	0.14355		19.2104	12.8	19.2091	16.1		413.485	9.05719e-17	413.48	2.27003e-16
2.7	0.17819	2.7	0.1439		19.5728	2.2	19.5715	23.1		421.427	1.50964e-16	421.422	1.18646e-17
2.75	0.17885	2.75	0.14425		19.9353	5.2	19.934	22		429.369	1.1645e-17	429.364	1.16451e-17
2.8	0.17951	2.8	0.14457		20.2978	3.4	20.2964	27.9		437.311	1.14335e-17	437.306	1.14336e-17
2.85	0.18016	2.85	0.14488		20.6602	1.9	20.6588	21.1		445.253	1.58628e-16
2.9	0.1808	2.9	0.14518		21.0227	3.4	21.0213	49.7
2.95	0.18145	2.95	0.14544		21.3851	18.1	21.3837	25.2
3	0.1821	3	0.1457		21.7476	2.5	21.7462	26.4
3.05	0.18277	3.05	0.14594		22.1101	4.3	22.1086	21.7
3.1	0.18345	3.1	0.14617		22.4725	2.5	22.471	29.3
3.15	0.18412	3.15	0.14639		22.835	2.2	22.8335	33.7
3.2	0.18477	3.2	0.14659		23.1974	6.4	23.1959	19.6
3.25	0.18542	3.25	0.14677		23.5599	2.8	23.5583	24.6
3.3	0.18606	3.3	0.14693		23.9224	3.1	23.9208	31.7
3.35	0.1867	3.35	0.14707		24.2848	5.5	24.2832	22
3.4	0.18733	3.4	0.14719		24.6473	1.6	24.6456	20.5
3.45	0.18797	3.45	0.14728		25.0097	3.4	25.0081	34.3
3.5	0.1886	3.5	0.14736		25.3722	9	25.3705	28.7
3.55	0.18925	3.55	0.14744		25.7347	2.2	25.7329	38.5
3.6	0.18988	3.6	0.14749		26.0971	3.4	26.0954	21.1
3.65	0.19047	3.65	0.14753		26.4596	1.9	26.4578	27.9
3.7	0.19106	3.7	0.14756		26.822	1.8	26.8203	37.3
3.75	0.19164	3.75	0.14757		27.1845	4.6	27.1827	33.7
3.8	0.19222	3.8	0.14756		27.547	2.2	27.5451	20.2
3.85	0.19279	3.85	0.14755		27.9094	3.7	27.9076	47.9
3.9	0.19336	3.9	0.14753		28.2719	3.3	28.27	34.6
3.95	0.19393	3.95	0.14747		28.6343	3	28.6324	24.3
4	0.19452	4	0.14741		28.9968	2.6	28.9949	29.3
4.05	0.19513	4.05	0.14733		29.3593	3	29.3573	32.6
4.1	0.19574	4.1	0.14723		29.7217	2.8	29.7197	85.3
4.15	0.19633	4.15	0.14712		30.0842	3.2	30.0822	22.9
4.2	0.1969	4.2	0.14699		30.4466	2.7	30.4446	46.4
4.25	0.19747	4.25	0.14684		30.8091	2.5	30.807	32.3
4.3	0.19804	4.3	0.14667		31.1716	2.7	31.1695	41.7
4.35	0.1986	4.35	0.14649		31.534	2.4	31.5319	26.7
4.4	0.19916	4.4	0.1463		31.8965	2.9	31.8943	136.2
4.45	0.19971	4.45	0.14607		32.2589	3	32.2568	45.2
4.5	0.20026	4.5	0.14583		32.6214	2.5	32.6192	30.5
4.55	0.20083	4.55	0.14558		32.9839	2.4	32.9817	39.3
4.6	0.20139	4.6	0.14531		33.3463	2.3	33.3441	55
4.65	0.20191	4.65	0.14501		33.7088	2.3	33.7065	99.7
4.7	0.20242	4.7	0.14471		34.0712	4.9	34.069	30.2
4.75	0.20291	4.75	0.14439		34.4337	2.2	34.4314	79.1
4.8	0.20341	4.8	0.14404		34.7962	2.5	34.7938	46.4
4.85	0.20389	4.85	0.14369		35.1586	2.1	35.1563	61.1
4.9	0.20438	4.9	0.14333		35.5211	1.9	35.5187	42.9
4.95	0.20486	4.95	0.14296		35.8835	3.7	35.8811	258.1
5	0.20535	5	0.14256		36.246	3.4	36.2436	73.5
5.05	0.20588	5.05	0.14215		36.6085	2.2	36.606	57
5.1	0.2064	5.1	0.14172		36.9709	3.4	36.9684	54.1
5.15	0.2069	5.15	0.1413		37.3334	3	37.3309	88.8
5.2	0.20739	5.2	0.14087		37.6958	2.5	37.6933	257
5.25	0.20789	5.25	0.14041		38.0583	5.2	38.0558	54.4
5.3	0.20839	5.3	0.13994		38.4208	2.2	38.4182	115.6
5.35	0.20888	5.35	0.13946		38.7832	2.7	38.7806	93.2
5.4	0.20937	5.4	0.13899		39.1457	2.6	39.1431	98.8
5.45	0.20986	5.45	0.1385		39.5081	1.4	39.5055	73.5
5.5	0.21036	5.5	0.138		39.8706	4	39.8679	197.2
5.55	0.21088	5.55	0.13748		40.2331	2.8	40.2304	92.1
5.6	0.21139	5.6	0.13695		40.5955	1.6	40.5928	111.2
5.65	0.21185	5.65	0.13639		40.958	4	40.9552	81.2
5.7	0.21231	5.7	0.13584		41.3204	2.2	41.3177	127.7
5.75	0.21277	5.75	0.13526		41.6829	2.1	41.6801	242.5
5.8	0.21323	5.8	0.13467		42.0454	4.6	42.0425	67.3
5.85	0.21369	5.85	0.13407		42.4078	2.5	42.405	149.2
5.9	0.21415	5.9	0.13348		42.7703	4.3	42.7674	138.6
5.95	0.21461	5.95	0.13289		43.1327	2.8	43.1299	137.4
6	0.21507	6	0.13229		43.4952	2.4	43.4923	82.6
6.05	0.21556	6.05	0.13167		43.8577	2.8	43.8547	195.1
6.1	0.21604	6.1	0.13104		44.2201	3.2	44.2172	106.5
6.15	0.21647	6.15	0.1304		44.5826	2.7	44.5796	189.5
6.2	0.21688	6.2	0.12974		44.945	5.5	44.942	84.4
6.25	0.2173	6.25	0.12906		45.3075	2.2	45.3045	167.1
6.3	0.21771	6.3	0.12836		45.67	2.5	45.6669	148.6
6.35	0.2181	6.35	0.12767		46.0324	4.9	46.0294	71.4
6.4	0.2185	6.4	0.12699		46.3949	1.9	46.3918	126.5
6.45	0.21889	6.45	0.12632		46.7573	4.3	46.7542	160.7
6.5	0.21928	6.5	0.12564		47.1198	4	47.1166	148
6.55	0.21968	6.55	0.12495		47.4823	2.5	47.4791	91.2
6.6	0.22005	6.6	0.12425		47.8447	2.8	47.8415	228.7
6.65	0.2204	6.65	0.12353		48.2072	3.3	48.204	119.4
6.7	0.22075	6.7	0.12282		48.5696	2.8	48.5664	139.5
6.75	0.22109	6.75	0.12209		48.9321	6.1	48.9288	84.7
6.8	0.22144	6.8	0.12134		49.2946	1.9	49.2913	133.9
6.85	0.22178	6.85	0.12059		49.657	2.1	49.6537	164.5
6.9	0.22211	6.9	0.11986		50.0195	7.2	50.0161	100.9
6.95	0.22244	6.95	0.11913		50.3819	2.2	50.3786	75
7	0.22277	7	0.11841		50.7444	6.7	50.741	144.5
7.05	0.22312	7.05	0.11768		51.1069	4.3	51.1035	122.4
7.1	0.22344	7.1	0.11694		51.4693	1.6	51.4659	74.7
7.15	0.22373	7.15	0.11619		51.8318	1.6	51.8283	124.7
7.2	0.22402	7.2	0.11542		52.1942	2.8	52.1908	83.8
7.25	0.22431	7.25	0.11464		52.5567	2.4	52.5532	173
7.3	0.22459	7.3	0.11385		52.9192	6.9	52.9156	82.9
7.35	0.22486	7.35	0.11307		53.2816	1.9	53.2781	114.4
7.4	0.22513	7.4	0.11231		53.6441	2.4	53.6405	87.6
7.45	0.22539	7.45	0.11157		54.0065	350	54.0029	114.4
7.5	0.22565	7.5	0.11084		54.369	2.2	54.3654	99.7
7.55	0.22591	7.55	0.11011		54.7315	7.5	54.7278	177.5
7.6	0.22614	7.6	0.10938		55.0939	3.1	55.0902	110.6
7.65	0.22636	7.65	0.10864		55.4564	1.9	55.4527	97.4
7.7	0.2266	7.7	0.10789		55.8188	2.2	55.8151	121.8
7.75	0.22683	7.75	0.10715		56.1813	179.5	56.1775	106.5
7.8	0.22707	7.8	0.1064		56.5438	2.8	56.54	221.6
7.85	0.2273	7.85	0.10565		56.9062	18.4	56.9024	82.3
7.9	0.22752	7.9	0.1049		57.2687	2.2	57.2649	90
7.95	0.22774	7.95	0.10416		57.6311	2.4	57.6273	138.6
8	0.22798	8	0.10344		57.9936	1214.9	57.9897	138.1
8.05	0.22821	8.05	0.1027		58.3561	2.2	58.3522	116.2
8.1	0.2284	8.1	0.10197		58.7185	4.9	58.7146	254.3
8.15	0.22857	8.15	0.10124		59.081	3.1	59.077	120
8.2	0.22875	8.2	0.10051		59.4434	2.8	59.4395	196.9
8.25	0.22893	8.25	0.09977		59.8059	3.1	59.8019	150.4
8.3	0.22911	8.3	0.09903		60.1684	415.4	60.1643	155.7
8.35	0.22929	8.35	0.0983		60.5308	1.9	60.5268	306.1
8.4	0.22946	8.4	0.09759		60.8933	54.4	60.8892	98.5
8.45	0.22963	8.45	0.09689		61.2557	2.2	61.2516	120.9
8.5	0.22981	8.5	0.09622		61.6182	2.7	61.6141	218.1
8.55	0.22997	8.55	0.09555		61.9807	2.3	61.9765	109.7
8.6	0.2301	8.6	0.09488		62.3431	2.3	62.339	112.7
8.65	0.23022	8.65	0.09422		62.7056	3.7	62.7014	250.5
8.7	0.23037	8.7	0.09356		63.068	2.2	63.0638	84.4
8.75	0.23053	8.75	0.09291		63.4305	2.4	63.4263	188.4
8.8	0.23068	8.8	0.09226		63.793	2.6	63.7887	123
8.85	0.23084	8.85	0.09163		64.1554	32.6	64.1511	128
8.9	0.23099	8.9	0.09099		64.5179	2.2	64.5136	360.9
8.95	0.23116	8.95	0.09036		64.8803	916.9	64.876	164.2
9	0.23134	9	0.08975		65.2428	1.9	65.2384	175.4
9.05	0.23152	9.05	0.08914		65.6053	2.4	65.6009	229.6
9.1	0.23165	9.1	0.08854		65.9677	2.2	65.9633	126.8
9.15	0.23176	9.15	0.08795		66.3302	2.5	66.3257	167.7
9.2	0.2319	9.2	0.08736		66.6926	2.7	66.6882	290.8
9.25	0.23204	9.25	0.08677		67.0551	2.7	67.0506	134.8
9.3	0.23218	9.3	0.0862		67.4176	2.8	67.4131	340.3
9.35	0.23233	9.35	0.08566		67.78	2.8	67.7755	106.2
9.4	0.23248	9.4	0.0851		68.1425	2.5	68.1379	124.4
9.45	0.23264	9.45	0.08456		68.5049	2.5	68.5004	339.4
9.5	0.23281	9.5	0.08405		68.8674	2.4	68.8628	152.7
9.55	0.23297	9.55	0.08354		69.2299	2.6	69.2252	199.2
9.6	0.23306	9.6	0.08304		69.5923	3.7	69.5877	233.1
9.65	0.23317	9.65	0.08256		69.9548	3.3	69.9501	137.7
9.7	0.2333	9.7	0.08208		70.3172	2.8	70.3126	214.3
9.75	0.23344	9.75	0.08161		70.6797	2.3	70.675	228.1
9.8	0.23358	9.8	0.08115		71.0422	2.4	71.0374	158.6
9.85	0.23373	9.85	0.08071		71.4046	2.5	71.3999	376.5
9.9	0.23389	9.9	0.08027		71.7671	3.7	71.7623	122.7
9.95	0.23406	9.95	0.07983		72.1295	3.3	72.1247	179.2
10	0.23425	10	0.0794		72.492	2.9	72.4872	305.3
10.05	0.23445	10.05	0.07898		72.8545	2.6	72.8496	165.4
10.1	0.23458	10.1	0.07857		73.2169	2.8	73.212	317.3
10.15	0.2347	10.15	0.07816		73.5794	4.6	73.5745	379.5
10.2	0.23484	10.2	0.07777		73.9418	2.5	73.9369	274.6
10.25	0.23499	10.25	0.07738		74.3043	2.5	74.2993	380.4
10.3	0.23514	10.3	0.07702		74.6668	2.7	74.6618	502.9
10.35	0.2353	10.35	0.07668		75.0292	2.5	75.0242	343.5
10.4	0.23546	10.4	0.07636		75.3917	2.8	75.3867	502.9
10.45	0.23563	10.45	0.07603		75.7541	4.9	75.7491	403.6
10.5	0.23582	10.5	0.07572		76.1166	2.5	76.1115	396.8
10.55	0.236	10.55	0.07541		76.4791	2.7	76.474	484.6
10.6	0.23612	10.6	0.07512		76.8415	2.8	76.8364	626.5
10.65	0.23624	10.65	0.07483		77.204	2.5	77.1988	380.7
10.7	0.23639	10.7	0.07455		77.5664	3.7	77.5613	484.3
10.75	0.23654	10.75	0.07427		77.9289	3.4	77.9237	593.3
10.8	0.2367	10.8	0.07401		78.2914	3.3	78.2861	386.5
10.85	0.23687	10.85	0.07376		78.6538	3	78.6486	413
10.9	0.23704	10.9	0.07353		79.0163	3.1	79.011	555
10.95	0.23722	10.95	0.07329		79.3787	3	79.3734	736.1
11	0.23744	11	0.07305		79.7412	3.2	79.7359	364.2
11.05	0.23766	11.05	0.07282		80.1037	3	80.0983	479.9
11.1	0.23782	11.1	0.0726		80.4661	2.9	80.4608	686.9
11.15	0.23796	11.15	0.07237		80.8286	2.4	80.8232	427.8
11.2	0.23812	11.2	0.07215		81.191	2.5	81.1856	420.4
11.25	0.23828	11.25	0.07194		81.5535	2.8	81.5481	502.6
11.3	0.23844	11.3	0.07174		81.916	2.4	81.9105	489.3
11.35	0.23861	11.35	0.07158		82.2784	2.3	82.2729	359.4
11.4	0.23878	11.4	0.07142		82.6409	2.4	82.6354	647.7
11.45	0.23895	11.45	0.07125		83.0033	2.6	82.9978	433.1
11.5	0.23915	11.5	0.07109		83.3658	2.6	83.3602	569.4
11.55	0.23933	11.55	0.07093		83.7283	2.8	83.7227	360.3
11.6	0.23947	11.6	0.07076		84.0907	3	84.0851	374.2
11.65	0.23961	11.65	0.0706		84.4532	2.5	84.4475	489.3
11.7	0.23976	11.7	0.07043		84.8156	2.4	84.81	540
11.75	0.23992	11.75	0.07027		85.1781	2.6	85.1724	526.7
11.8	0.24008	11.8	0.0701		85.5406	2.7	85.5349	728.1
11.85	0.24024	11.85	0.06995		85.903	2.5	85.8973	641.9
11.9	0.24039	11.9	0.06982		86.2655	2.7	86.2597	382.1
11.95	0.24056	11.95	0.06967		86.6279	2.9	86.6222	468.7
12	0.24076	12	0.06952		86.9904	2.9	86.9846	798.5
12.05	0.24095	12.05	0.06936		87.3529	2.8	87.347	850.9
12.1	0.24109	12.1	0.06921		87.7153	3	87.7095	508.2
12.15	0.24123	12.15	0.06905		88.0778	2.8	88.0719	610.9
12.2	0.24138	12.2	0.0689		88.4402	2.9	88.4343	438.7
12.25	0.24152	12.25	0.06874		88.8027	2.6	88.7968	916.6
12.3	0.24167	12.3	0.06859		89.1652	2.4	89.1592	584.4
12.35	0.24182	12.35	0.06847		89.5276	2.3	89.5216	395.7
12.4	0.24196	12.4	0.06836		89.8901	2.3	89.8841	874.2
12.45	0.2421	12.45	0.06824		90.2525	2.3	90.2465	545.3
12.5	0.24225	12.5	0.06811		90.615	2.5	90.6089	514.6
12.55	0.24237	12.55	0.06797		90.9775	2.5	90.9714	1282.7
12.6	0.24246	12.6	0.06782		91.3399	2.5	91.3338	892.2
12.65	0.24256	12.65	0.06767		91.7024	2.5	91.6963	710.8
12.7	0.24266	12.7	0.06752		92.0648	2.5	92.0587	802.6
12.75	0.24276	12.75	0.06737		92.4273	2.7	92.4211	1031.5
12.8	0.24285	12.8	0.06721		92.7898	2.8	92.7836	1292.4
12.85	0.24294	12.85	0.06706		93.1522	2.8	93.146	1065.3
12.9	0.24303	12.9	0.06692		93.5147	2.8	93.5084	1130.4
12.95	0.24313	12.95	0.06677		93.8771	2.7	93.8709	1563.3
13	0.24323	13	0.06662		94.2396	2.9	94.2333	1047.7
13.05	0.24332	13.05	0.06646		94.6021	2.9	94.5957	939.9
13.1	0.24337	13.1	0.06631		94.9645	2.8	94.9582	1688.2
13.15	0.24342	13.15	0.06614		95.327	2.5	95.3206	1117.2
13.2	0.24348	13.2	0.06598		95.6894	2.4	95.683	1062.7
13.25	0.24354	13.25	0.06581		96.0519	2.3	96.0455	977.3
13.3	0.24358	13.3	0.06564		96.4144	3.4	96.4079	905.1
13.35	0.24363	13.35	0.06548		96.7768	2.2	96.7704	1639.9
13.4	0.24367	13.4	0.06534		97.1393	2.4	97.1328	1138.1
13.45	0.24371	13.45	0.06519		97.5017	2.6	97.4952	780.3
13.5	0.24374	13.5	0.06504		97.8642	2.6	97.8577	1263.2
13.55	0.24375	13.55	0.06487		98.2267	2.6	98.2201	723.7
13.6	0.24374	13.6	0.06469		98.5891	2.8	98.5825	674.8
13.65	0.24374	13.65	0.06452		98.9516	2.5	98.945	1591.3
13.7	0.24375	13.7	0.06435		99.314	2.5	99.3074	1144.3
13.75	0.24375	13.75	0.06417		99.6765	2.7	99.6698	982.9
13.8	0.24375	13.8	0.06399		100.039	2.6	100.032	1097.7
13.85	0.24374	13.85	0.06381		100.401	3.7	100.395	1057.4
13.9	0.24374	13.9	0.06362		100.764	3.3	100.757	3703.3
13.95	0.24374	13.95	0.06345		101.126	3.2	101.12	1633.1
14	0.24375	14	0.06326		101.489	2.9	101.482	1263.5
14.05	0.24371	14.05	0.06309		101.851	2.7	101.844	1626
14.1	0.24365	14.1	0.06291		102.214	2.5	102.207	1314.8
14.15	0.24361	14.15	0.06273		102.576	2.8	102.569	1232
14.2	0.24358	14.2	0.06255		102.939	2.4	102.932	3314.9
14.25	0.24354	14.25	0.06236		103.301	2.7	103.294	1497.6
14.3	0.24351	14.3	0.06218		103.664	2.8	103.657	1459.1
14.35	0.24347	14.35	0.062		104.026	2.5	104.019	1066.5
14.4	0.24342	14.4	0.06182		104.388	2.8	104.382	1549.2
14.45	0.24338	14.45	0.06165		104.751	2.8	104.744	1311.8
14.5	0.24332	14.5	0.06148		105.113	3	105.106	1313.3
14.55	0.24321	14.55	0.0613		105.476	3.2	105.469	1330.4
14.6	0.24311	14.6	0.06112		105.838	3	105.831	1560.4
14.65	0.24304	14.65	0.06095		106.201	2.9	106.194	1045.3
14.7	0.24297	14.7	0.06077		106.563	3.3	106.556	1108
14.75	0.24291	14.75	0.0606		106.926	2.9	106.919	431
14.8	0.24284	14.8	0.06044		107.288	3.2	107.281	450.7
14.85	0.24277	14.85	0.06027		107.651	2.9	107.643	839.5
14.9	0.24271	14.9	0.0601		108.013	2.7	108.006	727
14.95	0.24267	14.95	0.05994		108.376	2.8	108.368	477.2
15	0.24263	15	0.05979		108.738	2.8	108.731	757.6
15.05	0.24253	15.05	0.05964		109.1	2.8	109.093	568.8
15.1	0.24242	15.1	0.05949		109.463	2.8	109.456	340
15.15	0.24233	15.15	0.05934		109.825	3	109.818	840.3
15.2	0.24225	15.2	0.0592		110.188	2.9	110.18	622.7
15.25	0.24219	15.25	0.05906		110.55	2.7	110.543	471.6
15.3	0.24212	15.3	0.05893		110.913	2.6	110.905	868.3
15.35	0.24206	15.35	0.0588		111.275	2.9	111.268	288.8
15.4	0.24199	15.4	0.05867		111.638	2.7	111.63	805.6
15.45	0.24194	15.45	0.05853		112	2.6	111.993	848.9
15.5	0.24188	15.5	0.0584		112.363	2.7	112.355	682.2
15.55	0.24175	15.55	0.05826		112.725	2.6	112.718	925.7
15.6	0.24162	15.6	0.05813		113.088	2.7	113.08	888.9
15.65	0.24154	15.65	0.058		113.45	4	113.442	592.1
15.7	0.24146	15.7	0.05787		113.812	3.7	113.805	1827.7
15.75	0.24139	15.75	0.05775		114.175	2.2	114.167	679.6
15.8	0.24132	15.8	0.05764		114.537	2.7	114.53	802.1
15.85	0.24126	15.85	0.05753		114.9	2.9	114.892	1157.5
15.9	0.24122	15.9	0.05741		115.262	3	115.255	595.6
15.95	0.2412	15.95	0.0573		115.625	2.8	115.617	1262.3
16	0.24118	16	0.05719		115.987	2.9	115.979	1464.9
16.05	0.24109	16.05	0.05708		116.35	2.7	116.342	897.5
16.1	0.24099	16.1	0.05697		116.712	2.8	116.704	2180
16.15	0.24093	16.15	0.05686		117.075	2.8	117.067	1176.3
16.2	0.24087	16.2	0.05676		117.437	3.3	117.429	981.1
16.25	0.24083	16.25	0.05666		117.799	2.9	117.792	1794.8
16.3	0.24079	16.3	0.05658		118.162	2.7	118.154	743.8
16.35	0.24076	16.35	0.05649		118.524	2.8	118.517	1222.3
16.4	0.24073	16.4	0.05639		118.887	2.8	118.879	1583
16.45	0.24072	16.45	0.05628		119.249	4	119.241	423.1
16.5	0.24071	16.5	0.05617		119.612	2.8	119.604	1574.2
16.55	0.24063	16.55	0.05606		119.974	3.1	119.966	1084.2
16.6	0.24056	16.6	0.05595		120.337	2.8	120.329	752.9
16.65	0.24052	16.65	0.05584		120.699	2.8	120.691	996.1
16.7	0.24048	16.7	0.05573		121.062	2.8	121.054	733.4
16.75	0.24046	16.75	0.05563		121.424	4	121.416	692.2
16.8	0.24044	16.8	0.05555		121.787	2.5	121.778	1503.8
16.85	0.24042	16.85	0.05547		122.149	3	122.141	717.8
16.9	0.24042	16.9	0.05538		122.511	2.9	122.503	1099.5
16.95	0.24046	16.95	0.05529		122.874	3.3	122.866	1139.5
17	0.24049	17	0.05521		123.236	3.5	123.228	805.9
17.05	0.24047	17.05	0.05511		123.599	3.3	123.591	893.9
17.1	0.24043	17.1	0.05502		123.961	3.2	123.953	1491.7
17.15	0.24042	17.15	0.05493		124.324	3	124.315	705.2
17.2	0.24041	17.2	0.05484		124.686	2.9	124.678	1816.3
17.25	0.24041	17.25	0.05475		125.049	3.3	125.04	911.3
17.3	0.2404	17.3	0.05468		125.411	3.8	125.403	1080.3
17.35	0.24038	17.35	0.0546		125.774	3.6	125.765	2463.8
17.4	0.24037	17.4	0.05451		126.136	3.7	126.128	755.2
17.45	0.24038	17.45	0.05442		126.499	3.5	126.49	1863.1
17.5	0.24037	17.5	0.05431		126.861	3.2	126.853	2348.1
17.55	0.24033	17.55	0.05421		127.223	4.9	127.215	1271.5
17.6	0.24029	17.6	0.05409		127.586	2.8	127.577	3194.7
17.65	0.24027	17.65	0.05398		127.948	3.1	127.94	1887.8
17.7	0.24025	17.7	0.05386		128.311	3.4	128.302	581.5
17.75	0.24024	17.75	0.05375		128.673	3.4	128.665	1253.5
17.8	0.24022	17.8	0.05364		129.036	3.6	129.027	767.9
17.85	0.24021	17.85	0.05354		129.398	3.9	129.39	756.7
17.9	0.24021	17.9	0.05343		129.761	2.8	129.752	1834.2
17.95	0.24024	17.95	0.05332		130.123	4.9	130.114	861.3
18	0.24025	18	0.0532		130.486	4.6	130.477	2311.6
18.05	0.24023	18.05	0.05308		130.848	4.2	130.839	1498.8
18.1	0.24019	18.1	0.05296		131.211	4.5	131.202	538.2
18.15	0.24017	18.15	0.05283		131.573	3.4	131.564	2768.6
18.2	0.24015	18.2	0.05269		131.935	3.6	131.927	494.6
18.25	0.24014	18.25	0.05256		132.298	5.5	132.289	578.5
18.3	0.24012	18.3	0.05244		132.66	3.4	132.651	963.1
18.35	0.24011	18.35	0.05233		133.023	3.7	133.014	675.4
18.4	0.24009	18.4	0.0522		133.385	4.2	133.376	529.4
18.45	0.24007	18.45	0.05208		133.748	3.8	133.739	552.6
18.5	0.24004	18.5	0.05194		134.11	5.8	134.101	307.6
18.55	0.23998	18.55	0.0518		134.473	4.6	134.464	598
18.6	0.23993	18.6	0.05165		134.835	4.2	134.826	370.9
18.65	0.23989	18.65	0.0515		135.198	4.4	135.189	265.8
18.7	0.23984	18.7	0.05135		135.56	4.5	135.551	403
18.75	0.2398	18.75	0.05119		135.923	4.4	135.913	348.6
18.8	0.23976	18.8	0.05105		136.285	6.4	136.276	296.4
18.85	0.23971	18.85	0.05091		136.647	4.3	136.638	325.6
18.9	0.23968	18.9	0.05077		137.01	4.3	137.001	319.4
18.95	0.23966	18.95	0.05063		137.372	5.5	137.363	268.2
19	0.23962	19	0.05048		137.735	4	137.726	314.7
19.05	0.23956	19.05	0.05033		138.097	6.9	138.088	335.3
19.1	0.2395	19.1	0.05018		138.46	4.6	138.45	479.9
19.15	0.23945	19.15	0.05003		138.822	4.4	138.813	339.1
19.2	0.2394	19.2	0.04986		139.185	4.8	139.175	367.7
19.25	0.23935	19.25	0.0497		139.547	4.7	139.538	511.1
19.3	0.23929	19.3	0.04954		139.91	5.2	139.9	491.7
19.35	0.23921	19.35	0.0494		140.272	9	140.263	453.1
19.4	0.23914	19.4	0.04926		140.634	4.6	140.625	1123.9
19.45	0.23907	19.45	0.04911		140.997	5	140.988	449.6
19.5	0.23897	19.5	0.04896		141.359	5.3	141.35	836.5
19.55	0.23886	19.55	0.04881		141.722	4.8	141.712	1058.8
19.6	0.23878	19.6	0.04866		142.084	8.4	142.075	624.5
19.65	0.2387	19.65	0.04852		142.447	6.4	142.437	978.2
19.7	0.23861	19.7	0.04837		142.809	5.9	142.8	580.3
19.75	0.23853	19.75	0.04822		143.172	6	143.162	606.8
19.8	0.23844	19.8	0.04807		143.534	5.9	143.525	1834.5
19.85	0.23836	19.85	0.04793		143.897	5.8	143.887	756.7
19.9	0.23829	19.9	0.0478		144.259	9.9	144.249	775.3
19.95	0.23823	19.95	0.04767		144.622	5.5	144.612	2211.5
20	0.23812	20	0.04754		144.984	7.2	144.974	1018.2
20.05	0.238	20.05	0.04741		145.346	6.8	145.337	1900.5
20.1	0.2379	20.1	0.04728		145.709	5.5	145.699	3435
20.15	0.23781	20.15	0.04715		146.071	10.2	146.062	1117.2
20.2	0.23773	20.2	0.04703		146.434	7.8	146.424	3835.8
20.25	0.23764	20.25	0.04691		146.796	6.7	146.786	1909
20.3	0.23753	20.3	0.04678		147.159	8.1	147.149	1214.3
20.35	0.23743	20.35	0.04667		147.521	5.8	147.511	3405.3
20.4	0.23733	20.4	0.04656		147.884	7.5	147.874	1330.7
20.45	0.23721	20.45	0.04644		148.246	12.3	148.236	1051.8
20.5	0.23706	20.5	0.04633		148.609	6.1	148.599	3679.5
20.55	0.23691	20.55	0.04623		148.971	9	148.961	1203.1
20.6	0.2368	20.6	0.04613		149.334	7.5	149.324	2689.7
20.65	0.2367	20.65	0.04603		149.696	6.4	149.686	1838.9
20.7	0.2366	20.7	0.04593		150.058	12.5	150.048	1571.3
20.75	0.2365	20.75	0.04585		150.421	8.1	150.411	3064.3
20.8	0.23641	20.8	0.04576		150.783	7.8	150.773	2654.4
20.85	0.23633	20.85	0.04567		151.146	9.9	151.136	1685.8
20.9	0.23626	20.9	0.0456		151.508	7.2	151.498	3060.2
20.95	0.2362	20.95	0.04552		151.871	7.7	151.861	899.2
21	0.23609	21	0.04545		152.233	12.8	152.223	1263.2
21.05	0.23596	21.05	0.04538		152.596	6.7	152.585	3267.8
21.1	0.23587	21.1	0.04532		152.958	12.8	152.948	1184.3
21.15	0.23579	21.15	0.04525		153.321	9.6	153.31	2276
21.2	0.23573	21.2	0.0452		153.683	6.7	153.673	2816.9
21.25	0.23566	21.25	0.04515		154.046	12	154.035	514.1
21.3	0.23558	21.3	0.0451		154.408	9.6	154.398	3447.1
21.35	0.2355	21.35	0.04506		154.77	9.9	154.76	2203.8
21.4	0.23544	21.4	0.04501		155.133	12.3	155.123	2542.5
21.45	0.23536	21.45	0.04497		155.495	8.1	155.485	6186.1
21.5	0.23522	21.5	0.04494		155.858	9.6	155.847	2854.6
21.55	0.23509	21.55	0.04491		156.22	13.4	156.21	2326.9
21.6	0.23501	21.6	0.04488		156.583	7.5	156.572	8648.6
21.65	0.23493	21.65	0.04485		156.945	16.4	156.935	1227.6
21.7	0.23485	21.7	0.04483		157.308	9.9	157.297	4194.5
21.75	0.23478	21.75	0.04483		157.67	8.7	157.66	5504.1
21.8	0.23472	21.8	0.04482		158.033	14	158.022	1936.4
21.85	0.23468	21.85	0.04482		158.395	11.7	158.384	5465.2
21.9	0.23467	21.9	0.0448		158.757	12.1	158.747	3565.2
21.95	0.23465	21.95	0.0448		159.12	18.4	159.109	2495.3
22	0.23457	22	0.04479		159.482	9.3	159.472	7606.7
22.05	0.23448	22.05	0.04479		159.845	10.8	159.834	1415.2
22.1	0.23442	22.1	0.04478		160.207	14.9	160.197	2109.3
22.15	0.23439	22.15	0.04478		160.57	9.9	160.559	4315.6
22.2	0.23435	22.2	0.04478		160.932	22.3	160.922	2032.1
22.25	0.23432	22.25	0.0448		161.295	12.5	161.284	4133.6
22.3	0.23428	22.3	0.04481		161.657	10.5	161.646	2829.9
22.35	0.23425	22.35	0.04482		162.02	13.7	162.009	2036
22.4	0.23425	22.4	0.04482		162.382	11.4	162.371	3804.6
22.45	0.23424	22.45	0.04483		162.745	15.8	162.734	1991.8
22.5	0.23416	22.5	0.04483		163.107	24	163.096	1608.1
22.55	0.2341	22.55	0.04484		163.469	10.8	163.459	1791.5
22.6	0.23408	22.6	0.04484		163.832	15.2	163.821	947.2
22.65	0.23405	22.65	0.04485		164.194	15	164.183	1818.6
22.7	0.23404	22.7	0.04486		164.557	10.8	164.546	3113.2
22.75	0.23403	22.75	0.04488		164.919	30.8	164.908	1355.7
22.8	0.23404	22.8	0.04491		165.282	17	165.271	6475
22.85	0.23405	22.85	0.04493		165.644	13.1	165.633	2409.1
22.9	0.23411	22.9	0.04495		166.007	15.8	165.996	1113
22.95	0.23417	22.95	0.04497		166.369	13.4	166.358	4608.3
23	0.23417	23	0.04498		166.732	17.3	166.72	1503.2
23.05	0.23416	23.05	0.045		167.094	34.6	167.083	1548.6
23.1	0.23418	23.1	0.04501		167.457	12.3	167.445	3323.7
23.15	0.2342	23.15	0.04502		167.819	23.4	167.808	704
23.2	0.23424	23.2	0.04503		168.181	17.6	168.17	1851.6
23.25	0.23426	23.25	0.04506		168.544	13.1	168.533	1177.2
23.3	0.23429	23.3	0.0451		168.906	40.5	168.895	436
23.35	0.23431	23.35	0.04512		169.269	22.6	169.258	1675.2
23.4	0.23437	23.4	0.04514		169.631	20.5	169.62	853.3
23.45	0.23441	23.45	0.04515		169.994	24.6	169.982	515.8
23.5	0.23441	23.5	0.04516		170.356	16.4	170.345	2021.2
23.55	0.23442	23.55	0.04517		170.719	23.7	170.707	465.5
23.6	0.23445	23.6	0.04517		171.081	36.7	171.07	678.7
23.65	0.23448	23.65	0.04517		171.444	17.6	171.432	439.5
23.7	0.23452	23.7	0.04517		171.806	32.3	171.795	373.9
23.75	0.23456	23.75	0.04518		172.168	21.4	172.157	1462.6
23.8	0.23461	23.8	0.04519		172.531	17.3	172.519	821.8
23.85	0.23466	23.85	0.0452		172.893	47.9	172.882	632.1
23.9	0.23475	23.9	0.0452		173.256	30.2	173.244	3893.9
23.95	0.23483	23.95	0.0452		173.618	28.7	173.607	1901.4
24	0.23487	24	0.04519		173.981	37.9	173.969	1037.4
24.05	0.2349	24.05	0.04518		174.343	18.7	174.332	2727.1
24.1	0.23495	24.1	0.04517		174.706	23.7	174.694	1014.7
24.15	0.23501	24.15	0.04515		175.068	32.3	175.056	1914
24.2	0.23506	24.2	0.04512		175.431	18.7	175.419	6020.3
24.25	0.2351	24.25	0.04512		175.793	37.3	175.781	797.3
24.3	0.23513	24.3	0.04512		176.156	25.2	176.144	2163.2
24.35	0.23517	24.35	0.04512		176.518	21.1	176.506	1786.2
24.4	0.23522	24.4	0.04511		176.88	27.3	176.869	677.2
24.45	0.23526	24.45	0.0451		177.243	21.7	177.231	2479.1
24.5	0.23527	24.5	0.04507		177.605	25.5	177.594	1027
24.55	0.23529	24.55	0.04505		177.968	25.1	177.956	742
24.6	0.23532	24.6	0.04502		178.33	17.8	178.318	1284.1
24.65	0.23535	24.65	0.045		178.693	17.6	178.681	1033.8
24.7	0.23538	24.7	0.04496		179.055	25.2	179.043	950.2
24.75	0.23541	24.75	0.04493		179.418	17	179.406	2182.3
24.8	0.23545	24.8	0.04491		179.78	33.7	179.768	711.9
24.85	0.2355	24.85	0.04489		180.143	21.7	180.131	818
24.9	0.23555	24.9	0.04486		180.505	18.7	180.493	956.7
24.95	0.23559	24.95	0.04483		180.868	27	180.855	650.4
25	0.23561	25	0.04479		181.23	24.9	181.218	2271.8
25.05	0.23562	25.05	0.04476		181.592	30.5	181.58	1368.6
25.1	0.23565	25.1	0.04472		181.955	39	181.943	1063.3
25.15	0.23569	25.15	0.04467		182.317	22.3	182.305	1212.3
25.2	0.23572	25.2	0.04461		182.68	26.4	182.668	521.1
25.25	0.23573	25.25	0.04456		183.042	34.9	183.03	1251.4
25.3	0.23574	25.3	0.04452		183.405	23.4	183.393	1634
25.35	0.23575	25.35	0.04448		183.767	40.2	183.755	693.1
25.4	0.23576	25.4	0.04444		184.13	29.9	184.117	2393.2
25.45	0.23575	25.45	0.0444		184.492	24.3	184.48	1511.8
25.5	0.23573	25.5	0.04435		184.855	24.3	184.842	790.9
25.55	0.23573	25.55	0.04431		185.217	24.8	185.205	2546.3
25.6	0.23573	25.6	0.04426		185.58	30.5	185.567	2406.1
25.65	0.23574	25.65	0.04422		185.942	39.6	185.93	2169.6
25.7	0.23574	25.7	0.04417		186.304	21.7	186.292	3212.1
25.75	0.23575	25.75	0.04412		186.667	27.9	186.654	1079.5
25.8	0.23576	25.8	0.04407		187.029	26.7	187.017	1097.1
25.85	0.23578	25.85	0.04404		187.392	21.7	187.379	3104.9
25.9	0.23581	25.9	0.04399		187.754	36.7	187.742	935.8
25.95	0.23579	25.95	0.04395		188.117	29	188.104	1354.5
26	0.23577	26	0.04391		188.479	26.4	188.467	2405.2
26.05	0.23576	26.05	0.04387		188.842	23.7	188.829	997.3
26.1	0.23576	26.1	0.04382		189.204	24.9	189.191	1655.5
26.15	0.23576	26.15	0.04378		189.567	27.6	189.554	1763
26.2	0.23576	26.2	0.04374		189.929	31.4	189.916	1589.5
26.25	0.23574	26.25	0.04369		190.292	20.5	190.279	2396.7
26.3	0.23571	26.3	0.04365		190.654	27.3	190.641	1032.9
26.35	0.2357	26.35	0.04361		191.016	23.1	191.004	1890.2
26.4	0.23567	26.4	0.04357		191.379	18.7	191.366	1196.4
26.45	0.23561	26.45	0.04353		191.741	37.3	191.729	946.7
26.5	0.23556	26.5	0.04349		192.104	23.1	192.091	1137.8
26.55	0.23555	26.55	0.04346		192.466	19.3	192.453	1649.3
26.6	0.23554	26.6	0.04342		192.829	16.7	192.816	1867.2
26.65	0.23553	26.65	0.04339		193.191	14.9	193.178	2684.1
26.7	0.23553	26.7	0.04337		193.554	15.2	193.541	845.3
26.75	0.23553	26.75	0.04333		193.916	23.7	193.903	2370.2
26.8	0.23554	26.8	0.0433		194.279	17.6	194.266	7081.4
26.85	0.23557	26.85	0.04327		194.641	25.5	194.628	1191.1
26.9	0.2356	26.9	0.04324		195.003	19	194.99	3459.5
26.95	0.23558	26.95	0.04321		195.366	17.3	195.353	1411.9
27	0.23555	27	0.04319		195.728	37.3	195.715	1216.1
27.05	0.23555	27.05	0.04316		196.091	22.6	196.078	4225.2
27.1	0.23557	27.1	0.04314		196.453	22.6	196.44	2658.5
27.15	0.23559	27.15	0.04312		196.816	25.2	196.803	1945.8
27.2	0.2356	27.2	0.0431		197.178	18.1	197.165	3195.6
27.25	0.23561	27.25	0.04309		197.541	24	197.528	1236.1
27.3	0.23562	27.3	0.04307		197.903	33.5	197.89	2674.7
27.35	0.23565	27.35	0.04306		198.266	19.9	198.252	5069.7
27.4	0.23566	27.4	0.04304		198.628	35.5	198.615	1045.6
27.45	0.23562	27.45	0.04304		198.991	24.9	198.977	2372
27.5	0.23559	27.5	0.04303		199.353	20.8	199.34	1463.8
27.55	0.23561	27.55	0.04302		199.715	34	199.702	719.3
27.6	0.23563	27.6	0.04301		200.078	24.6	200.065	2392.6
27.65	0.23565	27.65	0.04302		200.44	28.4	200.427	1526.2
27.7	0.23569	27.7	0.04303		200.803	26.4	200.789	968.1
27.75	0.23573	27.75	0.04304		201.165	22	201.152	1973.2
27.8	0.23579	27.8	0.04305		201.528	24.3	201.514	1101.8
27.85	0.23588	27.85	0.04305		201.89	30.8	201.877	2162.3
27.9	0.23597	27.9	0.04306		202.253	21.4	202.239	4205.4
27.95	0.23599	27.95	0.04307		202.615	35.2	202.602	1198.4
28	0.236	28	0.04308		202.978	24.3	202.964	1649.9
28.05	0.23605	28.05	0.04308		203.34	18.7	203.326	891.9
28.1	0.23611	28.1	0.04309		203.703	29.6	203.689	835.3
28.15	0.23618	28.15	0.04311		204.065	23.1	204.051	5300.6
28.2	0.23626	28.2	0.04314		204.427	26.1	204.414	1428.7
28.25	0.23633	28.25	0.04317		204.79	35.5	204.776	974
28.3	0.23641	28.3	0.04318		205.152	17.8	205.139	2733.6
28.35	0.23651	28.35	0.04319		205.515	19	205.501	862.1
28.4	0.23661	28.4	0.04321		205.877	21.7	205.864	895.4
28.45	0.23663	28.45	0.04322		206.24	17.6	206.226	1473.8
28.5	0.23667	28.5	0.04323		206.602	35.2	206.588	581.8
28.55	0.23674	28.55	0.04324		206.965	19.3	206.951	1739.7
28.6	0.23682	28.6	0.04325		207.327	18.1	207.313	1218.8
28.65	0.23689	28.65	0.04326		207.69	23.4	207.676	705.5
28.7	0.23698	28.7	0.04329		208.052	19	208.038	2653.8
28.75	0.23708	28.75	0.04331		208.415	26.7	208.401	1531.5
28.8	0.23719	28.8	0.04333		208.777	33.7	208.763	890.4
28.85	0.23734	28.85	0.04335		209.139	17	209.125	2086.3
28.9	0.23749	28.9	0.04337		209.502	20.2	209.488	582.4
28.95	0.23758	28.95	0.04338		209.864	19.9	209.85	1339.8
29	0.23767	29	0.04339		210.227	17.8	210.213	1963.8
29.05	0.23777	29.05	0.0434		210.589	47.9	210.575	786.7
29.1	0.2379	29.1	0.04341		210.952	24.3	210.938	3905.9
29.15	0.23802	29.15	0.04341		211.314	20.8	211.3	1320.6
29.2	0.23813	29.2	0.04344		211.677	21.1	211.663	795.9
29.25	0.23823	29.25	0.04347		212.039	19.3	212.025	2030.6
29.3	0.23834	29.3	0.04348		212.402	29.9	212.387	1207.3
29.35	0.23848	29.35	0.04349		212.764	46.4	212.75	1242.9
29.4	0.23861	29.4	0.0435		213.126	19	213.112	4460.1
29.45	0.23869	29.45	0.0435		213.489	25.5	213.475	916
29.5	0.23877	29.5	0.0435		213.851	21.1	213.837	1562.4
29.55	0.23888	29.55	0.04349		214.214	18.7	214.2	2384.6
29.6	0.23898	29.6	0.04349		214.576	46.4	214.562	790
29.65	0.23909	29.65	0.04348		214.939	29.3	214.924	4184.2
29.7	0.2392	29.7	0.04347		215.301	22.9	215.287	1409.9
29.75	0.23931	29.75	0.04348		215.664	24	215.649	804.4
29.8	0.23943	29.8	0.04347		216.026	19.9	216.012	3606.7
29.85	0.23957	29.85	0.04347		216.389	27	216.374	1039.4
29.9	0.23971	29.9	0.04345		216.751	42.9	216.737	1057.7
29.95	0.2398	29.95	0.04343		217.114	22.9	217.099	7581.4
30	0.2399	30	0.04341		217.476	32.9	217.461	897.5
30.05	0.24001	30.05	0.04339		217.838	23.4	217.824	1793.9
30.1	0.24013	30.1	0.04335		218.201	19.3	218.186	2220.9
30.15	0.24024	30.15	0.04332		218.563	37.3	218.549	580
30.2	0.24033	30.2	0.0433		218.926	27.3	218.911	2743.3
30.25	0.24042	30.25	0.04329		219.288	29.6	219.274	1321.5
30.3	0.2405	30.3	0.04327		219.651	33.2	219.636	786.7
30.35	0.2406	30.35	0.04325		220.013	22	219.999	4224.9
30.4	0.24068	30.4	0.04322		220.376	32.6	220.361	771.1
30.45	0.24073	30.45	0.04319		220.738	51.4	220.723	760.2
30.5	0.24079	30.5	0.04316		221.101	32	221.086	2670.9
30.55	0.24086	30.55	0.04312		221.463	49.4	221.448	610.9
30.6	0.24092	30.6	0.04308		221.826	28.4	221.811	1829.2
30.65	0.24098	30.65	0.04303		222.188	24.9	222.173	1570.4
30.7	0.24104	30.7	0.04299		222.55	56.4	222.536	960.8
30.75	0.2411	30.75	0.04295		222.913	45.2	222.898	2790.7
30.8	0.24117	30.8	0.04291		223.275	53.8	223.26	1197.3
30.85	0.24124	30.85	0.04287		223.638	53.8	223.623	684
30.9	0.24129	30.9	0.04282		224	27	223.985	2420.3
30.95	0.24132	30.95	0.04277		224.363	42.9	224.348	1574.2
31	0.24137	31	0.04272		224.725	65	224.71	975.5
31.05	0.24141	31.05	0.04267		225.088	30.8	225.073	3977.5
31.1	0.24146	31.1	0.0426		225.45	75.6	225.435	1446.4
31.15	0.24149	31.15	0.04254		225.813	38.2	225.798	4006.3
31.2	0.24151	31.2	0.04248		226.175	27.9	226.16	3050.5
31.25	0.24152	31.25	0.04242		226.537	70.6	226.522	2558.1
31.3	0.24153	31.3	0.04237		226.9	53.2	226.885	11995.4
31.35	0.24154	31.35	0.04231		227.262	77.6	227.247	3310.8
31.4	0.24153	31.4	0.04225		227.625	64.4	227.61	2915.6
31.45	0.24151	31.45	0.04219		227.987	27	227.972	7765.2
31.5	0.2415	31.5	0.04214		228.35	44.9	228.335	1657.5
31.55	0.2415	31.55	0.04208		228.712	61.4	228.697	3151.8
31.6	0.24149	31.6	0.04202		229.075	34.6	229.059	6697.6
31.65	0.24148	31.65	0.04196		229.437	103.5	229.422	1766.8
31.7	0.24148	31.7	0.04191		229.8	48.8	229.784	6991.8
31.75	0.24147	31.75	0.04185		230.162	39.9	230.147	1948.8
31.8	0.24147	31.8	0.04181		230.525	59.4	230.509	1213.7
31.85	0.24147	31.85	0.04176		230.887	67.3	230.872	9146
31.9	0.24143	31.9	0.04171		231.249	76.2	231.234	2464.1
31.95	0.24138	31.95	0.04167		231.612	130.3	231.596	1962.9
32	0.24135	32	0.04163		231.974	45.5	231.959	5940.2
32.05	0.24133	32.05	0.04158		232.337	74.7	232.321	1601
32.1	0.24131	32.1	0.04154		232.699	84.7	232.684	2576
32.15	0.24128	32.15	0.0415		233.062	40.8	233.046	6085.7
32.2	0.24123	32.2	0.04145		233.424	153.6	233.409	2239.4
32.25	0.24118	32.25	0.04142		233.787	67.3	233.771	10370.2
32.3	0.24113	32.3	0.04138		234.149	62.9	234.134	3073.1
32.35	0.24108	32.35	0.04135		234.512	63.2	234.496	1432.8
32.4	0.24099	32.4	0.04131		234.874	58.2	234.858	4770.8
32.45	0.24091	32.45	0.04128		235.237	91.2	235.221	3058.4
32.5	0.24087	32.5	0.04126		235.599	166.9	235.583	2388.4
32.55	0.24083	32.55	0.04123		235.961	47	235.946	8361.2
32.6	0.24079	32.6	0.04121		236.324	100.3	236.308	1111.9
32.65	0.24076	32.65	0.04119		236.686	70.3	236.671	3220.7
32.7	0.24073	32.7	0.04117		237.049	44.1	237.033	5659
32.75	0.2407	32.75	0.04115		237.411	168.6	237.395	1535.3
32.8	0.2407	32.8	0.04113		237.774	111.2	237.758	13636.9
32.85	0.24069	32.85	0.04111		238.136	94.7	238.12	4196
32.9	0.24063	32.9	0.0411		238.499	89.1	238.483	1797.7
32.95	0.24056	32.95	0.04109		238.861	68.5	238.845	10798.9
33	0.24053	33	0.04108		239.224	92.9	239.208	1937
33.05	0.2405	33.05	0.04107		239.586	205.4	239.57	3512.8
33.1	0.24049	33.1	0.04107		239.949	62	239.933	21652.8
33.15	0.24047	33.15	0.04107		240.311	117.4	240.295	1884.9
33.2	0.24043	33.2	0.04107		240.673	67.3	240.657	9320.9
33.25	0.24039	33.25	0.04106		241.036	39	241.02	12519.3
33.3	0.24037	33.3	0.04106		241.398	165.7	241.382	2958.6
33.35	0.24034	33.35	0.04105		241.761	115.6	241.745	12239
33.4	0.24025	33.4	0.04106		242.123	91.2	242.107	5910.2
33.45	0.24018	33.45	0.04106		242.486	81.5	242.47	5924.9
33.5	0.24016	33.5	0.04107		242.848	49.4	242.832	8778.2
33.55	0.24014	33.55	0.04107		243.211	75.9	243.194	1765.6
33.6	0.24013	33.6	0.04109		243.573	145.1	243.557	4131.2
33.65	0.24013	33.65	0.04112		243.936	56.4	243.919	15010.7
33.7	0.24015	33.7	0.04114		244.298	128.9	244.282	1502.6
33.75	0.24017	33.75	0.04116		244.661	67.3	244.644	4179.2
33.8	0.24022	33.8	0.04118		245.023	40.2	245.007	3771.9
33.85	0.24028	33.85	0.0412		245.385	185.4	245.369	2090.4
33.9	0.24027	33.9	0.04122		245.748	91.8	245.731	17797.7
33.95	0.24025	33.95	0.04124		246.11	95.9	246.094	2568.1
34	0.24027	34	0.04127		246.473	101.2	246.456	3456
34.05	0.24029	34.05	0.04129		246.835	35.5	246.819	6156.1
34.1	0.24033	34.1	0.04132		247.198	75	247.181	1928.2
34.15	0.24035	34.15	0.04136		247.56	127.7	247.544	4909.2
34.2	0.24037	34.2	0.0414		247.923	40.2	247.906	8300.8
34.25	0.2404	34.25	0.04143		248.285	173.6	248.269	2009.7
34.3	0.24046	34.3	0.04145		248.648	78.5	248.631	6212.9
34.35	0.24052	34.35	0.04148		249.01	42.9	248.993	2853.7
34.4	0.2405	34.4	0.0415		249.372	165.1	249.356	1479.4
34.45	0.24051	34.45	0.04152		249.735	109.1	249.718	4378.3
34.5	0.24055	34.5	0.04155		250.097	135.9	250.081	2269.2
34.55	0.2406	34.55	0.04157		250.46	174.8	250.443	2794.8
34.6	0.24065	34.6	0.0416		250.822	42.6	250.806	7461.5
34.65	0.24072	34.65	0.04164		251.185	91.5	251.168	1525
34.7	0.2408	34.7	0.04168		251.547	199.2	251.53	5296.5
34.75	0.24089	34.75	0.04172		251.91	53.5	251.893	12540.2
34.8	0.24101	34.8	0.04175		252.272	206.9	252.255	3268.1
34.85	0.24114	34.85	0.04178		252.635	95	252.618	12508.1
34.9	0.24122	34.9	0.0418		252.997	44.6	252.98	6240.6
34.95	0.2413	34.95	0.04183		253.36	110.6	253.343	3619.4
35	0.24139	35	0.04185		253.722	120	253.705	11480.4
35.05	0.24149	35.05	0.04187		254.084	146.8	254.067	4565.6
35.1	0.24158	35.1	0.04189		254.447	266.1	254.43	5479.7
35.15	0.24166	35.15	0.04193		254.809	50.2	254.792	13147.7
35.2	0.24174	35.2	0.04196		255.172	88.2	255.155	4189.2
35.25	0.24183	35.25	0.04199		255.534	148	255.517	8737.8
35.3	0.24194	35.3	0.04201		255.897	50.2	255.88	13704
35.35	0.24205	35.35	0.04203		256.259	206.3	256.242	3970.4
35.4	0.24211	35.4	0.04204		256.622	105.3	256.605	13176.9
35.45	0.24219	35.45	0.04205		256.984	62.9	256.967	6784.8
35.5	0.24229	35.5	0.04205		257.347	132.1	257.329	3173.5
35.55	0.24239	35.55	0.04206		257.709	82.9	257.692	10309.2
35.6	0.24248	35.6	0.04206		258.072	159.8	258.054	5061.8
35.65	0.2426	35.65	0.04207		258.434	257.9	258.417	7530.2
35.7	0.24271	35.7	0.04209		258.796	42	258.779	7933.3
35.75	0.24283	35.75	0.0421		259.159	114.7	259.142	2498.3
35.8	0.24297	35.8	0.0421		259.521	83.2	259.504	6050.7
35.85	0.24311	35.85	0.04211		259.884	39.6	259.866	4173.6
35.9	0.24322	35.9	0.04211		260.246	249.9	260.229	3931
35.95	0.24333	35.95	0.0421		260.609	151.2	260.591	5030.3
36	0.24345	36	0.0421		260.971	89.7	260.954	2053.3
36.05	0.24356	36.05	0.04208		261.334	111.8	261.316	1967.6
36.1	0.24367	36.1	0.04207		261.696	45.8	261.679	2536.3
36.15	0.24376	36.15	0.04207		262.059	157.7	262.041	1597.2
36.2	0.24385	36.2	0.04207		262.421	274.6	262.404	1647.8
36.25	0.24393	36.25	0.04208		262.784	39.3	262.766	2707.7
36.3	0.24403	36.3	0.04208		263.146	109.4	263.128	661.6
36.35	0.24412	36.35	0.04207		263.508	57	263.491	1145.4
36.4	0.24418	36.4	0.04206		263.871	34.3	263.853	865.1
36.45	0.24426	36.45	0.04205		264.233	424.2	264.216	422.2
36.5	0.24435	36.5	0.04204		264.596	190.4	264.578	2391.7
36.55	0.24442	36.55	0.04203		264.958	95	264.941	820.3
36.6	0.2445	36.6	0.04201		265.321	99.1	265.303	508.8
36.65	0.24458	36.65	0.04199		265.683	55.8	265.665	1886.1
36.7	0.24466	36.7	0.04199		266.046	108.3	266.028	717.5
36.75	0.24474	36.75	0.04198		266.408	217.2	266.39	792.6
36.8	0.24482	36.8	0.04197		266.771	54.1	266.753	2609.9
36.85	0.2449	36.85	0.04195		267.133	208.7	267.115	748.8
36.9	0.24496	36.9	0.04194		267.495	87	267.478	1943.8
36.95	0.24502	36.95	0.04192		267.858	71.4	267.84	1397.5
37	0.24509	37	0.0419		268.22	308.8	268.202	757
37.05	0.24516	37.05	0.04188		268.583	213.1	268.565	4207.8
37.1	0.24521	37.1	0.04184		268.945	325.9	268.927	1555.6
37.15	0.24525	37.15	0.04182		269.308	225.5	269.29	1119.8
37.2	0.24527	37.2	0.0418		269.67	146.2	269.652	4457.8
37.25	0.2453	37.25	0.04178		270.033	180.1	270.015	818.5
37.3	0.24533	37.3	0.04176		270.395	439.5	270.377	1872.5
37.35	0.24534	37.35	0.04174		270.758	157.4	270.74	4688.7
37.4	0.24533	37.4	0.04172		271.12	377.1	271.102	876.6
37.45	0.24536	37.45	0.0417		271.483	180.4	271.464	3235.1
37.5	0.24538	37.5	0.04168		271.845	183.9	271.827	2971.8
37.55	0.24539	37.55	0.04166		272.207	320.9	272.189	521.1
37.6	0.2454	37.6	0.04164		272.57	321.3	272.552	4930.4
37.65	0.24542	37.65	0.04162		272.932	252	272.914	3114.9
37.7	0.24543	37.7	0.04161		273.295	245.5	273.277	1442.3
37.75	0.24544	37.75	0.0416		273.657	171.3	273.639	5281.8
37.8	0.24545	37.8	0.04159		274.02	153.3	274.001	1435.8
37.85	0.24543	37.85	0.04158		274.382	320.6	274.364	2847.6
37.9	0.2454	37.9	0.04157		274.745	216.3	274.726	8339.7
37.95	0.24539	37.95	0.04157		275.107	336.2	275.089	632.7
38	0.24538	38	0.04156		275.47	163.9	275.451	5093
38.05	0.24539	38.05	0.04155		275.832	182.8	275.814	2819
38.1	0.24538	38.1	0.04155		276.195	165.4	276.176	524.7
38.15	0.24536	38.15	0.04154		276.557	333.8	276.539	8133.8
38.2	0.24532	38.2	0.04154		276.919	246.4	276.901	2369.6
38.25	0.24529	38.25	0.04155		277.282	275.8	277.263	1573.6
38.3	0.24526	38.3	0.04155		277.644	174.5	277.626	6911.7
38.35	0.24519	38.35	0.04156		278.007	124.4	277.988	990.8
38.4	0.24513	38.4	0.04157		278.369	168.3	278.351	2239.4
38.45	0.24511	38.45	0.04159		278.732	182.5	278.713	5898.1
38.5	0.2451	38.5	0.04161		279.094	281.7	279.076	473.7
38.55	0.24507	38.55	0.04162		279.457	145.9	279.438	5405.2
38.6	0.24504	38.6	0.04165		279.819	142.1	279.8	4181
38.65	0.24502	38.65	0.04167		280.182	96.8	280.163	706.4
38.7	0.245	38.7	0.04169		280.544	250.8	280.525	6118.7
38.75	0.24499	38.75	0.04172		280.906	204.5	280.888	2264.8
38.8	0.24498	38.8	0.04174		281.269	239	281.25	1701.4
38.85	0.24493	38.85	0.04177		281.631	149.5	281.613	8675.1
38.9	0.24486	38.9	0.04181		281.994	101.2	281.975	1457.3
38.95	0.24483	38.95	0.04184		282.356	96.2	282.337	2836.7
39	0.2448	39	0.04187		282.719	152.4	282.7	5471.1
39.05	0.24479	39.05	0.04191		283.081	143.9	283.062	779.4
39.1	0.24477	39.1	0.04196		283.444	134.5	283.425	1347.7
39.15	0.24473	39.15	0.042		283.806	117.7	283.787	1970.3
39.2	0.2447	39.2	0.04204		284.169	70	284.15	796.5
39.25	0.24468	39.25	0.04209		284.531	151.2	284.512	3413
39.3	0.24465	39.3	0.04213		284.894	95	284.875	1313
39.35	0.24456	39.35	0.04218		285.256	106.8	285.237	1697.9
39.4	0.24449	39.4	0.04223		285.618	74.7	285.599	3185.6
39.45	0.24447	39.45	0.04228		285.981	77.3	285.962	1611.3
39.5	0.24446	39.5	0.04233		286.343	77.8	286.324	2549.2
39.55	0.24443	39.55	0.04239		286.706	68.2	286.687	2385.8
39.6	0.24442	39.6	0.04246		287.068	53.8	287.049	1188.7
39.65	0.24442	39.65	0.04252		287.431	56.7	287.412	3670.9
39.7	0.24442	39.7	0.04258		287.793	49.4	287.774	825
39.75	0.24445	39.75	0.04264		288.156	42.3	288.136	330.3
39.8	0.24448	39.8	0.04269		288.518	59.7	288.499	717.2
39.85	0.24445	39.85	0.04275		288.881	56.1	288.861	598.6
39.9	0.24442	39.9	0.04281		289.243	67.3	289.224	893.3
39.95	0.24441	39.95	0.04287		289.606	53.5	289.586	1009.4
40	0.24443	40	0.04293		289.968	72.9	289.949	554.7
40.05	0.24444	40.05	0.04299		290.33	46.7	290.311	1234.1
40.1	0.24446	40.1	0.04306		290.693	59.7	290.674	1233.6
40.15	0.24446	40.15	0.04313		291.055	99.1	291.036	621.8
40.2	0.24447	40.2	0.0432		291.418	77.3	291.398	2656.1
40.25	0.24451	40.25	0.04326		291.78	96.5	291.761	1162.2
40.3	0.24454	40.3	0.04332		292.143	74.4	292.123	1170.5
40.35	0.24451	40.35	0.04338		292.505	82.9	292.486	1790.9
40.4	0.24449	40.4	0.04343		292.868	82.9	292.848	1020
40.45	0.24452	40.45	0.04349		293.23	133.9	293.211	1332.4
40.5	0.24455	40.5	0.04354		293.593	89.4	293.573	2247.4
40.55	0.24456	40.55	0.0436		293.955	167.1	293.935	816.8
40.6	0.24459	40.6	0.04366		294.318	58.5	294.298	1876.3
40.65	0.24463	40.65	0.04373		294.68	84.1	294.66	979.6
40.7	0.24467	40.7	0.04379		295.042	152.7	295.023	560
40.75	0.24475	40.75	0.04384		295.405	148.9	295.385	1983.8
40.8	0.24483	40.8	0.0439		295.767	127.1	295.748	1173.4
40.85	0.24487	40.85	0.04395		296.13	97.7	296.11	823
40.9	0.2449	40.9	0.04399		296.492	70.6	296.472	1359.2
40.95	0.24494	40.95	0.04404		296.855	62	296.835	723.7
41	0.24499	41	0.04408		297.217	92.1	297.197	1271.5
41.05	0.24503	41.05	0.04412		297.58	87.3	297.56	1745.6
41.1	0.24507	41.1	0.04418		297.942	140.9	297.922	509.9
41.15	0.24509	41.15	0.04424		298.305	74.7	298.285	1804.2
41.2	0.24512	41.2	0.04428		298.667	62.6	298.647	1464.1
41.25	0.24519	41.25	0.04433		299.029	114.7	299.01	543.2
41.3	0.24524	41.3	0.04437		299.392	120.3	299.372	3078.1
41.35	0.24526	41.35	0.0444		299.754	201.3	299.734	1667.5
41.4	0.24529	41.4	0.04443		300.117	139.5	300.097	1077.7
41.45	0.24534	41.45	0.04445		300.479	59.4	300.459	2654.1
41.5	0.24539	41.5	0.04448		300.842	82	300.822	1700.2
41.55	0.24542	41.55	0.0445		301.204	115.6	301.184	2261.5
41.6	0.24547	41.6	0.04452		301.567	110	301.547	2231.8
41.65	0.24552	41.65	0.04455		301.929	255.8	301.909	861.3
41.7	0.24557	41.7	0.04458		302.292	80.3	302.271	4347.1
41.75	0.24564	41.75	0.0446		302.654	82	302.634	1964.4
41.8	0.24571	41.8	0.04461		303.017	95	302.996	690.7
41.85	0.24576	41.85	0.04463		303.379	143.6	303.359	2885.5
41.9	0.2458	41.9	0.04463		303.741	170.4	303.721	1839.5
41.95	0.24585	41.95	0.04464		304.104	186.6	304.084	2125.5
42	0.2459	42	0.04463		304.466	78.2	304.446	3130
42.05	0.24594	42.05	0.04461		304.829	95.3	304.809	1256.4
42.1	0.24596	42.1	0.04462		305.191	101.5	305.171	2012.7
42.15	0.24597	42.15	0.04463		305.554	169.8	305.533	2594.3
42.2	0.24598	42.2	0.04464		305.916	266.1	305.896	891.6
42.25	0.24601	42.25	0.04464		306.279	142.4	306.258	4519.6
42.3	0.24603	42.3	0.04464		306.641	113	306.621	1553
42.35	0.24602	42.35	0.04463		307.004	108.3	306.983	1589.8
42.4	0.24604	42.4	0.04462		307.366	194.8	307.346	1610.7
42.45	0.24606	42.45	0.04462		307.729	191.3	307.708	1028.5
42.5	0.24607	42.5	0.0446		308.091	249	308.07	1493.5
42.55	0.24606	42.55	0.04458		308.453	117.7	308.433	5585.4
42.6	0.24607	42.6	0.04456		308.816	153.9	308.795	1640.8
42.65	0.24607	42.65	0.04455		309.178	105	309.158	2741.2
42.7	0.24607	42.7	0.04453		309.541	83.8	309.52	1769.4
42.75	0.24608	42.75	0.04452		309.903	196.3	309.883	1371.3
42.8	0.24608	42.8	0.0445		310.266	143.6	310.245	8063.2
42.85	0.24607	42.85	0.04448		310.628	99.4	310.607	2934.7
42.9	0.24606	42.9	0.04446		310.991	73.8	310.97	2776
42.95	0.24606	42.95	0.04444		311.353	104.7	311.332	3961.6
43	0.24604	43	0.0444		311.716	104.4	311.695	2120.8
43.05	0.24602	43.05	0.04436		312.078	143.9	312.057	1645.2
43.1	0.24598	43.1	0.04433		312.441	84.4	312.42	8082
43.15	0.24591	43.15	0.04431		312.803	90	312.782	1791.5
43.2	0.24585	43.2	0.04429		313.165	57.9	313.145	3332.6
43.25	0.24579	43.25	0.04426		313.528	76.2	313.507	2613.1
43.3	0.24571	43.3	0.04423		313.89	132.7	313.869	1059.4
43.35	0.24563	43.35	0.04421		314.253	107.7	314.232	7341.4
43.4	0.24557	43.4	0.04418		314.615	96.2	314.594	2264.8
43.45	0.24552	43.45	0.04416		314.978	108.5	314.957	2710.3
43.5	0.24544	43.5	0.04413		315.34	84.7	315.319	6730.6
43.55	0.24535	43.55	0.0441		315.703	87.6	315.682	2526
43.6	0.24527	43.6	0.04407		316.065	118.3	316.044	2738.3
43.65	0.24519	43.65	0.04405		316.428	97.1	316.406	8940.7
43.7	0.2451	43.7	0.04403		316.79	133.6	316.769	2782.5
43.75	0.24501	43.75	0.044		317.152	81.2	317.131	4596.8
43.8	0.2449	43.8	0.04399		317.515	114.1	317.494	4472.2
43.85	0.24479	43.85	0.04397		317.877	143.6	317.856	2177
43.9	0.24469	43.9	0.04396		318.24	126.5	318.219	7704.8
43.95	0.24459	43.95	0.04394		318.602	128.6	318.581	4331.2
44	0.24449	44	0.04392		318.965	119.4	318.943	3656.5
44.05	0.24438	44.05	0.04391		319.327	88.5	319.306	3754.9
44.1	0.24424	44.1	0.04389		319.69	73.5	319.668	2324.5
44.15	0.2441	44.15	0.04387		320.052	91.8	320.031	4258.7
44.2	0.24396	44.2	0.04386		320.415	84.4	320.393	7713.6
44.25	0.24381	44.25	0.04384		320.777	134.5	320.756	2665.6
44.3	0.24364	44.3	0.04383		321.14	76.2	321.118	2953
44.35	0.24348	44.35	0.04383		321.502	76.4	321.481	1242.3
44.4	0.24336	44.4	0.04382		321.864	77.9	321.843	1701.4
44.45	0.24325	44.45	0.04382		322.227	97.7	322.205	5392.2
44.5	0.24311	44.5	0.04382		322.589	97.8	322.568	1853.1
44.55	0.24296	44.55	0.04382		322.952	130.6	322.93	2746.5
44.6	0.24284	44.6	0.04382		323.314	78.2	323.293	2327.2
44.65	0.24271	44.65	0.04382		323.677	69.7	323.655	1389
44.7	0.24258	44.7	0.04382		324.039	83.2	324.018	2842.2
44.75	0.24246	44.75	0.04383		324.402	106.5	324.38	3058.7
44.8	0.24229	44.8	0.04384		324.764	147.1	324.742	1412.5
44.85	0.24213	44.85	0.04385		325.127	80.9	325.105	3466.6
44.9	0.24199	44.9	0.04387		325.489	76.4	325.467	892.2
44.95	0.24185	44.95	0.04388		325.852	93.2	325.83	841.5
45	0.24171	45	0.04391		326.214	101.8	326.192	2119.9
45.05	0.24156	45.05	0.04393		326.576	118.9	326.555	1074.8
45.1	0.24139	45.1	0.04396		326.939	149.8	326.917	1394.6
45.15	0.24122	45.15	0.04398		327.301	70.6	327.28	1499.4
45.2	0.24107	45.2	0.044		327.664	85.9	327.642	633.9
45.25	0.24091	45.25	0.04403		328.026	74.7	328.004	1126.3
45.3	0.2407	45.3	0.04406		328.389	109.7	328.367	1362.2
45.35	0.2405	45.35	0.04409		328.751	113	328.729	958.7
45.4	0.24037	45.4	0.04412		329.114	81.5	329.092	2917
45.45	0.24023	45.45	0.04415		329.476	93.2	329.454	863.9
45.5	0.24007	45.5	0.0442		329.839	79.4	329.817	1010
45.55	0.23992	45.55	0.04425		330.201	117.4	330.179	1612.2
45.6	0.23979	45.6	0.0443		330.564	109.7	330.541	1073
45.65	0.23966	45.65	0.04435		330.926	133.9	330.904	1689.9
45.7	0.23955	45.7	0.04439		331.288	95.6	331.266	4016.1
45.75	0.23945	45.75	0.04444		331.651	139.8	331.629	1630.7
45.8	0.23929	45.8	0.0445		332.013	104.7	331.991	2089
45.85	0.23912	45.85	0.04455		332.376	130.9	332.354	648
45.9	0.23898	45.9	0.0446		332.738	158.3	332.716	541.7
45.95	0.23885	45.95	0.04465		333.101	122.1	333.079	1035.9
46	0.23872	46	0.04471		333.463	112.1	333.441	939.3
46.05	0.23859	46.05	0.04478		333.826	102.1	333.803	1161.6
46.1	0.23845	46.1	0.04485		334.188	126.8	334.166	1459.1
46.15	0.23832	46.15	0.04491		334.551	86.8	334.528	1168.4
46.2	0.23822	46.2	0.04496		334.913	119.1	334.891	1336
46.25	0.23812	46.25	0.04501		335.276	93.8	335.253	2786.9
46.3	0.23795	46.3	0.04506		335.638	126.8	335.616	1427.5
46.35	0.2378	46.35	0.04511		336	83.2	335.978	1755.9
46.4	0.2377	46.4	0.04516		336.363	84.4	336.34	1667.8
46.45	0.23759	46.45	0.04521		336.725	126.8	336.703	858.9
46.5	0.23746	46.5	0.04526		337.088	124.7	337.065	3136.7
46.55	0.23735	46.55	0.04532		337.45	105	337.428	2173.8
46.6	0.23727	46.6	0.04538		337.813	62.9	337.79	1323.6
46.65	0.23717	46.65	0.04543		338.175	63.2	338.153	3161.5
46.7	0.2371	46.7	0.04548		338.538	45.2	338.515	1037.4
46.75	0.23706	46.75	0.04553		338.9	61.1	338.877	1286.2
46.8	0.23697	46.8	0.04558		339.263	55	339.24	1439
46.85	0.23687	46.85	0.04562		339.625	91.2	339.602	864.2
46.9	0.23678	46.9	0.04567		339.987	56.4	339.965	1512.9
46.95	0.23669	46.95	0.0457		340.35	72.9	340.327	921.9
47	0.2366	47	0.04574		340.712	75.3	340.69	873.6
47.05	0.2365	47.05	0.0458		341.075	61.7	341.052	1856.6
47.1	0.2364	47.1	0.04586		341.437	63.2	341.415	1032.3
47.15	0.2363	47.15	0.04591		341.8	63	341.777	1136.9
47.2	0.23623	47.2	0.04595		342.162	52.9	342.139	1036.8
47.25	0.23617	47.25	0.04599		342.525	49.7	342.502	533.5
47.3	0.23606	47.3	0.04603		342.887	58.5	342.864	832.7
47.35	0.23597	47.35	0.04606		343.25	55.5	343.227	1913.7
47.4	0.2359	47.4	0.04608		343.612	79.1	343.589	827.7
47.45	0.23581	47.45	0.0461		343.975	55.8	343.952	1554.2
47.5	0.2357	47.5	0.04612		344.337	60.3	344.314	1434.6
47.55	0.23562	47.55	0.04615		344.699	63.5	344.676	628.3
47.6	0.23555	47.6	0.04618		345.062	75.9	345.039	2604.3
47.65	0.23546	47.65	0.04621		345.424	76	345.401	1396
47.7	0.23539	47.7	0.04623		345.787	64.4	345.764	1265.9
47.75	0.23533	47.75	0.04625		346.149	64.2	346.126	1530.6
47.8	0.23525	47.8	0.04627		346.512	64.7	346.489	945.8
47.85	0.23517	47.85	0.04628		346.874	61.1	346.851	1029.7
47.9	0.23508	47.9	0.04629		347.237	67.3	347.214	2677.3
47.95	0.23499	47.95	0.04628		347.599	121.8	347.576	888.6
48	0.23489	48	0.04628		347.962	69.7	347.938	4180.4
48.05	0.23477	48.05	0.04629		348.324	52	348.301	1303.6
48.1	0.23465	48.1	0.04631		348.687	56.7	348.663	934.9
48.15	0.23453	48.15	0.04632		349.049	72.9	349.026	2107.8
48.2	0.23442	48.2	0.04633		349.411	63.5	349.388	769.7
48.25	0.23431	48.25	0.04633		349.774	53.5	349.751	878.9
48.3	0.23419	48.3	0.04632		350.136	49.9	350.113	2667.3
48.35	0.23408	48.35	0.04631		350.499	52	350.475	1036.5
48.4	0.23398	48.4	0.04631		350.861	48.5	350.838	1770
48.45	0.23385	48.45	0.04629		351.224	67.9	351.2	2054.2
48.5	0.2337	48.5	0.04626		351.586	98.5	351.563	706.4
48.55	0.23357	48.55	0.04625		351.949	87.9	351.925	2089.5
48.6	0.23345	48.6	0.04624		352.311	45.5	352.288	1334.8
48.65	0.23331	48.65	0.04623		352.674	47.6	352.65	1123.3
48.7	0.23318	48.7	0.04621		353.036	60	353.012	1553.6
48.75	0.23305	48.75	0.04619		353.399	52.6	353.375	1520.9
48.8	0.23292	48.8	0.04617		353.761	70.3	353.737	1242.3
48.85	0.23278	48.85	0.04615		354.123	38.2	354.1	1144.3
48.9	0.23263	48.9	0.04613		354.486	42	354.462	1255.9
48.95	0.23249	48.95	0.04609		354.848	40.2	354.825	1347.2
49	0.23233	49	0.04606		355.211	52.3	355.187	1207
49.05	0.23216	49.05	0.04602		355.573	81.2	355.55	1018.8
49.1	0.23197	49.1	0.046		355.936	64.7	355.912	5748.8
49.15	0.23178	49.15	0.04597		356.298	44.9	356.274	1366.3
49.2	0.2316	49.2	0.04595		356.661	42.9	356.637	1103.3
49.25	0.23141	49.25	0.04592		357.023	51.1	356.999	2268
49.3	0.23122	49.3	0.04589		357.386	47.6	357.362	1644.3
49.35	0.23105	49.35	0.04587		357.748	80.9	357.724	1443.2
49.4	0.23088	49.4	0.04584		358.11	51.7	358.087	2761.6
49.45	0.23067	49.45	0.04581		358.473	54.4	358.449	1224.4
49.5	0.23045	49.5	0.04577		358.835	51.4	358.811	1656.7
49.55	0.23025	49.55	0.04574		359.198	58.2	359.174	1639.9
49.6	0.23006	49.6	0.04572		359.56	95	359.536	1239.1
49.65	0.22984	49.65	0.0457		359.923	81.5	359.899	1796.8
49.7	0.22962	49.7	0.04568		360.285	53.2	360.261	1501.5
49.75	0.22939	49.75	0.04566		360.648	57.9	360.624	1496.2
49.8	0.22915	49.8	0.04564		361.01	70	360.986	2141.1
49.85	0.22893	49.85	0.04562		361.373	51.4	361.348	1606
49.9	0.22869	49.9	0.0456		361.735	66.1	361.711	1235
49.95	0.22845	49.95	0.04559		362.098	46.7	362.073	2807.5
50	0.22821	50	0.04557		362.46	58.5	362.436	953.1
50.05	0.22796	50.05	0.04555		362.822	47.3	362.798	1255.6
50.1	0.22769	50.1	0.04554		363.185	43.2	363.161	748.8
50.15	0.22744	50.15	0.04553		363.547	75	363.523	799.7
50.2	0.22718	50.2	0.04552		363.91	71.1	363.886	3419.7
50.25	0.2269	50.25	0.04551		364.272	54.4	364.248	1118
50.3	0.22664	50.3	0.04551		364.635	60.3	364.61	1079.8
50.35	0.22643	50.35	0.04551		364.997	49.9	364.973	1532.4
50.4	0.2262	50.4	0.04551		365.36	48.5	365.335	825
50.45	0.22595	50.45	0.04551		365.722	65.3	365.698	694.6
50.5	0.22569	50.5	0.04552		366.085	40.8	366.06	1201.1
50.55	0.22545	50.55	0.04552		366.447	70.3	366.423	901.6
50.6	0.22522	50.6	0.04552		366.81	49.1	366.785	1196.1
50.65	0.22497	50.65	0.04553		367.172	48.8	367.147	851.8
50.7	0.22473	50.7	0.04553		367.534	62.9	367.51	1089.8
50.75	0.22446	50.75	0.04554		367.897	65.6	367.872	2395.8
50.8	0.22419	50.8	0.04556		368.259	47.9	368.235	1002.6
50.85	0.22393	50.85	0.04557		368.622	70.9	368.597	1613.7
50.9	0.22369	50.9	0.04558		368.984	42.3	368.96	1471.1
50.95	0.22345	50.95	0.0456		369.347	42	369.322	573.5
51	0.2232	51	0.04563		369.709	53.2	369.685	484.6
51.05	0.22295	51.05	0.04564		370.072	46.4	370.047	546.7
51.1	0.22269	51.1	0.04566		370.434	70.9	370.409	636.6
51.15	0.22245	51.15	0.04568		370.797	54.4	370.772	921
51.2	0.22221	51.2	0.0457		371.159	37.3	371.134	396.8
51.25	0.22192	51.25	0.04573		371.522	44.6	371.497	719
51.3	0.22165	51.3	0.04576		371.884	60	371.859	906.9
51.35	0.22143	51.35	0.04579		372.246	62.3	372.222	943.7
51.4	0.22119	51.4	0.04582		372.609	88.5	372.584	1363.9
51.45	0.22093	51.45	0.04586		372.971	35.5	372.946	1295.6
51.5	0.22069	51.5	0.04591		373.334	42	373.309	1408.7
51.55	0.22047	51.55	0.04596		373.696	42.4	373.671	733.1
51.6	0.22025	51.6	0.046		374.059	42.4	374.034	1191.1
51.65	0.22003	51.65	0.04605		374.421	79.4	374.396	1112.4
51.7	0.21982	51.7	0.04609		374.784	53.2	374.759	2082.8
51.75	0.21956	51.75	0.04614		375.146	39.3	375.121	505.8
51.8	0.2193	51.8	0.04619		375.509	47.9	375.483	727.6
51.85	0.21905	51.85	0.04624		375.871	58.2	375.846	999.4
51.9	0.2188	51.9	0.04629		376.233	65	376.208	741.1
51.95	0.21856	51.95	0.04634		376.596	81.2	376.571	1011.4
52	0.21831	52	0.0464		376.958	44.6	376.933	2311
52.05	0.21806	52.05	0.04646		377.321	61.7	377.296	989.9
52.1	0.21782	52.1	0.04652		377.683	39	377.658	1393.1
52.15	0.2176	52.15	0.04656		378.046	44.3	378.021	1998
52.2	0.21738	52.2	0.04661		378.408	103	378.383	1161
52.25	0.21711	52.25	0.04665		378.771	75.6	378.745	3489.5
52.3	0.21686	52.3	0.04669		379.133	55.5	379.108	766.7
52.35	0.21664	52.35	0.04673		379.496	48.2	379.47	1498.2
52.4	0.2164	52.4	0.04677		379.858	58.8	379.833	1094.5
52.45	0.21614	52.45	0.04682		380.221	56.7	380.195	894.8
52.5	0.2159	52.5	0.04687		380.583	89.1	380.558	951.1
52.55	0.2157	52.55	0.04693		380.945	55.2	380.92	989.4
52.6	0.21547	52.6	0.04698		381.308	74.1	381.282	969.9
52.65	0.21526	52.65	0.04702		381.67	49.7	381.645	767.6
52.7	0.21507	52.7	0.04706		382.033	70.3	382.007	1146.6
52.75	0.21485	52.75	0.0471		382.395	117.4	382.37	829.2
52.8	0.21462	52.8	0.04713		382.758	95.6	382.732	1378.1
52.85	0.21438	52.85	0.04716		383.12	87.3	383.095	916.3
52.9	0.21414	52.9	0.04719		383.483	64.4	383.457	1313.9
52.95	0.21391	52.95	0.04722		383.845	72	383.82	943.1
53	0.21367	53	0.04726		384.208	80.9	384.182	717.5
53.05	0.21342	53.05	0.0473		384.57	67.9	384.544	950.8
53.1	0.21319	53.1	0.04733		384.933	57.9	384.907	1355.7
53.15	0.21297	53.15	0.04736		385.295	104.7	385.269	657.5
53.2	0.21276	53.2	0.04738		385.657	51.7	385.632	975.2
53.25	0.21251	53.25	0.04739		386.02	55	385.994	1005
53.3	0.21228	53.3	0.0474		386.382	126.5	386.357	656
53.35	0.21205	53.35	0.0474		386.745	78.8	386.719	2360.5
53.4	0.21181	53.4	0.04741		387.107	88.8	387.081	1126.6
53.45	0.21154	53.45	0.04741		387.47	93.5	387.444	1249.1
53.5	0.2113	53.5	0.04742		387.832	65.3	387.806	1015.3
53.55	0.21107	53.55	0.04743		388.195	89.7	388.169	918.1
53.6	0.21082	53.6	0.04744		388.557	100	388.531	820.6
53.65	0.21058	53.65	0.04745		388.92	70	388.894	1355.1
53.7	0.21036	53.7	0.04745		389.282	117.1	389.256	569.7
53.75	0.21012	53.75	0.04744		389.644	55.8	389.618	837.7
53.8	0.20988	53.8	0.04743		390.007	60.5	389.981	1201.4
53.85	0.20962	53.85	0.04741		390.369	55	390.343	849.8
53.9	0.20935	53.9	0.04739		390.732	70	390.706	1001.7
53.95	0.20909	53.95	0.04736		391.094	65.6	391.068	785.6
54	0.20882	54	0.04735		391.457	70.6	391.431	931
54.05	0.20853	54.05	0.04734		391.819	51.1	391.793	1636
54.1	0.20825	54.1	0.04732		392.182	54.1	392.156	1084.8
54.15	0.20797	54.15	0.0473		392.544	54.2	392.518	909.8
54.2	0.20769	54.2	0.04728		392.907	54.4	392.88	1562.7
54.25	0.2074	54.25	0.04724		393.269	92.1	393.243	816.5
54.3	0.20712	54.3	0.04721		393.632	48.5	393.605	1325.4
54.35	0.20684	54.35	0.04717		393.994	48	393.968	1144
54.4	0.20653	54.4	0.04713		394.356	59.1	394.33	760.2
54.45	0.2062	54.45	0.04708		394.719	88.5	394.693	1165.5
54.5	0.20588	54.5	0.04704		395.081	101.2	395.055	1425.5
54.55	0.20559	54.55	0.047		395.444	133	395.417	1766.2
54.6	0.20525	54.6	0.04696		395.806	75.3	395.78	1654.3
54.65	0.20491	54.65	0.04692		396.169	74.8	396.142	1105.1
54.7	0.2046	54.7	0.04688		396.531	52.3	396.505	806.2
54.75	0.20429	54.75	0.04683		396.894	74.4	396.867	1420.8
54.8	0.20397	54.8	0.04678		397.256	128.6	397.23	631.8
54.85	0.20363	54.85	0.04673		397.619	57	397.592	665.7
54.9	0.2033	54.9	0.04666		397.981	53.8	397.955	523.8
54.95	0.20298	54.95	0.0466		398.344	43.8	398.317	532.9
55	0.20263	55	0.04654		398.706	80	398.679	514.9
55.05	0.20228	55.05	0.04648		399.068	83.5	399.042	778.5
55.1	0.20192	55.1	0.04643		399.431	88.5	399.404	588.9
55.15	0.20156	55.15	0.04637		399.793	45.5	399.767	1678.7
55.2	0.2012	55.2	0.04631		400.156	65	400.129	1252.9
55.25	0.20084	55.25	0.04625		400.518	53.5	400.492	985.8
55.3	0.20049	55.3	0.04619		400.881	85.9	400.854	1117.5
55.35	0.20013	55.35	0.04613		401.243	121.2	401.216	1045
55.4	0.19973	55.4	0.04607		401.606	68.2	401.579	1847.5
55.45	0.19932	55.45	0.04601		401.968	63.8	401.941	948.1
55.5	0.19893	55.5	0.04595		402.331	52	402.304	747.9
55.55	0.19855	55.55	0.04589		402.693	67.6	402.666	849.8
55.6	0.19813	55.6	0.04584		403.056	58.8	403.029	1033.2
55.65	0.19771	55.65	0.04578		403.418	70	403.391	1131.9
55.7	0.1973	55.7	0.04573		403.78	54.7	403.753	1408.7
55.75	0.1969	55.75	0.04568		404.143	74.4	404.116	752.6
55.8	0.19651	55.8	0.04563		404.505	45.2	404.478	714.9
55.85	0.19609	55.85	0.04557		404.868	66.4	404.841	759.7
55.9	0.19569	55.9	0.04552		405.23	63.5	405.203	609.2
55.95	0.19528	55.95	0.04547		405.593	59.7	405.566	957.3
56	0.19485	56	0.04542		405.955	39.6	405.928	621.8
56.05	0.19442	56.05	0.04537		406.318	51.7	406.291	1007.3
56.1	0.19399	56.1	0.04533		406.68	49.7	406.653	1301.5
56.15	0.19355	56.15	0.04529		407.043	47.3	407.015	1391.9
56.2	0.19309	56.2	0.04525		407.405	65.6	407.378	1209
56.25	0.19264	56.25	0.04521		407.767	50.2	407.74	2078.7
56.3	0.19222	56.3	0.04517		408.13	62.9	408.103	1595.4
56.35	0.19179	56.35	0.04514		408.492	39	408.465	1893.7
56.4	0.19134	56.4	0.04511		408.855	49.7	408.828	2427.6
56.45	0.19089	56.45	0.04508		409.217	79.4	409.19	1232.6
56.5	0.19047	56.5	0.04505		409.58	64.4	409.552	1712.6
56.55	0.19005	56.55	0.04502		409.942	51.7	409.915	1874
56.6	0.18961	56.6	0.04499		410.305	62.3	410.277	1750
56.65	0.18918	56.65	0.04496		410.667	44.3	410.64	946.1
56.7	0.18873	56.7	0.04493		411.03	49.4	411.002	1119.8
56.75	0.1883	56.75	0.04491		411.392	80.3	411.365	1942.6
56.8	0.18789	56.8	0.04489		411.755	55.5	411.727	1659.3
56.85	0.18747	56.85	0.04487		412.117	75	412.089	1584.5
56.9	0.18706	56.9	0.04485		412.479	36.7	412.452	1530.3
56.95	0.18666	56.95	0.04484		412.842	48.2	412.814	1539.2
57	0.18625	57	0.04482		413.204	69.1	413.177	1977.1
57.05	0.18586	57.05	0.0448		413.567	59.7	413.539	1811.8
57.1	0.18547	57.1	0.04478		413.929	59.8	413.902	1291.5
57.15	0.18508	57.15	0.04476		414.292	61.1	414.264	1811.6
57.2	0.18465	57.2	0.04475		414.654	43.8	414.627	847.4
57.25	0.18423	57.25	0.04474		415.017	43.8	414.989	1899.9
57.3	0.18384	57.3	0.04473		415.379	47.6	415.351	1730.9
57.35	0.18345	57.35	0.04472		415.742	54.4	415.714	1555.1
57.4	0.18303	57.4	0.04473		416.104	78.5	416.076	1466.1
57.45	0.18264	57.45	0.04474		416.467	35.8	416.439	998.5
57.5	0.18228	57.5	0.04475		416.829	34.6	416.801	632.1
57.55	0.18191	57.55	0.04476		417.191	49.9	417.164	683.7
57.6	0.18153	57.6	0.04477		417.554	58.5	417.526	873.3
57.65	0.18118	57.65	0.04477		417.916	61.1	417.888	969.6
57.7	0.18079	57.7	0.04479		418.279	126.2	418.251	1313
57.75	0.18041	57.75	0.0448		418.641	44.3	418.613	2110.2
57.8	0.18004	57.8	0.04481		419.004	55.2	418.976	2031.2
57.85	0.17966	57.85	0.04482		419.366	45.2	419.338	1128.6
57.9	0.1793	57.9	0.04484		419.729	52.9	419.701	1572.4
57.95	0.17894	57.95	0.04487		420.091	73.5	420.063	1093.9
58	0.17858	58	0.04489		420.454	50.2	420.426	2055.4
58.05	0.17822	58.05	0.04491		420.816	41.4	420.788	825.3
58.1	0.17789	58.1	0.04492		421.179	47.6	421.15	1189.9
58.15	0.17755	58.15	0.04494		421.541	63.5	421.513	860.4
58.2	0.17717	58.2	0.04496		421.903	48.2	421.875	762
58.25	0.1768	58.25	0.04497		422.266	57.9	422.238	1080.1
58.3	0.17645	58.3	0.04499		422.628	39.6	422.6	2626.7
58.35	0.17608	58.35	0.045		422.991	45.5	422.963	1962.6
58.4	0.1757	58.4	0.04502		423.353	32.9	423.325	984.9
58.45	0.17534	58.45	0.04505		423.716	49.1	423.687	1618.4
58.5	0.17501	58.5	0.04508		424.078	64.7	424.05	1400.2
58.55	0.17466	58.55	0.0451		424.441	49.4	424.412	2116
58.6	0.17432	58.6	0.04512		424.803	38.5	424.775	748.2
58.65	0.17402	58.65	0.04514		425.166	42	425.137	1221.1
58.7	0.1737	58.7	0.04515		425.528	55.8	425.5	1511.5
58.75	0.17337	58.75	0.04517		425.89	47	425.862	1312.4
58.8	0.17304	58.8	0.04518		426.253	62.3	426.224	1465.2
58.85	0.17271	58.85	0.04519		426.615	35.2	426.587	3418.3
58.9	0.17239	58.9	0.04521		426.978	54.4	426.949	1207.6
58.95	0.17206	58.95	0.04523		427.34	34.3	427.312	742
59	0.17173	59	0.04526		427.703	42.3	427.674	842.7
59.05	0.1714	59.05	0.04527		428.065	57.9	428.037	1328.6
59.1	0.17108	59.1	0.04528		428.428	41.1	428.399	2286.3
59.15	0.17076	59.15	0.04529		428.79	38.2	428.762	1310.9
59.2	0.17042	59.2	0.0453		429.153	41.4	429.124	1167.2
59.25	0.17008	59.25	0.0453		429.515	41.8	429.486	739
59.3	0.16974	59.3	0.0453		429.878	46.4	429.849	801.8
59.35	0.16939	59.35	0.0453		430.24	55	430.211	1004.1
59.4	0.16903	59.4	0.0453		430.602	41.7	430.574	2508
59.45	0.16869	59.45	0.0453		430.965	61.4	430.936	804.1
59.5	0.16837	59.5	0.04532		431.327	36.7	431.299	661
59.55	0.16803	59.55	0.04533		431.69	44.6	431.661	1055
59.6	0.16768	59.6	0.04533		432.052	59.1	432.023	1406.6
59.65	0.16739	59.65	0.04533		432.415	54.7	432.386	1785
59.7	0.1671	59.7	0.04532		432.777	42.6	432.748	725.8
59.75	0.16679	59.75	0.04532		433.14	56.7	433.111	671.3
59.8	0.16646	59.8	0.04531		433.502	47.6	433.473	862.1
59.85	0.16615	59.85	0.04529		433.865	44.1	433.836	896.3
59.9	0.16584	59.9	0.04527		434.227	58.8	434.198	483.1
59.95	0.16552	59.95	0.04526		434.59	46.4	434.561	900.1
60	0.16519	60	0.04525		434.952	66.1	434.923	432.8
60.05	0.16486	60.05	0.04525		435.314	40.8	435.285	741.4
60.1	0.16452	60.1	0.04523		435.677	45.8	435.648	733.4
60.15	0.16419	60.15	0.04522		436.039	48.5	436.01	763.2
60.2	0.16385	60.2	0.0452		436.402	54.1	436.373	1873.7
60.25	0.16351	60.25	0.04517		436.764	56.1	436.735	722.5
60.3	0.16317	60.3	0.04515		437.127	55.8	437.098	576.2
60.35	0.16281	60.35	0.04512		437.489	55.5	437.46	1046.8
60.4	0.16245	60.4	0.04509		437.852	48.5	437.822	1714.1
60.45	0.16211	60.45	0.04506		438.214	60.3	438.185	1004.4
60.5	0.16178	60.5	0.04503		438.577	64.4
60.55	0.16142	60.55	0.04501		438.939	86.2
60.6	0.16106	60.6	0.04498		439.302	58.5
60.65	0.16073	60.65	0.04495		439.664	71.4
60.7	0.16043	60.7	0.04492		440.026	58.8
60.75	0.16011	60.75	0.04488		440.389	82
60.8	0.15977	60.8	0.04484		440.751	78.5
60.85	0.15943	60.85	0.0448		441.114	75.6
60.9	0.1591	60.9	0.04475		441.476	64.4
60.95	0.15876	60.95	0.0447		441.839	60
61	0.1584	61	0.04466		442.201	56.7
61.05	0.15805	61.05	0.04462		442.564	67
61.1	0.15768	61.1	0.04458		442.926	80.9
61.15	0.1573	61.15	0.04453		443.289	53.5
61.2	0.15695	61.2	0.04448		443.651	62.9
61.25	0.1566	61.25	0.04444		444.014	44.3
61.3	0.15624	61.3	0.04439		444.376	57
61.35	0.15587	61.35	0.04435		444.738	58.2
61.4	0.1555	61.4	0.0443		445.101	75.3
61.45	0.15515	61.45	0.04424		445.463	44.6
61.5	0.1548	61.5	0.0442		445.826	49.1
61.55	0.15442	61.55	0.04415		446.188	44.3
61.6	0.15404	61.6	0.04411		446.551	56.1
61.65	0.15367	61.65	0.04407		446.913	105.3
61.7	0.15333	61.7	0.04403		447.276	67.3
61.75	0.15298	61.75	0.04399		447.638	56.4
61.8	0.15261	61.8	0.04394		448.001	58.2
61.85	0.15225	61.85	0.0439		448.363	62.3
61.9	0.1519	61.9	0.04386		448.725	47
61.95	0.15153	61.95	0.04382		449.088	93.5
62	0.15116	62	0.04378		449.45	43.2
62.05	0.1508	62.05	0.04375		449.813	56.1
62.1	0.15042	62.1	0.04372		450.175	42.3
62.15	0.15001	62.15	0.04369
62.2	0.14961	62.2	0.04367
62.25	0.14924	62.25	0.04364
62.3	0.14886	62.3	0.04362
62.35	0.14848	62.35	0.0436
62.4	0.1481	62.4	0.04359
62.45	0.14775	62.45	0.04356
62.5	0.14739	62.5	0.04354
62.55	0.14701	62.55	0.04352
62.6	0.14664	62.6	0.0435
62.65	0.14627	62.65	0.04349
62.7	0.14591	62.7	0.04348
62.75	0.14556	62.75	0.04347
62.8	0.14521	62.8	0.04345
62.85	0.14486	62.85	0.04345
62.9	0.14453	62.9	0.04344
62.95	0.14419	62.95	0.04343
63	0.14386	63	0.04342
63.05	0.14355	63.05	0.04341
63.1	0.14322	63.1	0.04341
63.15	0.14287	63.15	0.0434
63.2	0.14253	63.2	0.0434
63.25	0.14221	63.25	0.04341
63.3	0.14189	63.3	0.04341
63.35	0.14157	63.35	0.04342
63.4	0.14128	63.4	0.04344
63.45	0.14101	63.45	0.04346
63.5	0.14072	63.5	0.04347
63.55	0.14043	63.55	0.04349
63.6	0.14017	63.6	0.04351
63.65	0.13988	63.65	0.04353
63.7	0.13958	63.7	0.04355
63.75	0.13929	63.75	0.04357
63.8	0.13899	63.8	0.04358
63.85	0.13871	63.85	0.04361
63.9	0.13844	63.9	0.04365
63.95	0.13816	63.95	0.04367
64	0.13788	64	0.0437
64.05	0.13762	64.05	0.04372
64.1	0.13736	64.1	0.04374
64.15	0.13708	64.15	0.04376
64.2	0.13681	64.2	0.04378
64.25	0.13655	64.25	0.0438
64.3	0.13629	64.3	0.04381
64.35	0.13604	64.35	0.04384
64.4	0.1358	64.4	0.04387
64.45	0.13557	64.45	0.0439
64.5	0.13531	64.5	0.04392
64.55	0.13507	64.55	0.04394
64.6	0.13487	64.6	0.04396
64.65	0.13466	64.65	0.04398
64.7	0.13443	64.7	0.04399
64.75	0.13419	64.75	0.044
64.8	0.13394	64.8	0.04401
64.85	0.1337	64.85	0.04402
64.9	0.13345	64.9	0.04404
64.95	0.13319	64.95	0.04406
65	0.13292	65	0.04407
65.05	0.13265	65.05	0.04408
65.1	0.13238	65.1	0.04409
65.15	0.13211	65.15	0.04408
65.2	0.13183	65.2	0.04408
65.25	0.13155	65.25	0.04408
65.3	0.13126	65.3	0.04407
65.35	0.13097	65.35	0.04406
65.4	0.13069	65.4	0.04405
65.45	0.13041	65.45	0.04406
65.5	0.13009	65.5	0.04406
65.55	0.12978	65.55	0.04405
65.6	0.1295	65.6	0.04404
65.65	0.12924	65.65	0.04402
65.7	0.12894	65.7	0.044
65.75	0.12862	65.75	0.04398
65.8	0.1283	65.8	0.04394
65.85	0.12798	65.85	0.04391
65.9	0.12765	65.9	0.04389
65.95	0.12731	65.95	0.04387
66	0.12696	66	0.04385
66.05	0.1266	66.05	0.04382
66.1	0.12624	66.1	0.04379
66.15	0.12589	66.15	0.04376
66.2	0.12554	66.2	0.04372
66.25	0.12519	66.25	0.04369
66.3	0.12483	66.3	0.04365
66.35	0.12446	66.35	0.0436
66.4	0.12408	66.4	0.04355
66.45	0.12371	66.45	0.04352
66.5	0.12332	66.5	0.04348
66.55	0.12292	66.55	0.04344
66.6	0.12256	66.6	0.0434
66.65	0.12221	66.65	0.04336
66.7	0.12185	66.7	0.04332
66.75	0.12147	66.75	0.04327
66.8	0.12109	66.8	0.04322
66.85	0.12071	66.85	0.04316
66.9	0.12032	66.9	0.04311
66.95	0.11993	66.95	0.04307
67	0.11952	67	0.04303
67.05	0.11909	67.05	0.04298
67.1	0.11866	67.1	0.04293
67.15	0.11824	67.15	0.04288
67.2	0.11784	67.2	0.04284
67.25	0.11744	67.25	0.04279
67.3	0.11703	67.3	0.04274
67.35	0.11662	67.35	0.04269
67.4	0.11621	67.4	0.04264
67.45	0.11581	67.45	0.04259
67.5	0.1154	67.5	0.04255
67.55	0.11499	67.55	0.04251
67.6	0.1146	67.6	0.04247
67.65	0.11423	67.65	0.04243
67.7	0.11386	67.7	0.04239
67.75	0.11348	67.75	0.04235
67.8	0.11311	67.8	0.04231
67.85	0.11274	67.85	0.04228
67.9	0.11236	67.9	0.04224
67.95	0.11198	67.95	0.04221
68	0.11159	68	0.04218
68.05	0.11118	68.05	0.04215
68.1	0.11075	68.1	0.04213
68.15	0.11034	68.15	0.04211
68.2	0.10995	68.2	0.04209
68.25	0.10956	68.25	0.04207
68.3	0.10916	68.3	0.04205
68.35	0.10877	68.35	0.04204
68.4	0.10839	68.4	0.04203
68.45	0.108	68.45	0.04201
68.5	0.10761	68.5	0.042
68.55	0.10725	68.55	0.04199
68.6	0.10688	68.6	0.04198
68.65	0.10652	68.65	0.04197
68.7	0.10619	68.7	0.04197
68.75	0.10584	68.75	0.04196
68.8	0.10551	68.8	0.04196
68.85	0.10518	68.85	0.04196
68.9	0.10485	68.9	0.04196
68.95	0.10451	68.95	0.04196
69	0.10418	69	0.04196
69.05	0.10384	69.05	0.04196
69.1	0.10348	69.1	0.04196
69.15	0.10314	69.15	0.04197
69.2	0.10281	69.2	0.04198
69.25	0.10248	69.25	0.04198
69.3	0.10216	69.3	0.042
69.35	0.10184	69.35	0.04203
69.4	0.10153	69.4	0.04205
69.45	0.10121	69.45	0.04207
69.5	0.10091	69.5	0.04209
69.55	0.10064	69.55	0.04211
69.6	0.10035	69.6	0.04214
69.65	0.10006	69.65	0.04216
69.7	0.09976	69.7	0.04218
69.75	0.09947	69.75	0.0422
69.8	0.09919	69.8	0.04223
69.85	0.09891	69.85	0.04227
69.9	0.09862	69.9	0.0423
69.95	0.09833	69.95	0.04232
70	0.09806	70	0.04235
70.05	0.09778	70.05	0.04237
70.1	0.09751	70.1	0.04239
70.15	0.09724	70.15	0.04241
70.2	0.09698	70.2	0.04243
70.25	0.09673	70.25	0.04244
70.3	0.09648	70.3	0.04247
70.35	0.09623	70.35	0.04249
70.4	0.096	70.4	0.04252
70.45	0.09576	70.45	0.04254
70.5	0.09554	70.5	0.04256
70.55	0.09535	70.55	0.04258
70.6	0.09518	70.6	0.04259
70.65	0.09498	70.65	0.0426
70.7	0.09478	70.7	0.0426
70.75	0.09458	70.75	0.04261
70.8	0.09439	70.8	0.04262
70.85	0.0942	70.85	0.04264
70.9	0.094	70.9	0.04266
70.95	0.09379	70.95	0.04267
71	0.09358	71	0.04268
71.05	0.09338	71.05	0.04268
71.1	0.09318	71.1	0.04268
71.15	0.093	71.15	0.04267
71.2	0.0928	71.2	0.04267
71.25	0.09261	71.25	0.04266
71.3	0.09241	71.3	0.04264
71.35	0.09222	71.35	0.04264
71.4	0.09203	71.4	0.04264
71.45	0.09183	71.45	0.04264
71.5	0.09164	71.5	0.04263
71.55	0.09148	71.55	0.04262
71.6	0.09134	71.6	0.0426
71.65	0.09118	71.65	0.04258
71.7	0.091	71.7	0.04256
71.75	0.09082	71.75	0.04252
71.8	0.09064	71.8	0.04249
71.85	0.09046	71.85	0.04246
71.9	0.09026	71.9	0.04244
71.95	0.09005	71.95	0.04241
72	0.08983	72	0.04238
72.05	0.08962	72.05	0.04234
72.1	0.08943	72.1	0.0423
72.15	0.08924	72.15	0.04225
72.2	0.08905	72.2	0.04221
72.25	0.08885	72.25	0.04216
72.3	0.08864	72.3	0.0421
72.35	0.08843	72.35	0.04205
72.4	0.08823	72.4	0.042
72.45	0.08802	72.45	0.04196
72.5	0.0878	72.5	0.04191
72.55	0.08761	72.55	0.04186
72.6	0.08742	72.6	0.04181
72.65	0.08723	72.65	0.04175
72.7	0.08701	72.7	0.0417
72.75	0.0868	72.75	0.04163
72.8	0.08658	72.8	0.04156
72.85	0.08635	72.85	0.0415
72.9	0.08611	72.9	0.04144
72.95	0.08586	72.95	0.04138
73	0.0856	73	0.04132
73.05	0.08534	73.05	0.04126
73.1	0.0851	73.1	0.04119
73.15	0.08487	73.15	0.04113
73.2	0.08464	73.2	0.04107
73.25	0.08441	73.25	0.04101
73.3	0.08417	73.3	0.04094
73.35	0.08394	73.35	0.04088
73.4	0.08372	73.4	0.04082
73.45	0.08348	73.45	0.04077
73.5	0.08325	73.5	0.04071
73.55	0.08303	73.55	0.04066
73.6	0.08282	73.6	0.04061
73.65	0.08261	73.65	0.04056
73.7	0.08239	73.7	0.0405
73.75	0.08217	73.75	0.04045
73.8	0.08195	73.8	0.04041
73.85	0.08172	73.85	0.04035
73.9	0.08149	73.9	0.04031
73.95	0.08126	73.95	0.04027
74	0.08102	74	0.04023
74.05	0.08077	74.05	0.04019
74.1	0.08054	74.1	0.04015
74.15	0.08032	74.15	0.04012
74.2	0.08011	74.2	0.04009
74.25	0.07989	74.25	0.04006
74.3	0.07967	74.3	0.04004
74.35	0.07947	74.35	0.04001
74.4	0.07926	74.4	0.03998
74.45	0.07906	74.45	0.03995
74.5	0.07888	74.5	0.03993
74.55	0.0787	74.55	0.03991
74.6	0.07852	74.6	0.03989
74.65	0.07835	74.65	0.03987
74.7	0.07818	74.7	0.03986
74.75	0.07802	74.75	0.03985
74.8	0.07786	74.8	0.03984
74.85	0.0777	74.85	0.03983
74.9	0.07753	74.9	0.03981
74.95	0.07738	74.95	0.0398
75	0.07722	75	0.03979
75.05	0.07706	75.05	0.03979
75.1	0.0769	75.1	0.03979
75.15	0.07676	75.15	0.03979
75.2	0.07662	75.2	0.03978
75.25	0.07648	75.25	0.03979
75.3	0.07635	75.3	0.03981
75.35	0.07623	75.35	0.03983
75.4	0.0761	75.4	0.03984
75.45	0.07599	75.45	0.03985
75.5	0.07591	75.5	0.03987
75.55	0.07582	75.55	0.03989
75.6	0.07571	75.6	0.03991
75.65	0.07561	75.65	0.03992
75.7	0.07551	75.7	0.03994
75.75	0.07542	75.75	0.03997
75.8	0.07532	75.8	0.04
75.85	0.07522	75.85	0.04003
75.9	0.07511	75.9	0.04006
75.95	0.07501	75.95	0.04007
76	0.07492	76	0.04009
76.05	0.07483	76.05	0.04011
76.1	0.07475	76.1	0.04013
76.15	0.07467	76.15	0.04015
76.2	0.07459	76.2	0.04016
76.25	0.07451	76.25	0.04018
76.3	0.07443	76.3	0.04021
76.35	0.07436	76.35	0.04024
76.4	0.07429	76.4	0.04026
76.45	0.07423	76.45	0.04028
76.5	0.07419	76.5	0.0403
76.55	0.07416	76.55	0.04031
76.6	0.07411	76.6	0.04033
76.65	0.07405	76.65	0.04033
76.7	0.074	76.7	0.04034
76.75	0.07394	76.75	0.04035
76.8	0.07387	76.8	0.04037
76.85	0.0738	76.85	0.0404
76.9	0.07372	76.9	0.04041
76.95	0.07364	76.95	0.04043
77	0.07357	77	0.04044
77.05	0.0735	77.05	0.04044
77.1	0.07344	77.1	0.04045
77.15	0.07337	77.15	0.04045
77.2	0.0733	77.2	0.04044
77.25	0.07322	77.25	0.04044
77.3	0.07314	77.3	0.04044
77.35	0.07306	77.35	0.04046
77.4	0.07298	77.4	0.04046
77.45	0.07291	77.45	0.04047
77.5	0.07286	77.5	0.04046
77.55	0.07282	77.55	0.04046
77.6	0.07276	77.6	0.04045
77.65	0.07269	77.65	0.04043
77.7	0.07262	77.7	0.04041
77.75	0.07254	77.75	0.04039
77.8	0.07246	77.8	0.04039
77.85	0.07237	77.85	0.04039
77.9	0.07227	77.9	0.04038
77.95	0.07217	77.95	0.04038
78	0.07207	78	0.04037
78.05	0.07198	78.05	0.04035
78.1	0.07189	78.1	0.04033
78.15	0.0718	78.15	0.04031
78.2	0.0717	78.2	0.04029
78.25	0.07159	78.25	0.04026
78.3	0.07149	78.3	0.04023
78.35	0.07139	78.35	0.04021
78.4	0.07128	78.4	0.04019
78.45	0.07117	78.45	0.04017
78.5	0.07109	78.5	0.04015
78.55	0.07101	78.55	0.04012
78.6	0.07092	78.6	0.04009
78.65	0.07082	78.65	0.04006
78.7	0.07072	78.7	0.04002
78.75	0.07061	78.75	0.03998
78.8	0.0705	78.8	0.03995
78.85	0.07037	78.85	0.03991
78.9	0.07024	78.9	0.03988
78.95	0.0701	78.95	0.03985
79	0.06995	79	0.03981
79.05	0.06982	79.05	0.03978
79.1	0.0697	79.1	0.03974
79.15	0.06958	79.15	0.03971
79.2	0.06946	79.2	0.03967
79.25	0.06934	79.25	0.03963
79.3	0.06922	79.3	0.03959
79.35	0.0691	79.35	0.03955
79.4	0.06898	79.4	0.03953
79.45	0.06886	79.45	0.0395
79.5	0.06875	79.5	0.03947
79.55	0.06864	79.55	0.03944
79.6	0.06854	79.6	0.03942
79.65	0.06842	79.65	0.03939
79.7	0.06831	79.7	0.03937
79.75	0.06819	79.75	0.03934
79.8	0.06807	79.8	0.03932
79.85	0.06795	79.85	0.0393
79.9	0.06782	79.9	0.03928
79.95	0.06769	79.95	0.03927
80	0.06754	80	0.03925
80.05	0.06741	80.05	0.03924
80.1	0.0673	80.1	0.03923
80.15	0.06719	80.15	0.03922
80.2	0.06707	80.2	0.03922
80.25	0.06696	80.25	0.03922
80.3	0.06685	80.3	0.03922
80.35	0.06675	80.35	0.03921
80.4	0.06665	80.4	0.03921
80.45	0.06656	80.45	0.03921
80.5	0.06647	80.5	0.03922
80.55	0.06638	80.55	0.03922
80.6	0.06629	80.6	0.03923
80.65	0.06621	80.65	0.03924
80.7	0.06612	80.7	0.03925
80.75	0.06604	80.75	0.03927
80.8	0.06595	80.8	0.03929
80.85	0.06586	80.85	0.0393
80.9	0.06578	80.9	0.03931
80.95	0.06571	80.95	0.03933
81	0.06562	81	0.03935
81.05	0.06555	81.05	0.03938
81.1	0.06549	81.1	0.0394
81.15	0.06542	81.15	0.03942
81.2	0.06536	81.2	0.03946
81.25	0.06531	81.25	0.0395
81.3	0.06526	81.3	0.03954
81.35	0.06521	81.35	0.03959
81.4	0.06517	81.4	0.03962
81.45	0.06516	81.45	0.03966
81.5	0.06513	81.5	0.0397
81.55	0.0651	81.55	0.03975
81.6	0.06506	81.6	0.03979
81.65	0.06503	81.65	0.03983
81.7	0.06499	81.7	0.03988
81.75	0.06496	81.75	0.03994
81.8	0.06493	81.8	0.04
81.85	0.06489	81.85	0.04005
81.9	0.06486	81.9	0.04009
81.95	0.06484	81.95	0.04014
82	0.06481	82	0.04019
82.05	0.0648	82.05	0.04023
82.1	0.06478	82.1	0.04027
82.15	0.06477	82.15	0.04031
82.2	0.06475	82.2	0.04036
82.25	0.06474	82.25	0.04041
82.3	0.06473	82.3	0.04047
82.35	0.06472	82.35	0.04052
82.4	0.06472	82.4	0.04056
82.45	0.06475	82.45	0.04061
82.5	0.06477	82.5	0.04065
82.55	0.06478	82.55	0.04069
82.6	0.06478	82.6	0.04073
82.65	0.06477	82.65	0.04076
82.7	0.06477	82.7	0.0408
82.75	0.06476	82.75	0.04085
82.8	0.06474	82.8	0.04089
82.85	0.06472	82.85	0.04093
82.9	0.0647	82.9	0.04096
82.95	0.06469	82.95	0.04099
83	0.06468	83	0.04101
83.05	0.06467	83.05	0.04103
83.1	0.06466	83.1	0.04104
83.15	0.06464	83.15	0.04105
83.2	0.06462	83.2	0.04106
83.25	0.0646	83.25	0.04108
83.3	0.06458	83.3	0.04111
83.35	0.06455	83.35	0.04113
83.4	0.06453	83.4	0.04114
83.45	0.06452	83.45	0.04115
83.5	0.06452	83.5	0.04115
83.55	0.06451	83.55	0.04115
83.6	0.06448	83.6	0.04115
83.65	0.06445	83.65	0.04114
83.7	0.06441	83.7	0.04113
83.75	0.06436	83.75	0.04113
83.8	0.06431	83.8	0.04114
83.85	0.06426	83.85	0.04114
83.9	0.0642	83.9	0.04114
83.95	0.06414	83.95	0.04113
84	0.0641	84	0.04112
84.05	0.06407	84.05	0.0411
84.1	0.06402	84.1	0.04109
84.15	0.06397	84.15	0.04106
84.2	0.06392	84.2	0.04103
84.25	0.06386	84.25	0.04101
84.3	0.0638	84.3	0.041
84.35	0.06373	84.35	0.04098
84.4	0.06366	84.4	0.04096
84.45	0.0636	84.45	0.04094
84.5	0.06355	84.5	0.04092
84.55	0.0635	84.55	0.04089
84.6	0.06344	84.6	0.04086
84.65	0.06337	84.65	0.04082
84.7	0.0633	84.7	0.04078
84.75	0.06322	84.75	0.04075
84.8	0.06314	84.8	0.04071
84.85	0.06305	84.85	0.04068
84.9	0.06295	84.9	0.04064
84.95	0.06285	84.95	0.04061
85	0.06276	85	0.04057
85.05	0.0627	85.05	0.04053
85.1	0.06263	85.1	0.0405
85.15	0.06255	85.15	0.04046
85.2	0.06247	85.2	0.04042
85.25	0.0624	85.25	0.04038
85.3	0.06232	85.3	0.04035
85.35	0.06225	85.35	0.04032
85.4	0.06217	85.4	0.04029
85.45	0.0621	85.45	0.04026
85.5	0.06204	85.5	0.04023
85.55	0.06198	85.55	0.04021
85.6	0.06191	85.6	0.04018
85.65	0.06185	85.65	0.04016
85.7	0.06179	85.7	0.04013
85.75	0.06173	85.75	0.04011
85.8	0.06166	85.8	0.04009
85.85	0.0616	85.85	0.04008
85.9	0.06153	85.9	0.04006
85.95	0.06145	85.95	0.04005
86	0.06139	86	0.04004
86.05	0.06134	86.05	0.04003
86.1	0.06129	86.1	0.04002
86.15	0.06124	86.15	0.04002
86.2	0.06119	86.2	0.04002
86.25	0.06115	86.25	0.04002
86.3	0.06111	86.3	0.04001
86.35	0.06107	86.35	0.04001
86.4	0.06105	86.4	0.04002
86.45	0.06102	86.45	0.04002
86.5	0.061	86.5	0.04003
86.55	0.06098	86.55	0.04004
86.6	0.06096	86.6	0.04005
86.65	0.06094	86.65	0.04006
86.7	0.06092	86.7	0.04008
86.75	0.0609	86.75	0.04009
86.8	0.06088	86.8	0.0401
86.85	0.06088	86.85	0.04011
86.9	0.06086	86.9	0.04013
86.95	0.06084	86.95	0.04014
87	0.06084	87	0.04016
87.05	0.06083	87.05	0.04019
87.1	0.06083	87.1	0.04021
87.15	0.06083	87.15	0.04024
87.2	0.06084	87.2	0.04028
87.25	0.06084	87.25	0.04032
87.3	0.06085	87.3	0.04035
87.35	0.06086	87.35	0.04039
87.4	0.0609	87.4	0.04042
87.45	0.06092	87.45	0.04046
87.5	0.06094	87.5	0.0405
87.55	0.06096	87.55	0.04054
87.6	0.06098	87.6	0.04057
87.65	0.061	87.65	0.04062
87.7	0.06101	87.7	0.04067
87.75	0.06102	87.75	0.04072
87.8	0.06103	87.8	0.04077
87.85	0.06105	87.85	0.04081
87.9	0.06107	87.9	0.04085
87.95	0.06109	87.95	0.04089
88	0.06111	88	0.04093
88.05	0.06113	88.05	0.04097
88.1	0.06115	88.1	0.041
88.15	0.06117	88.15	0.04105
88.2	0.06119	88.2	0.04109
88.25	0.0612	88.25	0.04115
88.3	0.06122	88.3	0.0412
88.35	0.06125	88.35	0.04124
88.4	0.0613	88.4	0.04128
88.45	0.06135	88.45	0.04132
88.5	0.06139	88.5	0.04135
88.55	0.06142	88.55	0.04139
88.6	0.06145	88.6	0.04142
88.65	0.06148	88.65	0.04145
88.7	0.0615	88.7	0.04149
88.75	0.06152	88.75	0.04153
88.8	0.06153	88.8	0.04156
88.85	0.06154	88.85	0.04159
88.9	0.06155	88.9	0.04161
88.95	0.06156	88.95	0.04163
89	0.06157	89	0.04164
89.05	0.06157	89.05	0.04165
89.1	0.06157	89.1	0.04166
89.15	0.06157	89.15	0.04166
89.2	0.06156	89.2	0.04168
89.25	0.06155	89.25	0.0417
89.3	0.06154	89.3	0.04172
89.35	0.06153	89.35	0.04173
89.4	0.06154	89.4	0.04174
89.45	0.06157	89.45	0.04174
89.5	0.06158	89.5	0.04174
89.55	0.06158	89.55	0.04174
89.6	0.06157	89.6	0.04173
89.65	0.06156	89.65	0.04171
89.7	0.06155	89.7	0.04171
89.75	0.06152	89.75	0.04172
89.8	0.06149	89.8	0.04172
89.85	0.06146	89.85	0.04173
89.9	0.06142	89.9	0.04172
89.95	0.0614	89.95	0.04171
90	0.06138	90	0.04171
90.05	0.06136	90.05	0.0417
90.1	0.06133	90.1	0.04168
90.15	0.0613	90.15	0.04166
90.2	0.06126	90.2	0.04165
90.25	0.06123	90.25	0.04164
90.3	0.06118	90.3	0.04163
90.35	0.06113	90.35	0.04162
90.4	0.06111	90.4	0.04161
90.45	0.06109	90.45	0.0416
90.5	0.06107	90.5	0.04158
90.55	0.06104	90.55	0.04157
90.6	0.06101	90.6	0.04154
90.65	0.06097	90.65	0.04152
90.7	0.06093	90.7	0.04149
90.75	0.06088	90.75	0.04147
90.8	0.06082	90.8	0.04145
90.85	0.06075	90.85	0.04143
90.9	0.06068	90.9	0.04141
90.95	0.06062	90.95	0.04139
91	0.06058	91	0.04137
91.05	0.06054	91.05	0.04135
91.1	0.06048	91.1	0.04132
91.15	0.06043	91.15	0.0413
91.2	0.06037	91.2	0.04128
91.25	0.06032	91.25	0.04126
91.3	0.06027	91.3	0.04125
91.35	0.06021	91.35	0.04124
91.4	0.06017	91.4	0.04123
91.45	0.06013	91.45	0.04122
91.5	0.06009	91.5	0.04121
91.55	0.06005	91.55	0.0412
91.6	0.06001	91.6	0.0412
91.65	0.05996	91.65	0.04119
91.7	0.05992	91.7	0.04119
91.75	0.05987	91.75	0.04119
91.8	0.05982	91.8	0.04119
91.85	0.05976	91.85	0.04119
91.9	0.0597	91.9	0.0412
91.95	0.05964	91.95	0.04121
92	0.05961	92	0.04122
92.05	0.05956	92.05	0.04123
92.1	0.05952	92.1	0.04125
92.15	0.05948	92.15	0.04127
92.2	0.05945	92.2	0.04128
92.25	0.05942	92.25	0.0413
92.3	0.05939	92.3	0.04132
92.35	0.05937	92.35	0.04134
92.4	0.05935	92.4	0.04136
92.45	0.05932	92.45	0.04139
92.5	0.05931	92.5	0.04141
92.55	0.05929	92.55	0.04144
92.6	0.05927	92.6	0.04147
92.65	0.05926	92.65	0.04151
92.7	0.05924	92.7	0.04154
92.75	0.05922	92.75	0.04156
92.8	0.05922	92.8	0.04159
92.85	0.05921	92.85	0.04162
92.9	0.05918	92.9	0.04165
92.95	0.05918	92.95	0.04168
93	0.05918	93	0.04172
93.05	0.05918	93.05	0.04175
93.1	0.05918	93.1	0.04179
93.15	0.05918	93.15	0.04184
93.2	0.0592	93.2	0.04189
93.25	0.0592	93.25	0.04194
93.3	0.05923	93.3	0.04198
93.35	0.05927	93.35	0.04202
93.4	0.0593	93.4	0.04207
93.45	0.05933	93.45	0.04212
93.5	0.05935	93.5	0.04216
93.55	0.05938	93.55	0.04221
93.6	0.0594	93.6	0.04226
93.65	0.05943	93.65	0.04232
93.7	0.05945	93.7	0.04238
93.75	0.05947	93.75	0.04242
93.8	0.05949	93.8	0.04247
93.85	0.05951	93.85	0.04252
93.9	0.05954	93.9	0.04257
93.95	0.05957	93.95	0.04261
94	0.05961	94	0.04265
94.05	0.05965	94.05	0.0427
94.1	0.05969	94.1	0.04274
94.15	0.05973	94.15	0.0428
94.2	0.05977	94.2	0.04286
94.25	0.05981	94.25	0.04291
94.3	0.05986	94.3	0.04296
94.35	0.05994	94.35	0.043
94.4	0.06002	94.4	0.04304
94.45	0.06008	94.45	0.04308
94.5	0.06014	94.5	0.04312
94.55	0.06019	94.55	0.04315
94.6	0.06024	94.6	0.04319
94.65	0.06029	94.65	0.04324
94.7	0.06033	94.7	0.04329
94.75	0.06036	94.75	0.04332
94.8	0.0604	94.8	0.04336
94.85	0.06044	94.85	0.04339
94.9	0.06049	94.9	0.04341
94.95	0.06054	94.95	0.04343
95	0.06058	95	0.04345
95.05	0.06062	95.05	0.04346
95.1	0.06066	95.1	0.04346
95.15	0.06069	95.15	0.04347
95.2	0.06072	95.2	0.04349
95.25	0.06075	95.25	0.04351
95.3	0.06078	95.3	0.04352
95.35	0.06083	95.35	0.04353
95.4	0.06089	95.4	0.04353
95.45	0.06094	95.45	0.04353
95.5	0.06097	95.5	0.04353
95.55	0.061	95.55	0.04353
95.6	0.06102	95.6	0.04352
95.65	0.06103	95.65	0.04352
95.7	0.06104	95.7	0.04353
95.75	0.06104	95.75	0.04354
95.8	0.06103	95.8	0.04355
95.85	0.06102	95.85	0.04355
95.9	0.06103	95.9	0.04354
95.95	0.06104	95.95	0.04354
96	0.06104	96	0.04353
96.05	0.06104	96.05	0.04352
96.1	0.06103	96.1	0.0435
96.15	0.06102	96.15	0.04349
96.2	0.06101	96.2	0.04349
96.25	0.06099	96.25	0.04348
96.3	0.06097	96.3	0.04348
96.35	0.06096	96.35	0.04347
96.4	0.06096	96.4	0.04346
96.45	0.06096	96.45	0.04345
96.5	0.06094	96.5	0.04344
96.55	0.06092	96.55	0.04342
96.6	0.0609	96.6	0.0434
96.65	0.06087	96.65	0.04339
96.7	0.06084	96.7	0.04337
96.75	0.0608	96.75	0.04337
96.8	0.06075	96.8	0.04335
96.85	0.0607	96.85	0.04334
96.9	0.06065	96.9	0.04332
96.95	0.06062	96.95	0.04331
97	0.06059	97	0.0433
97.05	0.06055	97.05	0.04329
97.1	0.0605	97.1	0.04327
97.15	0.06046	97.15	0.04325
97.2	0.06042	97.2	0.04324
97.25	0.06037	97.25	0.04323
97.3	0.06033	97.3	0.04322
97.35	0.06029	97.35	0.04322
97.4	0.06027	97.4	0.04321
97.45	0.06024	97.45	0.04321
97.5	0.06022	97.5	0.04321
97.55	0.06019	97.55	0.04321
97.6	0.06015	97.6	0.04321
97.65	0.06012	97.65	0.04321
97.7	0.06009	97.7	0.04321
97.75	0.06005	97.75	0.04322
97.8	0.06001	97.8	0.04323
97.85	0.05995	97.85	0.04324
97.9	0.05991	97.9	0.04325
97.95	0.05988	97.95	0.04327
98	0.05985	98	0.04329
98.05	0.05981	98.05	0.04331
98.1	0.05978	98.1	0.04334
98.15	0.05975	98.15	0.04336
98.2	0.05972	98.2	0.04338
98.25	0.0597	98.25	0.04341
98.3	0.05969	98.3	0.04343
98.35	0.05967	98.35	0.04347
98.4	0.05966	98.4	0.0435
98.45	0.05964	98.45	0.04354
98.5	0.05963	98.5	0.04357
98.55	0.05962	98.55	0.04362
98.6	0.0596	98.6	0.04366
98.65	0.05959	98.65	0.0437
98.7	0.05957	98.7	0.04374
98.75	0.05956	98.75	0.04378
98.8	0.05954	98.8	0.04382
98.85	0.05953	98.85	0.04387
98.9	0.05952	98.9	0.04391
98.95	0.05952	98.95	0.04396
99	0.05952	99	0.044
99.05	0.05952	99.05	0.04406
99.1	0.05952	99.1	0.04413
99.15	0.05952	99.15	0.04419
99.2	0.05951	99.2	0.04425
99.25	0.05952	99.25	0.04431
99.3	0.05955	99.3	0.04437
99.35	0.05957	99.35	0.04444
99.4	0.05958	99.4	0.0445
99.45	0.05959	99.45	0.04456
99.5	0.05959	99.5	0.04462
99.55	0.0596	99.55	0.04469
99.6	0.05961	99.6	0.04476
99.65	0.0596	99.65	0.04483
99.7	0.0596	99.7	0.04489
99.75	0.0596	99.75	0.04495
99.8	0.0596	99.8	0.04501
[truncated: 7,004 more rows]
