# Supplementary material for: An intelligent feedback loop for sustaining self-lubrication and wear resistance
Source: Nat Commun. 2026 Jun 2;17:7071. doi: 10.1038/s41467-026-73957-6 (PMC13392075; doi:10.1038/s41467-026-73957-6)
Supplement: Supplementary file 8 — Source Data [file 41467_2026_73957_MOESM8_ESM.zip › Source Data/Source data for Figure 2.xlsx]

## Sheet: Figure 2c
Data 1			Data 2			Data 3			Data 4
C film-DSC			C film-Tg			Cu/C film-DSC			Cu/C film-Tg
Temperature (℃)	DSC（Mw/mg）		Temperature (℃)	Tg (%)		Temperature (℃)	DSC(Mw/mg)		Temperature (℃)	Tg (%)
27.019	0.0083		27.004	100		28.731	0.04393		28.723	100
27.06	0.01204		27.019	100.454		28.735	0.04721		28.731	100.729
27.207	-0.01661		27.06	99.8153		28.741	-0.00065567		28.735	99.5958
27.59	-0.11417		27.207	99.0158		28.795	-0.2026		28.741	97.6292
28.234	-0.2491		27.59	99.1953		29.011	-0.56061		28.795	96.4708
29.03	-0.35997		28.234	99.5884		29.483	-0.91076		29.011	97.3917
29.873	-0.42352		29.03	99.8074		30.174	-1.10816		29.483	98.5208
30.717	-0.45261		29.873	99.9921		31.004	-1.12199		30.174	99.4208
31.56	-0.46386		30.717	100.153		31.842	-1.04927		31.004	99.9375
32.384	-0.47053		31.56	100.219		32.695	-0.95753		31.842	100.279
33.26	-0.47887		32.384	100.187		33.523	-0.9084		32.695	100.312
34.172	-0.50674		33.26	100.04		34.37	-0.92815		33.523	100.021
35.171	-0.53835		34.172	99.9261		35.265	-0.99512		34.37	99.7083
36.196	-0.58077		35.171	99.876		36.221	-1.07655		35.265	99.5917
37.26	-0.62112		36.196	99.8602		37.217	-1.14882		36.221	99.6708
38.328	-0.65027		37.26	99.8734		38.262	-1.18895		37.217	99.8417
39.363	-0.67651		38.328	99.8839		39.321	-1.19891		38.262	99.975
40.421	-0.69487		39.363	99.8813		40.391	-1.20231		39.321	100.079
41.487	-0.71406		40.421	99.8496		41.429	-1.21426		40.391	100.079
42.557	-0.73243		41.487	99.7942		42.488	-1.23473		41.429	100.037
43.627	-0.75454		42.557	99.7467		43.557	-1.26638		42.488	99.9917
44.731	-0.77251		43.627	99.7018		44.628	-1.29673		43.557	99.95
45.826	-0.79755		44.731	99.6676		45.711	-1.3389		44.628	99.9458
46.915	-0.81553		45.826	99.6438		46.825	-1.37059		45.711	99.9667
48.028	-0.83726		46.915	99.6253		47.922	-1.39966		46.825	99.9875
49.117	-0.85317		48.028	99.6095		49.015	-1.4156		47.922	100.029
50.218	-0.87159		49.117	99.5884		50.115	-1.43812		49.015	100.05
51.318	-0.88959		50.218	99.5541		51.218	-1.45999		50.115	100.046
52.414	-0.90927		51.318	99.533		52.306	-1.48056		51.218	100.054
53.518	-0.92979		52.414	99.5092		53.414	-1.50902		52.306	100.058
54.62	-0.9474		53.518	99.4828		54.515	-1.52961		53.414	100.054
55.707	-0.96502		54.62	99.467		55.615	-1.55021		54.515	100.046
56.829	-0.98556		55.707	99.4512		56.729	-1.56753		55.615	100.054
57.928	-1.00278		56.829	99.438		57.815	-1.58486		56.729	100.079
59.02	-1.02084		57.928	99.4248		58.916	-1.60548		57.815	100.088
60.122	-1.03516		59.02	99.409		60.021	-1.6123		58.916	100.083
61.209	-1.05198		60.122	99.3931		61.125	-1.62637		60.021	100.083
62.308	-1.06965		61.209	99.3773		62.22	-1.65031		61.125	100.079
63.39	-1.08815		62.308	99.3536		63.308	-1.66571		62.22	100.062
64.48	-1.10208		63.39	99.3404		64.416	-1.68045		63.308	100.062
65.559	-1.12394		64.48	99.3324		65.486	-1.7018		64.416	100.071
66.642	-1.13538		65.559	99.3219		66.583	-1.71195		65.486	100.071
67.722	-1.15184		66.642	99.3061		67.666	-1.73002		66.583	100.058
68.813	-1.16246		67.722	99.2902		68.733	-1.73953		67.666	100.05
69.882	-1.17851		68.813	99.2823		69.823	-1.75761		68.733	100.054
70.961	-1.19206		69.882	99.2744		70.905	-1.77044		69.823	100.05
72.024	-1.20187		70.961	99.2639		71.982	-1.78063		70.905	100.058
73.099	-1.2146		72.024	99.2533		73.038	-1.78952		71.982	100.054
74.166	-1.22901		73.099	99.2427		74.122	-1.80302		73.038	100.05
75.233	-1.24385		74.166	99.2348		75.18	-1.81456		74.122	100.046
76.3	-1.25452		75.233	99.2269		76.249	-1.82939		75.18	100.033
77.373	-1.26644		76.3	99.2137		77.312	-1.84029		76.249	100.017
78.429	-1.27796		77.373	99.2084		78.369	-1.85382		77.312	100.013
79.492	-1.28781		78.429	99.2032		79.443	-1.86803		78.369	100
80.556	-1.29893		79.492	99.1926		80.51	-1.88027		79.443	99.9958
81.6	-1.31004		80.556	99.1821		81.579	-1.89185		80.51	99.9875
82.662	-1.32117		81.6	99.1715		82.626	-1.89949		81.579	99.975
83.721	-1.32979		82.662	99.1662		83.694	-1.91241		82.626	99.9667
84.791	-1.33591		83.721	99.1662		84.739	-1.92138		83.694	99.9583
85.843	-1.34539		84.791	99.1636		85.805	-1.92836		84.739	99.95
86.899	-1.35528		85.843	99.1583		86.862	-1.94462		85.805	99.9458
87.953	-1.361		86.899	99.153		87.916	-1.95031		86.862	99.9375
89.013	-1.37091		87.953	99.1425		88.975	-1.96129		87.916	99.9292
90.064	-1.37958		89.013	99.1266		90.023	-1.97492		88.975	99.9125
91.114	-1.38782		90.064	99.1214		91.072	-1.9846		90.023	99.9083
92.159	-1.39524		91.114	99.1135		92.136	-1.99428		91.072	99.8875
93.218	-1.4035		92.159	99.1055		93.188	-2.00199		92.136	99.8833
94.262	-1.40926		93.218	99.1029		94.242	-2.01037		93.188	99.8792
95.313	-1.41418		94.262	99.0976		95.284	-2.01942		94.242	99.875
96.352	-1.4191		95.313	99.0871		96.34	-2.03046		95.284	99.8667
97.39	-1.42696		96.352	99.0792		97.38	-2.03952		96.34	99.8542
98.451	-1.43441		97.39	99.0739		98.423	-2.0519		97.38	99.8417
99.487	-1.44439		98.451	99.0686		99.468	-2.06429		98.423	99.85
100.525	-1.4506		99.487	99.0633		100.512	-2.07405		99.468	99.8458
101.572	-1.45891		100.525	99.0528		101.551	-2.08579		100.512	99.825
102.611	-1.46681		101.572	99.0528		102.592	-2.09423		101.551	99.825
103.648	-1.47219		102.611	99.0396		103.633	-2.1007		102.592	99.8208
104.687	-1.48262		103.648	99.0343		104.653	-2.11446		103.633	99.8208
105.724	-1.49096		104.687	99.0317		105.702	-2.12623		104.653	99.8125
106.75	-1.49846		105.724	99.0238		106.725	-2.13671		105.702	99.8
107.767	-1.50554		106.75	99.0158		107.778	-2.14253		106.725	99.7875
108.799	-1.51263		107.767	99.0105		108.79	-2.15169		107.778	99.7875
109.838	-1.51973		108.799	99.0026		109.819	-2.16085		108.79	99.775
110.877	-1.52895		109.838	98.9947		110.859	-2.17002		109.819	99.775
111.9	-1.5348		110.877	98.9895		111.876	-2.18186		110.859	99.7708
112.918	-1.5436		111.9	98.9842		112.906	-2.18905		111.876	99.7667
113.959	-1.5503		112.918	98.9842		113.927	-2.20223		112.906	99.7625
114.989	-1.55786		113.959	98.9762		114.96	-2.2121		113.927	99.7458
116.008	-1.56458		114.989	98.9631		115.987	-2.22331		114.96	99.7333
117.032	-1.57383		116.008	98.9578		117.019	-2.23054		115.987	99.7333
118.058	-1.58267		117.032	98.9525		118.037	-2.23978		117.019	99.7333
119.068	-1.58899		118.058	98.9446		119.065	-2.24569		118.037	99.7167
120.093	-1.59615		119.068	98.9314		120.076	-2.25028		119.065	99.7125
121.122	-1.60501		120.093	98.9261		121.109	-2.2582		120.076	99.7
122.144	-1.61641		121.122	98.9235		122.129	-2.27613		121.109	99.7
123.17	-1.62276		122.144	98.9156		123.16	-2.28008		122.129	99.675
124.181	-1.63164		123.17	98.9077		124.179	-2.28804		123.16	99.6583
125.198	-1.63715		124.181	98.9024		125.196	-2.29734		124.179	99.6583
126.231	-1.64394		125.198	98.8971		126.222	-2.30064		125.196	99.6458
127.254	-1.65538		126.231	98.8892		127.254	-2.31329		126.222	99.6375
128.259	-1.66346		127.254	98.8734		128.27	-2.31661		127.254	99.625
129.293	-1.66814		128.259	98.8707		129.285	-2.32527		128.27	99.6167
130.299	-1.67454		129.293	98.8654		130.31	-2.33127		129.285	99.6
131.322	-1.68136		130.299	98.8496		131.311	-2.33528		130.31	99.5792
132.345	-1.68946		131.322	98.847		132.348	-2.34396		131.311	99.5708
133.372	-1.69546		132.345	98.8417		133.371	-2.35067		132.348	99.5583
134.394	-1.70611		133.372	98.8417		134.391	-2.36005		133.371	99.5375
135.397	-1.71297		134.394	98.8311		135.403	-2.36943		134.391	99.525
136.421	-1.71855		135.397	98.8232		136.417	-2.37147		135.403	99.5083
137.442	-1.72796		136.421	98.8153		137.44	-2.3802		136.417	99.4875
138.463	-1.73653		137.442	98.8021		138.455	-2.38761		137.44	99.4583
139.48	-1.74639		138.463	98.7942		139.468	-2.39837		138.455	99.4458
140.496	-1.75073		139.48	98.7863		140.488	-2.3991		139.468	99.4333
141.505	-1.76145		140.496	98.781		141.505	-2.40988		140.488	99.4125
142.526	-1.76623		141.505	98.7731		142.523	-2.41129		141.505	99.3875
143.532	-1.77909		142.526	98.7625		143.538	-2.42545		142.523	99.375
144.548	-1.78898		143.532	98.752		144.545	-2.43358		143.538	99.3667
145.555	-1.79633		144.548	98.7493		145.559	-2.43903		144.545	99.3542
146.577	-1.80284		145.555	98.7414		146.564	-2.44516		145.559	99.3375
147.584	-1.81277		146.577	98.7361		147.595	-2.45533		146.564	99.3208
148.601	-1.81972		147.584	98.7309		148.593	-2.46149		147.595	99.3042
149.608	-1.82838		148.601	98.7256		149.616	-2.46362		148.593	99.2917
150.624	-1.8379		149.608	98.715		150.628	-2.47181		149.616	99.2833
151.64	-1.84956		150.624	98.7124		151.639	-2.48		150.628	99.2792
152.65	-1.85826		151.64	98.7018		152.655	-2.48417		151.639	99.2667
153.647	-1.86738		152.65	98.6939		153.667	-2.49373		152.655	99.25
154.663	-1.87608		153.647	98.6834		154.688	-2.50128		153.667	99.2375
155.675	-1.88565		154.663	98.6781		155.696	-2.50885		154.688	99.2292
156.684	-1.88927		155.675	98.6755		156.713	-2.51305		155.696	99.225
157.689	-1.898		156.684	98.6702		157.721	-2.51861		156.713	99.2083
158.705	-1.90845		157.689	98.6623		158.719	-2.52822		157.721	99.1875
159.721	-1.91678		158.705	98.657		159.738	-2.53445		158.719	99.1792
160.721	-1.92939		159.721	98.6438		160.738	-2.54611		159.738	99.1625
161.726	-1.93901		160.721	98.6412		161.75	-2.55304		160.738	99.1542
162.733	-1.94779		161.726	98.6359		162.762	-2.56135		161.75	99.15
163.739	-1.95872		162.733	98.6227		163.763	-2.56966		162.762	99.1208
164.752	-1.9688		163.739	98.6201		164.772	-2.57595		163.763	99.1083
165.763	-1.9789		164.752	98.6148		165.793	-2.58495		164.772	99.0917
166.778	-1.9843		165.763	98.6016		166.796	-2.5879		165.793	99.0792
167.785	-1.99742		166.778	98.591		167.79	-2.59963		166.796	99.0667
168.788	-2.01011		167.785	98.5778		168.805	-2.61135		167.79	99.0625
169.793	-2.01982		168.788	98.5646		169.803	-2.62176		168.805	99.0417
170.79	-2.02954		169.793	98.5567		170.809	-2.63013		169.803	99.0292
171.802	-2.03669		170.79	98.5488		171.82	-2.63582		170.809	99.0208
172.809	-2.04815		171.802	98.5383		172.831	-2.64288		171.82	99.0167
173.817	-2.05447		172.809	98.5409		173.832	-2.65062		172.831	99.0208
174.814	-2.06424		173.817	98.5303		174.841	-2.65633		173.832	99.0083
175.825	-2.07443		174.814	98.5145		175.848	-2.66951		174.841	98.9875
176.837	-2.08336		175.825	98.5145		176.847	-2.67593		175.848	98.9708
177.841	-2.09273		176.837	98.5119		177.844	-2.68641		176.847	98.9667
178.837	-2.10254		177.841	98.5092		178.858	-2.69623		177.844	98.9625
179.85	-2.11535		178.837	98.504		179.86	-2.70811		178.858	98.9583
180.859	-2.12175		179.85	98.504		180.872	-2.70981		179.86	98.9542
181.863	-2.13159		180.859	98.4987		181.874	-2.72239		180.872	98.95
182.869	-2.14187		181.863	98.4934		182.881	-2.73226		181.874	98.9375
183.862	-2.15173		182.869	98.4908		183.881	-2.74079		182.881	98.9333
184.861	-2.15944		183.862	98.4776		184.885	-2.74728		183.881	98.9125
185.877	-2.16975		184.861	98.4697		185.895	-2.75583		184.885	98.8958
186.888	-2.1775		185.877	98.4617		186.901	-2.76167		185.895	98.8833
187.897	-2.18741		186.888	98.4591		187.895	-2.77161		186.901	98.8667
188.903	-2.19345		187.897	98.4485		188.91	-2.77814		187.895	98.8458
189.905	-2.2051		188.903	98.4433		189.921	-2.79015		188.91	98.8417
190.905	-2.21158		189.905	98.4354		190.927	-2.79876		189.921	98.825
191.911	-2.22239		190.905	98.4301		191.92	-2.80874		190.927	98.8167
192.91	-2.23063		191.911	98.4222		192.926	-2.81463		191.92	98.8083
193.925	-2.23801		192.91	98.4142		193.928	-2.82668		192.926	98.7875
194.919	-2.24411		193.925	98.4063		194.928	-2.83056		193.928	98.7667
195.92	-2.25107		194.919	98.4037		195.95	-2.83921		194.928	98.7583
196.924	-2.26107		195.92	98.3984		196.949	-2.85201		195.95	98.7375
197.934	-2.26979		196.924	98.3905		197.949	-2.86138		196.949	98.7292
198.936	-2.27636		197.934	98.3852		198.959	-2.86665		197.949	98.7125
199.937	-2.28553		198.936	98.3747		199.956	-2.87401		198.959	98.6875
200.939	-2.29254		199.937	98.372		200.961	-2.88546		199.956	98.675
201.941	-2.30087		200.939	98.3615		201.964	-2.89557		200.961	98.6542
202.942	-2.31137		201.941	98.3509		202.955	-2.91048		201.964	98.6292
203.943	-2.31929		202.942	98.3404		203.962	-2.9206		202.955	98.6083
204.946	-2.32721		203.943	98.3351		204.972	-2.92938		203.962	98.5958
205.953	-2.33037		204.946	98.3351		205.968	-2.93269		204.972	98.5958
206.952	-2.33789		205.953	98.3245		206.968	-2.94285		205.968	98.575
207.956	-2.34454		206.952	98.314		207.997	-2.94823		206.968	98.5458
208.958	-2.35033		207.956	98.3008		208.983	-2.95503		207.997	98.5167
209.958	-2.36179		208.958	98.2929		209.978	-2.97002		208.983	98.4917
210.96	-2.37239		209.958	98.285		210.97	-2.97886		209.978	98.4708
211.956	-2.38343		210.96	98.277		211.982	-2.9939		210.97	98.4542
212.964	-2.39013		211.956	98.2639		212.984	-3.00348		211.982	98.4167
213.957	-2.39903		212.964	98.2533		213.986	-3.01168		212.984	98.3833
214.962	-2.40619		213.957	98.248		214.992	-3.01507		213.986	98.3625
215.958	-2.4199		214.962	98.2348		215.982	-3.03157		214.992	98.3458
216.969	-2.4297		215.958	98.219		216.989	-3.04393		215.982	98.3083
217.965	-2.43516		216.969	98.2058		217.991	-3.05081		216.989	98.2792
218.975	-2.44673		217.965	98.2005		218.99	-3.06942		217.991	98.2625
219.965	-2.45265		218.975	98.19		219.982	-3.07563		218.99	98.2292
220.969	-2.46249		219.965	98.1715		220.984	-3.08184		219.982	98.1958
221.975	-2.46842		220.969	98.1557		221.992	-3.09567		220.984	98.1667
222.981	-2.47655		221.975	98.1425		222.982	-3.104		221.992	98.1333
223.973	-2.48732		222.981	98.1293		223.985	-3.11578		222.982	98.1083
224.972	-2.49853		223.973	98.1214		224.99	-3.12966		223.985	98.0875
225.976	-2.50844		224.972	98.1108		225.997	-3.13942		224.99	98.0792
226.97	-2.51925		225.976	98.0976		226.986	-3.15057		225.997	98.05
227.977	-2.52392		226.97	98.0818		227.982	-3.15964		226.986	98.0208
228.984	-2.53257		227.977	98.0712		228.998	-3.16942		227.982	97.9917
229.977	-2.54079		228.984	98.058		230.007	-3.17925		228.998	97.9667
230.982	-2.5468		229.977	98.0422		230.999	-3.19045		230.007	97.9417
231.986	-2.55372		230.982	98.0317		231.991	-3.19473		230.999	97.9167
232.98	-2.56549		231.986	98.0132		233.006	-3.21012		231.991	97.8833
233.984	-2.57286		232.98	97.9947		233.992	-3.22485		233.006	97.8417
234.989	-2.58245		233.984	97.9895		235.004	-3.24375		233.992	97.8208
235.984	-2.59118		234.989	97.9683		236	-3.25853		235.004	97.7833
236.983	-2.60255		235.984	97.9499		237.003	-3.27122		236	97.7542
237.977	-2.61042		236.983	97.9393		237.999	-3.28533		237.003	97.7333
238.976	-2.62225		237.977	97.9182		238.997	-3.29458		237.999	97.6917
239.984	-2.6297		238.976	97.9024		239.996	-3.30593		238.997	97.65
240.987	-2.63894		239.984	97.8813		241.008	-3.32078		239.996	97.6125
241.984	-2.6473		240.987	97.8707		242.001	-3.32939		241.008	97.5833
242.981	-2.65655		241.984	97.8496		242.998	-3.34289		242.001	97.5375
243.981	-2.66714		242.981	97.8338		243.999	-3.35221		242.998	97.4958
244.984	-2.67731		243.981	97.8127		244.992	-3.37133		243.999	97.4625
245.985	-2.68794		244.984	97.7995		246.001	-3.38278		244.992	97.4458
246.972	-2.69459		245.985	97.7836		247.007	-3.39427		246.001	97.4083
247.973	-2.70567		246.972	97.7678		248.005	-3.41205		247.007	97.3667
248.975	-2.71456		247.973	97.7467		249.007	-3.42007		248.005	97.325
249.987	-2.72258		248.975	97.7256		250.014	-3.42879		249.007	97.2917
250.977	-2.73329		249.987	97.7018		251.007	-3.44386		250.014	97.2458
251.987	-2.74221		250.977	97.6807		251.997	-3.461		251.007	97.2083
252.983	-2.75162		251.987	97.6623		253	-3.46767		251.997	97.15
253.978	-2.76368		252.983	97.6359		254.004	-3.48559		253	97.1208
254.987	-2.77309		253.978	97.6148		255.008	-3.50142		254.004	97.0792
255.973	-2.78432		254.987	97.5963		256.007	-3.50884		255.008	97.0333
256.983	-2.79508		255.973	97.5673		257.01	-3.52541		256.007	96.9833
257.978	-2.80545		256.983	97.5409		258	-3.5385		257.01	96.9333
258.98	-2.8118		257.978	97.5198		259.004	-3.54385		258	96.8875
259.976	-2.82219		258.98	97.4987		260.004	-3.55696		259.004	96.8375
260.981	-2.83124		259.976	97.4697		261.004	-3.56798		260.004	96.7917
261.975	-2.84344		260.981	97.4459		262.001	-3.58254		261.004	96.7542
262.972	-2.85342		261.975	97.4327		263.008	-3.59359		262.001	96.725
263.971	-2.86609		262.972	97.3984		264.011	-3.60184		263.008	96.675
264.973	-2.87253		263.971	97.372		265.01	-3.60872		264.011	96.6042
265.972	-2.88389		264.973	97.3483		266.016	-3.60076		265.01	96.55
266.973	-2.89707		265.972	97.3272		267.018	-3.58929		266.016	96.5083
267.978	-2.90355		266.973	97.2929		268.02	-3.57356		267.018	96.4417
268.967	-2.91721		267.978	97.2612		269.026	-3.57762		268.02	96.3958
269.979	-2.92638		268.967	97.2322		270.027	-3.58381		269.026	96.3292
270.962	-2.93606		269.979	97.1979		271.017	-3.61123		270.027	96.2792
271.96	-2.94929		270.962	97.1741		272.011	-3.64788		271.017	96.2208
272.955	-2.96391		271.96	97.1425		273.005	-3.69874		272.011	96.1583
273.955	-2.9736		272.955	97.1108		274.002	-3.7447		273.005	96.1167
274.966	-2.98467		273.955	97.0792		275.006	-3.79144		274.002	96.0583
275.965	-2.99488		274.966	97.0475		276.002	-3.82759		275.006	95.9833
276.961	-3.00418		275.965	97.0105		276.995	-3.86805		276.002	95.925
277.956	-3.01394		276.961	96.9736		277.992	-3.90287		276.995	95.8667
278.958	-3.03091		277.956	96.9446		278.992	-3.9356		277.992	95.8125
279.952	-3.04432		278.958	96.9182		279.975	-3.96625		278.992	95.7625
280.95	-3.05548		279.952	96.8786		280.975	-3.99121		279.975	95.7167
281.963	-3.06486		280.95	96.847		281.968	-4.00912		280.975	95.6458
282.953	-3.07564		281.963	96.81		282.976	-4.02918		281.968	95.5875
283.948	-3.08639		282.953	96.7731		283.965	-4.04573		282.976	95.525
284.959	-3.10033		283.948	96.7335		284.96	-4.06584		283.965	95.475
285.944	-3.11341		284.959	96.6992		285.955	-4.08384		284.96	95.4208
286.955	-3.12466		285.944	96.6676		286.958	-4.09688		285.955	95.3708
287.947	-3.13823		286.955	96.6412		287.956	-4.10923		286.958	95.3208
288.944	-3.14953		287.947	96.5884		288.962	-4.1266		287.956	95.25
289.941	-3.1613		288.944	96.5594		289.953	-4.13758		288.962	95.2083
290.933	-3.17265		289.941	96.5145		290.947	-4.14568		289.953	95.1458
291.939	-3.18445		290.933	96.4776		291.946	-4.16025		290.947	95.0833
292.948	-3.19811		291.939	96.4354		292.949	-4.18201		291.946	95.025
293.94	-3.2068		292.948	96.4037		293.939	-4.19163		292.949	94.975
294.94	-3.21594		293.94	96.3588		294.946	-4.19693		293.939	94.9167
295.947	-3.22555		294.94	96.3193		295.939	-4.20229		294.946	94.8625
296.951	-3.23929		295.947	96.285		296.939	-4.21767		295.939	94.8
297.945	-3.25077		296.951	96.248		297.937	-4.23238		296.939	94.7458
298.945	-3.26407		297.945	96.2032		298.93	-4.24495		297.937	94.6917
299.942	-3.27603		298.945	96.1689		299.922	-4.25753		298.93	94.6375
300.936	-3.28208		299.942	96.1214		300.919	-4.27157		299.922	94.5875
301.936	-3.29544		300.936	96.0844		301.91	-4.28492		300.919	94.5333
302.935	-3.30517		301.936	96.0369		302.904	-4.29395		301.91	94.4708
303.938	-3.31629		302.935	95.9921		303.897	-4.31021		302.904	94.4042
304.93	-3.33246		303.938	95.9578		304.886	-4.33517		303.897	94.3542
305.937	-3.34452		304.93	95.9182		305.893	-4.35509		304.886	94.3125
306.934	-3.35938		305.937	95.8654		306.886	-4.3751		305.893	94.225
307.939	-3.37515		306.934	95.8153		307.887	-4.3987		306.886	94.1875
308.939	-3.38134		307.939	95.781		308.886	-4.41369		307.887	94.1542
309.948	-3.39075		308.939	95.7282		309.878	-4.43376		308.886	94.0833
310.945	-3.40202		309.948	95.686		310.887	-4.46108		309.878	94.025
311.941	-3.41283		310.945	95.6385		311.872	-4.48776		310.887	93.9708
312.949	-3.41998		311.941	95.591		312.871	-4.51514		311.872	93.9125
313.96	-3.41798		312.949	95.5462		313.873	-4.54551		312.871	93.8667
315.034	-3.38242		313.96	95.4934		314.86	-4.57302		313.873	93.8167
316.073	-3.13901		315.034	95.4433		315.874	-4.60561		314.86	93.7792
317.049	-3.07061		316.073	95.3905		316.88	-4.64269		315.874	93.7167
318.012	-3.17429		317.049	95.3377		317.876	-4.68417		316.88	93.6708
318.981	-3.27854		318.012	95.2797		318.873	-4.7264		317.876	93.5958
319.968	-3.35848		318.981	95.2269		319.869	-4.77306		318.873	93.5583
320.951	-3.41595		319.968	95.19		320.87	-4.82853		319.869	93.4958
321.956	-3.46426		320.951	95.1346		321.874	-4.88263		320.87	93.4375
322.948	-3.50482		321.956	95.0897		322.876	-4.94266		321.874	93.4
323.935	-3.54494		322.948	95.0422		323.862	-5.00203		322.876	93.3458
324.926	-3.5791		323.935	94.9921		324.862	-5.06289		323.862	93.3
325.918	-3.60915		324.926	94.9472		325.86	-5.13558		324.862	93.2375
326.91	-3.64341		325.918	94.8839		326.863	-5.21348		325.86	93.1792
327.901	-3.67169		326.91	94.8338		327.865	-5.29078		326.863	93.1292
328.897	-3.69398		327.901	94.781		328.867	-5.3755		327.865	93.0625
329.896	-3.71957		328.897	94.7282		329.856	-5.46253		328.867	93.025
330.905	-3.73499		329.896	94.6755		330.856	-5.55845		329.856	92.9625
331.894	-3.75648		330.905	94.628		331.861	-5.66114		330.856	92.9
332.888	-3.77333		331.894	94.5726		332.864	-5.78087		331.861	92.8458
333.88	-3.78788		332.888	94.5251		333.86	-5.92061		332.864	92.8042
334.884	-3.80338		333.88	94.4697		334.865	-6.0833		333.86	92.7458
335.88	-3.8222		334.884	94.4063		335.866	-6.28967		334.865	92.6875
336.883	-3.84056		335.88	94.3536		336.857	-6.55226		335.866	92.6125
337.881	-3.8571		336.883	94.2982		337.881	-6.85641		336.857	92.5542
338.88	-3.87226		337.881	94.2427		338.881	-7.23707		337.881	92.4958
339.875	-3.89491		338.88	94.19		339.881	-7.71625		338.881	92.4167
340.866	-3.91713		339.875	94.1346		340.871	-8.30165		339.881	92.3292
341.868	-3.93984		340.866	94.0792		341.886	-9.00009		340.871	92.2125
342.867	-3.96776		341.868	94.0211		342.885	-9.81715		341.886	92.1
343.853	-3.99196		342.867	93.9604		343.902	-10.7395		342.885	91.9708
344.864	-4.01758		343.853	93.9024		344.912	-11.7713		343.902	91.8167
345.862	-4.04095		344.864	93.8417		345.924	-12.8935		344.912	91.6417
346.85	-4.06621		345.862	93.7889		346.94	-14.0994		345.924	91.4042
347.847	-4.09148		346.85	93.7256		347.952	-15.3694		346.94	91.1542
348.846	-4.12151		347.847	93.6649		348.97	-16.6819		347.952	90.9167
349.848	-4.14125		348.846	93.6069		349.977	-17.9963		348.97	90.6333
350.842	-4.16714		349.848	93.5462		350.988	-19.3162		349.977	90.2917
351.841	-4.18787		350.842	93.4802		352	-20.5814		350.988	89.9792
352.836	-4.21101		351.841	93.4301		353.014	-21.7844		352	89.6083
353.837	-4.23511		352.836	93.3694		354.032	-22.899		353.014	89.2458
354.844	-4.2555		353.837	93.3008		355.053	-23.9064		354.032	88.8583
355.839	-4.2783		354.844	93.2401		356.055	-24.7923		355.053	88.425
356.831	-4.29968		355.839	93.1768		357.063	-25.5619		356.055	88.0125
357.825	-4.32061		356.831	93.1214		358.063	-26.2236		357.063	87.6083
358.826	-4.34064		357.825	93.0554		359.071	-26.7696		358.063	87.1875
359.825	-4.36309		358.826	92.9974		360.079	-27.2313		359.071	86.7875
360.812	-4.3832		359.825	92.934		361.077	-27.6038		360.079	86.3667
361.822	-4.4033		360.812	92.8734		362.072	-27.895		361.077	85.9208
362.822	-4.42067		361.822	92.8153		363.073	-28.1102		362.072	85.4958
363.819	-4.44041		362.822	92.7546		364.073	-28.2808		363.073	85.0833
364.809	-4.45494		363.819	92.6913		365.068	-28.3909		364.073	84.6583
365.806	-4.4704		364.809	92.6253		366.062	-28.4567		365.068	84.225
366.812	-4.48547		365.806	92.562		367.048	-28.4926		366.062	83.7875
367.809	-4.50108		366.812	92.4987		368.056	-28.4998		367.048	83.3542
368.806	-4.51474		367.809	92.4354		369.041	-28.4729		368.056	82.9417
369.794	-4.5337		368.806	92.372		370.039	-28.4169		369.041	82.4917
			369.794	92.3193					370.039	82.0792
