# Supplementary material for: An intelligent feedback loop for sustaining self-lubrication and wear resistance
Source: Nat Commun. 2026 Jun 2;17:7071. doi: 10.1038/s41467-026-73957-6 (PMC13392075; doi:10.1038/s41467-026-73957-6)
Supplement: Supplementary file 8 — Source Data [file 41467_2026_73957_MOESM8_ESM.zip › Source Data/Source data for Figure 3.xlsx]

## Sheet: Figure 3f
Data
Reaction coordinate (Å)	Energy (eV)
0	0
0.84797	0.10994
1.72908	-1.45793
2.73377	-4.33031
3.80922	-7.50885
4.91058	-12.2658
5.94674	-16.5722
6.92097	-19.6167
7.89241	-20.5927
8.75562	-21.4884
9.56084	-22.1224
10.3421	-22.4618
11.1089	-22.5472

## Sheet: Figure 3h
Data 1
Before the bonds break			After the bonds break
Charge density (e/Å)	Distance (Å)		Charge density (e/Å)	Distance (Å)
0	29.1086		0	42.4961
0.0673	32.5199		0.0673	42.4046
0.1346	35.7888		0.1346	41.9062
0.2019	38.7893		0.2019	41.0597
0.2693	41.4176		0.2693	39.9421
0.3366	43.5902		0.3366	38.6317
0.4039	45.2419		0.4039	37.1929
0.4712	46.3283		0.4712	35.6706
0.5385	46.8315		0.5385	34.093
0.6058	46.7664		0.6058	32.4774
0.6732	46.178		0.6732	30.8384
0.7405	45.1325		0.7405	29.1927
0.8078	43.7069		0.8078	27.5627
0.8751	41.9802		0.8751	25.9765
0.9424	40.03		0.9424	24.4679
1.0097	37.9344		1.0097	23.0723
1.0771	35.7741		1.0771	21.8238
1.1444	33.633		1.1444	20.7525
1.2117	31.593		1.2117	19.8839
1.279	29.7251		1.279	19.2391
1.3463	28.0785		1.3463	18.8333
1.4136	26.6785		1.4136	18.6726
1.481	25.5316		1.481	18.7513
1.5483	24.6356		1.5483	19.0517
1.6156	23.9866		1.6156	19.5467
1.6829	23.5807		1.6829	20.206
1.7502	23.4113		1.7502	21.0007
1.8175	23.4671		1.8175	21.9047
1.8849	23.7319		1.8849	22.8924
1.9522	24.1855		1.9522	23.9381
2.0195	24.8048		2.0195	25.0189
2.0868	25.5618		2.0868	26.1187
2.1541	26.422		2.1541	27.2295
2.2214	27.3459		2.2214	28.3499
2.2888	28.2936		2.2888	29.478
2.3561	29.2296		2.3561	30.6048
2.4234	30.1267		2.4234	31.7117
2.4907	30.968		2.4907	32.7741
2.558	31.745		2.558	33.7668
2.6253	32.4548		2.6253	34.6701
2.6927	33.0978		2.6927	35.4726
2.76	33.6739		2.76	36.1711
2.8273	34.1771		2.8273	36.7686
2.8946	34.5944		2.8946	37.2702
2.9619	34.9091		2.9619	37.6791
3.0292	35.1088		3.0292	37.9933
3.0966	35.1946		3.0966	38.2029
3.1639	35.1842		3.1639	38.2927
3.2312	35.1059		3.2312	38.2471
3.2985	34.9878		3.2985	38.0533
3.3658	34.8483		3.3658	37.7019
3.4331	34.6945		3.4331	37.1818
3.5005	34.5286		3.5005	36.4776
3.5678	34.3537		3.5678	35.571
3.6351	34.1731		3.6351	34.4484
3.7024	33.9821		3.7024	33.1097
3.7697	33.7593		3.7697	31.573
3.837	33.4677		3.837	29.873
3.9044	33.0659		3.9044	28.0548
3.9717	32.5229		3.9717	26.1693
4.039	31.8275		4.039	24.2703
4.1063	30.9891		4.1063	22.4128
4.1736	30.0337		4.1736	20.6526
4.2409	28.9972		4.2409	19.044
4.3083	27.9212		4.3083	17.6379
4.3756	26.8508		4.3756	16.4788
4.4429	25.8349		4.4429	15.6011
4.5102	24.9245		4.5102	15.026
4.5775	24.1689		4.5775	14.7584
4.6448	23.6108		4.6448	14.7838
4.7121	23.2785		4.7121	15.0699
4.7795	23.1812		4.7795	15.575
4.8468	23.3067		4.8468	16.2596
4.9141	23.6257		4.9141	17.0963
4.9814	24.1006		4.9814	18.0727
5.0487	24.6924		5.0487	19.1847
5.116	25.3667		5.116	20.4255
5.1834	26.0951		5.1834	21.7732
5.2507	26.8531		5.2507	23.1862
5.318	27.6186		5.318	24.6074
5.3853	28.3718		5.3853	25.9748
5.4526	29.0982		5.4526	27.2352
5.5199	29.7935		5.5199	28.3568
5.5873	30.4674		5.5873	29.3357
5.6546	31.1441		5.6546	30.1915
5.7219	31.8572		5.7219	30.9563
5.7892	32.6401		5.7892	31.6618
5.8565	33.5142		5.8565	32.3336
5.9238	34.4828		5.9238	32.9886
5.9912	35.5292		5.9912	33.6376
6.0585	36.6162		6.0585	34.2872
6.1258	37.6854		6.1258	34.939
6.1931	38.6604		6.1931	35.5834
6.2604	39.4534		6.2604	36.1949
6.3277	39.9774		6.3277	36.7328
6.3951	40.1605		6.3951	37.1476
6.4624	39.9561		6.4624	37.3888
6.5297	39.3462		6.5297	37.4088
6.597	38.3356		6.597	37.1626
6.6643	36.9452		6.6643	36.6087
6.7316	35.2079		6.7316	35.7151
6.799	33.1693		6.799	34.4702
6.8663	30.891		6.8663	32.8928
6.9336	28.451		6.9336	31.033
7.0009	25.9389		7.0009	28.9633
7.0682	23.4496		7.0682	26.7662
7.1355	21.0745		7.1355	24.5228
7.2029	18.8958		7.2029	22.3088
7.2702	16.9826		7.2702	20.1944
7.3375	15.3874		7.3375	18.2464
7.4048	14.1452		7.4048	16.5277
7.4721	13.2882		7.4721	15.1084
7.5394	12.8772		7.5394	14.0717
7.6068	13.0308		7.6068	13.5011
7.6741	13.9218		7.6741	13.4776
7.7414	15.7633		7.7414	14.0857
7.8087	18.7561		7.8087	15.4192
7.876	23.0275		7.876	17.5911
7.9433	28.6026		7.9433	20.7274
8.0107	35.397		8.0107	24.9263
8.078	43.1912		8.078	30.2031
8.1453	51.6167		8.1453	36.4703
8.2126	60.1694		8.2126	43.5422
8.2799	68.2516		8.2799	51.1213
8.3472	75.237		8.3472	58.8007
8.4146	80.5479		8.4146	66.0888
8.4819	83.7314		8.4819	72.4561
8.5492	84.5199		8.5492	77.3979
8.6165	82.8662		8.6165	80.5002
8.6838	78.9471		8.6838	81.4957
8.7511	73.1364		8.7511	80.3008
8.8185	65.9524		8.8185	77.0256
8.8858	57.9892		8.8858	71.9581
8.9531	49.843		8.9531	65.5251
9.0204	42.0453		9.0204	58.2383
9.0877	35.0129		9.0877	50.6341
9.155	29.0221		9.155	43.2161
9.2223	24.2101		9.2223	36.4079
9.2897	20.6001		9.2897	30.5221
9.357	18.1303		9.357	25.7353
9.4243	16.7099		9.4243	22.0877
9.4916	16.2988		9.4916	19.5287
9.5589	16.9294		9.5589	17.9947
9.6262	18.6993		9.6262	17.4652
9.6936	21.7749		9.6936	18.0249
9.7609	26.337		9.7609	19.8755
9.8282	32.4873		9.8282	23.2671
9.8955	40.1561		9.8955	28.4098
9.9628	49.0504		9.9628	35.394
10.0301	58.6457		10.0301	44.0971
10.0975	68.2216		10.0975	54.1114
10.1648	76.9417		10.1648	64.7485
10.2321	83.967		10.2321	75.1001
10.2994	88.5816		10.2994	84.1488
10.3667	90.3067		10.3667	90.9143
10.434	88.9763		10.434	94.613
10.5014	84.7603		10.5014	94.7965
10.5687	78.1312		10.5687	91.4353
10.636	69.7832		10.636	84.9262
10.7033	60.5228		10.7033	76.0199
10.7706	51.1524		10.7706	65.6873
10.8379	42.3661		10.8379	54.9579
10.9053	34.6752		10.9053	44.7649
10.9726	28.3707		10.9726	35.8275
11.0399	23.529		11.0399	28.5855
11.1072	20.0549		11.1072	23.1891
11.1745	17.7535		11.1745	19.5357
11.2418	16.4207		11.2418	17.3479
11.3092	15.9154		11.3092	16.2891
11.3765	16.2083		11.3765	16.0922
11.4438	17.4473		11.4438	16.6753
11.5111	19.9332		11.5111	18.1789
11.5784	23.9981		11.5784	20.9118
11.6457	29.8894		11.6457	25.205
11.7131	37.664		11.7131	31.2778
11.7804	47.1014		11.7804	39.1419
11.8477	57.6767		11.8477	48.5408
11.915	68.5876		11.915	58.9308
11.9823	78.8372		11.9823	69.5138
12.0496	87.3659		12.0496	79.3208
12.117	93.2144		12.117	87.3419
12.1843	95.6871		12.1843	92.6818
12.2516	94.4778		12.2516	94.7102
12.3189	89.7276		12.3189	93.1755
12.3862	81.9984		12.3862	88.2518
12.4535	72.1709		12.4535	80.508
12.5209	61.2899		12.5209	70.806
12.5882	50.3969		12.5882	60.1539
12.6555	40.3812		12.6555	49.5457
12.7228	31.8774		12.7228	39.8229
12.7901	25.2177		12.7901	31.5786
12.8574	20.4396		12.8574	25.1162
12.9248	17.3412		12.9248	20.4612
12.9921	15.573		12.9921	17.419
13.0594	14.7491		13.0594	15.6647
13.1267	14.5747		13.1267	14.847
13.194	14.9563		13.194	14.6842
13.2613	16.0332		13.2613	15.0759
13.3287	18.1143		13.3287	16.1612
13.396	21.5659		13.396	18.2944
13.4633	26.6997		13.4633	21.8921
13.5306	33.6668		13.5306	27.2899
13.5979	42.3745		13.5979	34.6318
13.6652	52.4408		13.6652	43.7879
13.7325	63.1968		13.7325	54.315
13.7999	73.7436		13.7999	65.4686
13.8672	83.0606		13.8672	76.2708
13.9345	90.1521		13.9345	85.6329
14.0018	94.2052		14.0018	92.5158
14.0691	94.7292		14.0691	96.1007
14.1364	91.6407		14.1364	95.9337
14.2038	85.2779		14.2038	92.0082
14.2711	76.3381		14.2711	84.7662
14.3384	65.7565		14.3384	75.0159
14.4057	54.5532		14.4057	63.7893
14.473	43.681		14.473	52.1717
14.5403	33.9013		14.5403	41.1407
14.6077	25.7044		14.6077	31.4419
14.675	19.2821		14.675	23.5171
14.7423	14.5522		14.7423	17.4886
14.8096	11.2285		14.8096	13.1969
14.8769	8.92544		14.8769	10.2832
14.9442	7.27681		14.9442	8.30558

## Sheet: Figure 3i
Data1			Data2
C-C bonds without Cu			C-C bonds on Cu
Energy (eV)	﹣COHP		Energy (eV)	﹣COHP
-20.025	0		-20.025	0
-19.975	0.3265		-19.975	0.09563
-19.9249	0.36426		-19.9249	0.08708
-19.8748	0.38215		-19.8748	0.07904
-19.8248	0.37261		-19.8248	0.07377
-19.7747	0.33645		-19.7747	0.07244
-19.7247	0.28316		-19.7247	0.07463
-19.6746	0.22688		-19.6746	0.07856
-19.6245	0.18083		-19.6245	0.08202
-19.5745	0.15335		-19.5745	0.08323
-19.5244	0.14675		-19.5244	0.08139
-19.4743	0.15827		-19.4743	0.07671
-19.4243	0.18177		-19.4243	0.07019
-19.3742	0.20974		-19.3742	0.06323
-19.3242	0.2351		-19.3242	0.05721
-19.2741	0.25275		-19.2741	0.05309
-19.224	0.26036		-19.224	0.05113
-19.174	0.25834		-19.174	0.05089
-19.1239	0.2492		-19.1239	0.05147
-19.0738	0.23649		-19.0738	0.05198
-19.0238	0.22368		-19.0238	0.05196
-18.9737	0.21326		-18.9737	0.05151
-18.9236	0.20626		-18.9236	0.05124
-18.8736	0.2024		-18.8736	0.05182
-18.8235	0.20088		-18.8235	0.05367
-18.7735	0.20127		-18.7735	0.05674
-18.7234	0.20414		-18.7234	0.06051
-18.6733	0.21066		-18.6733	0.06432
-18.6233	0.22158		-18.6233	0.06777
-18.5732	0.23616		-18.5732	0.07086
-18.5232	0.25219		-18.5232	0.07397
-18.4731	0.26761		-18.4731	0.07745
-18.423	0.28266		-18.423	0.08141
-18.373	0.30118		-18.373	0.08587
-18.3229	0.32995		-18.3229	0.0915
-18.2728	0.37617		-18.2728	0.10025
-18.2228	0.44435		-18.2228	0.11537
-18.1727	0.53343		-18.1727	0.14023
-18.1227	0.63486		-18.1227	0.17665
-18.0726	0.73281		-18.0726	0.22344
-18.0225	0.80755		-18.0225	0.27612
-17.9725	0.84243		-17.9725	0.32794
-17.9224	0.83173		-17.9224	0.37211
-17.8723	0.78507		-17.8723	0.40426
-17.8223	0.72507		-17.8223	0.42432
-17.7722	0.67904		-17.7722	0.43665
-17.7221	0.6687		-17.7221	0.44842
-17.6721	0.70323		-17.6721	0.46726
-17.622	0.77835		-17.622	0.49967
-17.572	0.88085		-17.572	0.55062
-17.5219	0.99539		-17.5219	0.62324
-17.4718	1.10983		-17.4718	0.71746
-17.4218	1.21702		-17.4218	0.82762
-17.3717	1.31319		-17.3717	0.94125
-17.3217	1.39471		-17.3217	1.04121
-17.2716	1.45593		-17.2716	1.11098
-17.2215	1.48955		-17.2215	1.14055
-17.1715	1.48933		-17.1715	1.12951
-17.1214	1.45303		-17.1214	1.08629
-17.0713	1.38381		-17.0713	1.02428
-17.0213	1.2893		-17.0213	0.95723
-16.9712	1.17931		-16.9712	0.89531
-16.9212	1.06346		-16.9212	0.84314
-16.8711	0.94941		-16.8711	0.79985
-16.821	0.84225		-16.821	0.76116
-16.771	0.74507		-16.771	0.72263
-16.7209	0.66003		-16.7209	0.68216
-16.6708	0.58921		-16.6708	0.64053
-16.6208	0.53455		-16.6208	0.59981
-16.5707	0.49704		-16.5707	0.56131
-16.5206	0.47593		-16.5206	0.52499
-16.4706	0.46862		-16.4706	0.49043
-16.4205	0.4715		-16.4205	0.45838
-16.3705	0.48111		-16.3705	0.43135
-16.3204	0.49482		-16.3204	0.41265
-16.2703	0.51076		-16.2703	0.40486
-16.2203	0.52728		-16.2203	0.40887
-16.1702	0.54244		-16.1702	0.42402
-16.1201	0.55429		-16.1201	0.44885
-16.0701	0.56187		-16.0701	0.48105
-16.02	0.56645		-16.02	0.51663
-15.97	0.57169		-15.97	0.5494
-15.9199	0.58209		-15.9199	0.57237
-15.8698	0.60021		-15.8698	0.5812
-15.8198	0.62442		-15.8198	0.5775
-15.7697	0.64907		-15.7697	0.56943
-15.7196	0.66704		-15.7196	0.5685
-15.6696	0.6735		-15.6696	0.58454
-15.6195	0.66871		-15.6195	0.62127
-15.5695	0.65817		-15.5695	0.67497
-15.5194	0.64969		-15.5194	0.73673
-15.4693	0.64894		-15.4693	0.79715
-15.4193	0.65638		-15.4193	0.85135
-15.3692	0.66818		-15.3692	0.90141
-15.3192	0.68058		-15.3192	0.95516
-15.2691	0.69417		-15.2691	1.02239
-15.219	0.71462		-15.219	1.11059
-15.169	0.74919		-15.169	1.22153
-15.1189	0.80207		-15.1189	1.34914
-15.0688	0.87174		-15.0688	1.47908
-15.0188	0.95199		-15.0188	1.59199
-14.9687	1.03515		-14.9687	1.6704
-14.9186	1.11525		-14.9186	1.70638
-14.8686	1.18906		-14.8686	1.70401
-14.8185	1.2543		-14.8185	1.67458
-14.7685	1.30661		-14.7685	1.62815
-14.7184	1.33834		-14.7184	1.5682
-14.6683	1.34126		-14.6683	1.49277
-14.6183	1.31159		-14.6183	1.39958
-14.5682	1.25321		-14.5682	1.29045
-14.5182	1.17605		-14.5182	1.17238
-14.4681	1.0914		-14.4681	1.05592
-14.418	1.00793		-14.418	0.95191
-14.368	0.93079		-14.368	0.86808
-14.3179	0.86295		-14.3179	0.80656
-14.2678	0.80621		-14.2678	0.76367
-14.2178	0.76129		-14.2178	0.73233
-14.1677	0.72748		-14.1677	0.7058
-14.1176	0.70275		-14.1176	0.68068
-14.0676	0.68458		-14.0676	0.65776
-14.0175	0.67106		-14.0175	0.64071
-13.9675	0.66153		-13.9675	0.63366
-13.9174	0.65645		-13.9174	0.63866
-13.8673	0.65604		-13.8673	0.65402
-13.8173	0.65881		-13.8173	0.67434
-13.7672	0.66111		-13.7672	0.6924
-13.7172	0.65844		-13.7172	0.702
-13.6671	0.64776		-13.6671	0.70032
-13.617	0.62916		-13.617	0.68854
-13.567	0.60578		-13.567	0.67066
-13.5169	0.5823		-13.5169	0.65136
-13.4668	0.56305		-13.4668	0.63404
-13.4168	0.55078		-13.4168	0.61988
-13.3667	0.5463		-13.3667	0.60811
-13.3166	0.54881		-13.3166	0.59735
-13.2666	0.55644		-13.2666	0.58687
-13.2165	0.5669		-13.2165	0.57713
-13.1665	0.57816		-13.1665	0.56915
-13.1164	0.58882		-13.1164	0.56341
-13.0663	0.59825		-13.0663	0.55931
-13.0163	0.60601		-13.0163	0.55551
-12.9662	0.61122		-12.9662	0.55095
-12.9162	0.61223		-12.9162	0.5455
-12.8661	0.60756		-12.8661	0.53976
-12.816	0.59787		-12.816	0.53434
-12.766	0.58772		-12.766	0.52944
-12.7159	0.58526		-12.7159	0.5254
-12.6658	0.59917		-12.6658	0.52379
-12.6158	0.63395		-12.6158	0.52789
-12.5657	0.68652		-12.5657	0.54186
-12.5156	0.74627		-12.5156	0.56889
-12.4656	0.79888		-12.4656	0.60948
-12.4155	0.83184		-12.4155	0.66082
-12.3655	0.8392		-12.3655	0.71738
-12.3154	0.82352		-12.3154	0.77257
-12.2653	0.79457		-12.2653	0.8208
-12.2153	0.7657		-12.2153	0.85923
-12.1652	0.74913		-12.1652	0.88813
-12.1151	0.75166		-12.1151	0.90941
-12.0651	0.77219		-12.0651	0.9239
-12.015	0.80237		-12.015	0.9293
-11.965	0.83067		-11.965	0.92063
-11.9149	0.84778		-11.9149	0.89309
-11.8648	0.85042		-11.8648	0.84563
-11.8148	0.84089		-11.8148	0.78261
-11.7647	0.82324		-11.7647	0.71226
-11.7146	0.79939		-11.7146	0.64316
-11.6646	0.76828		-11.6646	0.5811
-11.6145	0.72802		-11.6145	0.52813
-11.5645	0.6789		-11.5645	0.48357
-11.5144	0.62443		-11.5144	0.446
-11.4643	0.5703		-11.4643	0.41452
-11.4143	0.5222		-11.4143	0.38906
-11.3642	0.48391		-11.3642	0.3698
-11.3141	0.4563		-11.3141	0.35649
-11.2641	0.43744		-11.2641	0.3484
-11.214	0.42351		-11.214	0.34478
-11.1639	0.41036		-11.1639	0.34541
-11.1139	0.39508		-11.1139	0.35079
-11.0638	0.37704		-11.0638	0.36181
-11.0138	0.35802		-11.0138	0.37912
-10.9637	0.34133		-10.9637	0.40253
-10.9136	0.33061		-10.9136	0.43041
-10.8636	0.32869		-10.8636	0.45968
-10.8135	0.33709		-10.8135	0.48644
-10.7635	0.35585		-10.7635	0.50734
-10.7134	0.38374		-10.7134	0.52079
-10.6633	0.41849		-10.6633	0.52698
-10.6133	0.45676		-10.6133	0.52689
-10.5632	0.49414		-10.5632	0.52112
-10.5131	0.52562		-10.5131	0.5099
-10.4631	0.54693		-10.4631	0.49426
-10.413	0.55625		-10.413	0.47711
-10.3629	0.55492		-10.3629	0.46296
-10.3129	0.54631		-10.3129	0.45646
-10.2628	0.53342		-10.2628	0.46099
-10.2128	0.51719		-10.2128	0.47805
-10.1627	0.49708		-10.1627	0.50747
-10.1126	0.47332		-10.1126	0.54744
-10.0626	0.4489		-10.0626	0.59414
-10.0125	0.4294		-10.0125	0.6417
-9.96245	0.42055		-9.96245	0.68334
-9.91239	0.42529		-9.91239	0.71418
-9.86233	0.44259		-9.86233	0.73404
-9.81227	0.46853		-9.81227	0.74811
-9.7622	0.49872		-9.7622	0.76452
-9.71214	0.53		-9.71214	0.78983
-9.66208	0.56017		-9.66208	0.82511
-9.61202	0.58667		-9.61202	0.86494
-9.56195	0.6058		-9.56195	0.89997
-9.51189	0.61352		-9.51189	0.92155
-9.46183	0.60752		-9.46183	0.9258
-9.41176	0.58869		-9.41176	0.91482
-9.3617	0.56108		-9.3617	0.89478
-9.31164	0.53047		-9.31164	0.87268
-9.26158	0.50246		-9.26158	0.85389
-9.21151	0.48116		-9.21151	0.84134
-9.16145	0.46865		-9.16145	0.83539
-9.11139	0.46517		-9.11139	0.8337
-9.06133	0.46973		-9.06133	0.83138
-9.01126	0.48082		-9.01126	0.8226
-8.9612	0.49709		-8.9612	0.80341
-8.91114	0.51797		-8.91114	0.774
-8.86108	0.54393		-8.86108	0.73859
-8.81101	0.57604		-8.81101	0.70292
-8.76095	0.61493		-8.76095	0.67103
-8.71089	0.65961		-8.71089	0.64355
-8.66083	0.70718		-8.66083	0.61853
-8.61076	0.75375		-8.61076	0.59382
-8.5607	0.79598		-8.5607	0.56927
-8.51064	0.83201		-8.51064	0.54713
-8.46058	0.86114		-8.46058	0.53055
-8.41051	0.88264		-8.41051	0.52126
-8.36045	0.89494		-8.36045	0.5181
-8.31039	0.89592		-8.31039	0.51745
-8.26033	0.88437		-8.26033	0.5154
-8.21026	0.86136		-8.21026	0.51023
-8.1602	0.83089		-8.1602	0.50363
-8.11014	0.79918		-8.11014	0.4998
-8.06008	0.77271		-8.06008	0.50324
-8.01001	0.75582		-8.01001	0.51647
-7.95995	0.74871		-7.95995	0.5387
-7.90989	0.74724		-7.90989	0.56599
-7.85982	0.74469		-7.85982	0.59271
-7.80976	0.73499		-7.80976	0.61377
-7.7597	0.71585		-7.7597	0.62669
-7.70964	0.69026		-7.70964	0.63243
-7.65957	0.66556		-7.65957	0.6343
-7.60951	0.65073		-7.60951	0.63561
-7.55945	0.65301		-7.55945	0.63751
-7.50939	0.6753		-7.50939	0.63845
-7.45932	0.71501		-7.45932	0.63567
-7.40926	0.76458		-7.40926	0.6273
-7.3592	0.81333		-7.3592	0.6136
-7.30914	0.85051		-7.30914	0.5968
-7.25907	0.86885		-7.25907	0.58
-7.20901	0.8672		-7.20901	0.56616
-7.15895	0.85069		-7.15895	0.55729
-7.10889	0.82803		-7.10889	0.55388
-7.05882	0.80729		-7.05882	0.55467
-7.00876	0.79246		-7.00876	0.55727
-6.9587	0.78254		-6.9587	0.55937
-6.90864	0.77352		-6.90864	0.55979
-6.85857	0.76127		-6.85857	0.5586
-6.80851	0.74362		-6.80851	0.55639
-6.75845	0.7203		-6.75845	0.55371
-6.70839	0.69146		-6.70839	0.55121
-6.65832	0.6567		-6.65832	0.55001
-6.60826	0.61566		-6.60826	0.55187
-6.5582	0.56977		-6.5582	0.55876
-6.50814	0.52341		-6.50814	0.57246
-6.45807	0.48304		-6.45807	0.59425
-6.40801	0.45493		-6.40801	0.62462
-6.35795	0.4429		-6.35795	0.66269
-6.30788	0.44765		-6.30788	0.70555
-6.25782	0.46769		-6.25782	0.74821
-6.20776	0.50061		-6.20776	0.78457
-6.1577	0.54365		-6.1577	0.80949
-6.10763	0.59326		-6.10763	0.82076
-6.05757	0.64477		-6.05757	0.81976
-6.00751	0.69271		-6.00751	0.81033
-5.95745	0.73188		-5.95745	0.79647
-5.90738	0.75837		-5.90738	0.78062
-5.85732	0.77025		-5.85732	0.76338
-5.80726	0.76797		-5.80726	0.74447
-5.7572	0.75461		-5.7572	0.72398
-5.70713	0.73558		-5.70713	0.7031
-5.65707	0.71734		-5.65707	0.68431
-5.60701	0.70525		-5.60701	0.67108
-5.55695	0.7015		-5.55695	0.66717
-5.50688	0.70429		-5.50688	0.67566
-5.45682	0.70906		-5.45682	0.69795
-5.40676	0.71115		-5.40676	0.73331
-5.3567	0.70831		-5.3567	0.77922
-5.30663	0.70141		-5.30663	0.83211
-5.25657	0.69287		-5.25657	0.88786
-5.20651	0.68435		-5.20651	0.94165
-5.15645	0.67572		-5.15645	0.98753
-5.10638	0.66594		-5.10638	1.01883
-5.05632	0.65451		-5.05632	1.02966
-5.00626	0.642		-5.00626	1.01724
-4.9562	0.62903		-4.9562	0.98334
-4.90613	0.6151		-4.90613	0.93386
-4.85607	0.59833		-4.85607	0.87661
-4.80601	0.57653		-4.80601	0.81873
-4.75594	0.5486		-4.75594	0.76503
-4.70588	0.51531		-4.70588	0.71754
-4.65582	0.47898		-4.65582	0.67568
-4.60576	0.44254		-4.60576	0.63683
-4.55569	0.40846		-4.55569	0.5973
-4.50563	0.3782		-4.50563	0.55388
-4.45557	0.35222		-4.45557	0.50567
-4.40551	0.33046		-4.40551	0.45515
-4.35544	0.31293		-4.35544	0.40759
-4.30538	0.29991		-4.30538	0.36927
-4.25532	0.29178		-4.25532	0.34514
-4.20526	0.28862		-4.20526	0.33731
-4.15519	0.28998		-4.15519	0.34473
-4.10513	0.29495		-4.10513	0.3636
-4.05507	0.3025		-4.05507	0.38836
-4.00501	0.31172		-4.00501	0.4129
-3.95494	0.32198		-3.95494	0.43218
-3.90488	0.33278		-3.90488	0.44349
-3.85482	0.34354		-3.85482	0.44675
-3.80476	0.35315		-3.80476	0.4435
-3.75469	0.35985		-3.75469	0.43523
-3.70463	0.36141		-3.70463	0.42224
-3.65457	0.35584		-3.65457	0.40391
-3.60451	0.34232		-3.60451	0.37998
-3.55444	0.32171		-3.55444	0.35192
-3.50438	0.29629		-3.50438	0.32305
-3.45432	0.26866		-3.45432	0.29725
-3.40426	0.24065		-3.40426	0.27711
-3.35419	0.21284		-3.35419	0.26278
-3.30413	0.18504		-3.30413	0.25214
-3.25407	0.15718		-3.25407	0.24177
-3.20401	0.13001		-3.20401	0.22807
-3.15394	0.10524		-3.15394	0.20828
-3.10388	0.08495		-3.10388	0.18123
-3.05382	0.07075		-3.05382	0.14792
-3.00375	0.06301		-3.00375	0.11146
-2.95369	0.06075		-2.95369	0.07617
-2.90363	0.06227		-2.90363	0.04615
-2.85357	0.06602		-2.85357	0.02398
-2.8035	0.07118		-2.8035	0.00994
-2.75344	0.07774		-2.75344	0.00222
-2.70338	0.08603		-2.70338	-0.00221
-2.65332	0.09611		-2.65332	-0.00623
-2.60325	0.10714		-2.60325	-0.01155
-2.55319	0.11693		-2.55319	-0.01824
-2.50313	0.12225		-2.50313	-0.02515
-2.45307	0.11985		-2.45307	-0.03064
-2.403	0.10822		-2.403	-0.03336
-2.35294	0.08885		-2.35294	-0.03271
-2.30288	0.06618		-2.30288	-0.02903
-2.25282	0.04594		-2.25282	-0.02342
-2.20275	0.03302		-2.20275	-0.01741
-2.15269	0.03049		-2.15269	-0.01259
-2.10263	0.04055		-2.10263	-0.01006
-2.05257	0.06699		-2.05257	-0.01015
-2.0025	0.11709		-2.0025	-0.01233
-1.95244	0.20091		-1.95244	-0.01549
-1.90238	0.32658		-1.90238	-0.01837
-1.85232	0.4928		-1.85232	-0.01993
-1.80225	0.68283		-1.80225	-0.01967
-1.75219	0.86506		-1.75219	-0.01767
-1.70213	1.00216		-1.70213	-0.01448
-1.65207	1.06481		-1.65207	-0.01095
-1.602	1.04247		-1.602	-0.00796
-1.55194	0.9456		-1.55194	-0.00623
-1.50188	0.79953		-1.50188	-0.00616
-1.45181	0.63465		-1.45181	-0.00777
-1.40175	0.47791		-1.40175	-0.01075
-1.35169	0.34765		-1.35169	-0.01459
-1.30163	0.25195		-1.30163	-0.01889
-1.25156	0.18994		-1.25156	-0.02355
-1.2015	0.15477		-1.2015	-0.02875
-1.15144	0.13705		-1.15144	-0.03455
-1.10138	0.12754		-1.10138	-0.04053
-1.05131	0.11888		-1.05131	-0.04575
-1.00125	0.10663		-1.00125	-0.04917
-0.95119	0.08968		-0.95119	-0.05034
-0.90113	0.06971		-0.90113	-0.04963
-0.85106	0.04971		-0.85106	-0.04799
-0.801	0.03224		-0.801	-0.0463
-0.75094	0.01833		-0.75094	-0.04505
-0.70088	0.00753		-0.70088	-0.04436
-0.65081	-0.00125		-0.65081	-0.04438
-0.60075	-0.00895		-0.60075	-0.04548
-0.55069	-0.01578		-0.55069	-0.04821
-0.50063	-0.02125		-0.50063	-0.05317
-0.45056	-0.02435		-0.45056	-0.06094
-0.4005	-0.0237		-0.4005	-0.07201
-0.35044	-0.01778		-0.35044	-0.08647
-0.30038	-0.00515		-0.30038	-0.10359
-0.25031	0.01512		-0.25031	-0.1215
-0.20025	0.04272		-0.20025	-0.13752
-0.15019	0.07547		-0.15019	-0.14922
-0.10013	0.10925		-0.10013	-0.15551
-0.05006	0.13867		-0.05006	-0.15714
0	0.15857		0	-0.15603
0.05006	0.16559		0.05006	-0.15406
0.10013	0.15902		0.10013	-0.15209
0.15019	0.14097		0.15019	-0.1499
0.20025	0.11561		0.20025	-0.14676
0.25031	0.08805		0.25031	-0.14224
0.30038	0.06299		0.30038	-0.13665
0.35044	0.04359		0.35044	-0.13103
0.4005	0.03086		0.4005	-0.1267
0.45056	0.02383		0.45056	-0.12473
0.50063	0.02027		0.50063	-0.12541
0.55069	0.0177		0.55069	-0.12799
0.60075	0.01431		0.60075	-0.13096
0.65081	0.00936		0.65081	-0.13273
0.70088	0.00306		0.70088	-0.13231
0.75094	-0.00409		0.75094	-0.12967
0.801	-0.01229		0.801	-0.12556
0.85106	-0.02357		0.85106	-0.12102
0.90113	-0.0429		0.90113	-0.11699
0.95119	-0.07924		0.95119	-0.1141
1.00125	-0.14579		1.00125	-0.11256
1.05131	-0.2577		1.05131	-0.1121
1.10138	-0.42604		1.10138	-0.11201
1.15144	-0.64876		1.15144	-0.11135
1.2015	-0.90333		1.2015	-0.10932
1.25156	-1.14687		1.25156	-0.10545
1.30163	-1.32726		1.30163	-0.09972
1.35169	-1.40181		1.35169	-0.09258
1.40175	-1.35457		1.40175	-0.08497
1.45181	-1.20295		1.45181	-0.07829
1.50188	-0.99037		1.50188	-0.07405
1.55194	-0.76913		1.55194	-0.07316
1.602	-0.58268		1.602	-0.07541
1.65207	-0.45509		1.65207	-0.07935
1.70213	-0.39007		1.70213	-0.08287
1.75219	-0.37685		1.75219	-0.08415
1.80225	-0.39804		1.80225	-0.08244
1.85232	-0.43607		1.85232	-0.07844
1.90238	-0.47696		1.90238	-0.07389
1.95244	-0.51147		1.95244	-0.07096
2.0025	-0.53444		2.0025	-0.07152
2.05257	-0.54314		2.05257	-0.07664
2.10263	-0.53579		2.10263	-0.08635
2.15269	-0.51121		2.15269	-0.09953
2.20275	-0.4697		2.20275	-0.11406
2.25282	-0.41434		2.25282	-0.12726
2.30288	-0.35119		2.30288	-0.13668
2.35294	-0.28808		2.35294	-0.14092
2.403	-0.23259		2.403	-0.13997
2.45307	-0.19015		2.45307	-0.13505
2.50313	-0.16289		2.50313	-0.12798
2.55319	-0.14924		2.55319	-0.12044
2.60325	-0.14437		2.60325	-0.11355
2.65332	-0.1416		2.65332	-0.10772
2.70338	-0.13476		2.70338	-0.10279
2.75344	-0.12042		2.75344	-0.09833
2.8035	-0.09894		2.8035	-0.09404
2.85357	-0.07368		2.85357	-0.09003
2.90363	-0.04907		2.90363	-0.08698
2.95369	-0.02871		2.95369	-0.08597
3.00375	-0.0143		3.00375	-0.08796
3.05382	-0.0058		3.05382	-0.09335
3.10388	-0.00205		3.10388	-0.10155
3.15394	-0.00163		3.15394	-0.11104
3.20401	-0.00326		3.20401	-0.11976
3.25407	-0.00598		3.25407	-0.12583
3.30413	-0.00907		3.30413	-0.12833
3.35419	-0.01203		3.35419	-0.12773
3.40426	-0.01453		3.40426	-0.1257
3.45432	-0.01645		3.45432	-0.12442
3.50438	-0.01807		3.50438	-0.12562
3.55444	-0.02005		3.55444	-0.13013
3.60451	-0.02336		3.60451	-0.13784
3.65457	-0.02893		3.65457	-0.14815
3.70463	-0.0371		3.70463	-0.16044
3.75469	-0.04719		3.75469	-0.17452
3.80476	-0.05746		3.80476	-0.19071
3.85482	-0.0656		3.85482	-0.20969
3.90488	-0.06964		3.90488	-0.232
3.95494	-0.06891		3.95494	-0.25744
4.00501	-0.06484		4.00501	-0.28462
4.05507	-0.0608		4.05507	-0.31109
4.10513	-0.06126		4.10513	-0.33398
4.15519	-0.07035		4.15519	-0.35104
4.20526	-0.09055		4.20526	-0.36155
4.25532	-0.12212		4.25532	-0.3666
4.30538	-0.16326		4.30538	-0.36849
4.35544	-0.21091		4.35544	-0.36963
4.40551	-0.26162		4.40551	-0.37143
4.45557	-0.31233		4.45557	-0.37403
4.50563	-0.3609		4.50563	-0.37671
4.55569	-0.40659		4.55569	-0.37879
4.60576	-0.45014		4.60576	-0.38009
4.65582	-0.49349		4.65582	-0.38118
4.70588	-0.53886		4.70588	-0.38328
4.75594	-0.58784		4.75594	-0.38822
4.80601	-0.64075		4.80601	-0.39808
4.85607	-0.69688		4.85607	-0.41445
4.90613	-0.75497		4.90613	-0.43737
4.9562	-0.81332		4.9562	-0.46482
5.00626	-0.86966		5.00626	-0.49332
5.05632	-0.92137		5.05632	-0.51943
5.10638	-0.96663		5.10638	-0.54121
5.15645	-1.00555		5.15645	-0.55869
5.20651	-1.04003		5.20651	-0.57318
5.25657	-1.07197		5.25657	-0.58631
5.30663	-1.10124		5.30663	-0.59956
5.3567	-1.12527		5.3567	-0.61423
5.40676	-1.14074		5.40676	-0.63129
5.45682	-1.14622		5.45682	-0.65075
5.50688	-1.14384		5.50688	-0.67098
5.55695	-1.13859		5.55695	-0.68878
5.60701	-1.13576		5.60701	-0.70053
5.65707	-1.13812		5.65707	-0.70362
5.70713	-1.14467		5.70713	-0.6975
5.7572	-1.15192		5.7572	-0.68363
5.80726	-1.15667		5.80726	-0.66472
5.85732	-1.15877		5.85732	-0.64383
5.90738	-1.16194		5.90738	-0.62401
5.95745	-1.17203		5.95745	-0.6085
6.00751	-1.19394		6.00751	-0.6009
6.05757	-1.2289		6.05757	-0.60484
6.10763	-1.2741		6.10763	-0.62264
6.1577	-1.32419		6.1577	-0.65388
6.20776	-1.37339		6.20776	-0.69463
6.25782	-1.41673		6.25782	-0.73836
6.30788	-1.45071		6.30788	-0.77811
6.35795	-1.47415		6.35795	-0.8086
6.40801	-1.48908		6.40801	-0.82732
6.45807	-1.50062		6.45807	-0.83419
6.50814	-1.51495		6.50814	-0.83078
6.5582	-1.53611		6.5582	-0.81967
6.60826	-1.56367		6.60826	-0.80408
6.65832	-1.59283		6.65832	-0.78721
6.70839	-1.61711		6.70839	-0.77134
6.75845	-1.63182		6.75845	-0.75706
6.80851	-1.63618		6.80851	-0.74363
6.85857	-1.63323		6.85857	-0.72992
6.90864	-1.62787		6.90864	-0.71572
6.9587	-1.62457		6.9587	-0.70223
7.00876	-1.62606		7.00876	-0.6919
7.05882	-1.63309		7.05882	-0.6873
7.10889	-1.64459		7.10889	-0.68985
7.15895	-1.65776		7.15895	-0.69866
7.20901	-1.66874		7.20901	-0.71036
7.25907	-1.6745		7.25907	-0.72016
7.30914	-1.67576		7.30914	-0.72403
7.3592	-1.67909		7.3592	-0.72078
7.40926	-1.69616		7.40926	-0.71286
7.45932	-1.73944		7.45932	-0.7053
7.50939	-1.81617		7.50939	-0.70322
7.55945	-1.92345		7.55945	-0.70954
7.60951	-2.04753		7.60951	-0.72402
7.65957	-2.1682		7.65957	-0.74398
7.70964	-2.2668		7.70964	-0.76564
7.7597	-2.33363		7.7597	-0.78521
7.80976	-2.3706		7.80976	-0.79945
7.85982	-2.38766		7.85982	-0.80632
7.90989	-2.39585		7.90989	-0.80594
7.95995	-2.40214		7.95995	-0.8013
8.01001	-2.40884		8.01001	-0.7975
8.06008	-2.41631		8.06008	-0.79936
8.11014	-2.425		8.11014	-0.80875
8.1602	-2.43486		8.1602	-0.8236
8.21026	-2.44328		8.21026	-0.83943
8.26033	-2.44449		8.26033	-0.85242
8.31039	-2.432		8.31039	-0.86188
8.36045	-2.40244		8.36045	-0.87031
8.41051	-2.35821		8.41051	-0.88146
8.46058	-2.30676		8.46058	-0.89771
8.51064	-2.25725		8.51064	-0.91876
8.5607	-2.21683		8.5607	-0.9421
8.61076	-2.18862		8.61076	-0.96468
8.66083	-2.17208		8.66083	-0.98447
8.71089	-2.16474		8.71089	-1.00125
8.76095	-2.16397		8.76095	-1.01652
8.81101	-2.16817		8.81101	-1.03304
8.86108	-2.177		8.86108	-1.05439
8.91114	-2.19145		8.91114	-1.08449
8.9612	-2.21377		8.9612	-1.12701
9.01126	-2.24731		9.01126	-1.18446
9.06133	-2.29523		9.06133	-1.25694
9.11139	-2.35829		9.11139	-1.34094
9.16145	-2.4327		9.16145	-1.42864
9.21151	-2.51019		9.21151	-1.50863
9.26158	-2.58112		9.26158	-1.56875
9.31164	-2.63936		9.31164	-1.60014
9.3617	-2.68563		9.3617	-1.6007
9.41176	-2.72689		9.41176	-1.57572
9.46183	-2.77163		9.46183	-1.53519
9.51189	-2.82407		9.51189	-1.48938
9.56195	-2.8805		9.56195	-1.44531
9.61202	-2.92936		9.61202	-1.40587
9.66208	-2.95457		9.66208	-1.37128
9.71214	-2.93961		9.71214	-1.34134
9.7622	-2.87101		9.7622	-1.31661
9.81227	-2.74069		9.81227	-1.2984
9.86233	-2.54757		9.86233	-1.28804
9.91239	-2.29881		9.91239	-1.28625
9.96245	-2.00969		9.96245	-1.29294
10.0125	-1.70155		10.0125	-1.30727
10.0626	-1.39763		10.0626	-1.32788
10.1126	-1.1183		10.1126	-1.35334
10.1627	-0.87722		10.1627	-1.38261
10.2128	-0.67985		10.2128	-1.41546
10.2628	-0.52416		10.2628	-1.4523
10.3129	-0.40317		10.3129	-1.49365
10.3629	-0.3081		10.3629	-1.53958
10.413	-0.2313		10.413	-1.58959
10.4631	-0.16791		10.4631	-1.64284
10.5131	-0.1159		10.5131	-1.69851
10.5632	-0.07494		10.5632	-1.75557
10.6133	-0.04483		10.6133	-1.81248
10.6633	-0.02459		10.6633	-1.86717
10.7134	-0.01227		10.7134	-1.91761
10.7635	-0.00555		10.7635	-1.96286
10.8135	-0.00226		10.8135	-2.00372
10.8636	-0.00083		10.8636	-2.04261
10.9136	-0.00027		10.9136	-2.0826
10.9637	-8e-05		10.9637	-2.12599
11.0138	-2e-05		11.0138	-2.17302
11.0638	0		11.0638	-2.22116
11.1139	0		11.1139	-2.2652
11.1639	0		11.1639	-2.29846
11.214	0		11.214	-2.31507
11.2641	0		11.2641	-2.31259
11.3141	0		11.3141	-2.29394
11.3642	0		11.3642	-2.2671
11.4143	0		11.4143	-2.24207
11.4643	0		11.4643	-2.2263
11.5144	0		11.5144	-2.22128
11.5645	0		11.5645	-2.22265
11.6145	0		11.6145	-2.22403
11.6646	0		11.6646	-2.22208
11.7146	0		11.7146	-2.21896
11.7647	0		11.7647	-2.22039
11.8148	0		11.8148	-2.23087
11.8648	0		11.8648	-2.24944
11.9149	0		11.9149	-2.26902
11.965	0		11.965	-2.27924
12.015	0		12.015	-2.27055
12.0651	0		12.0651	-2.23683
12.1151	0		12.1151	-2.17534
12.1652	0		12.1652	-2.08472
12.2153	0		12.2153	-1.96282
12.2653	0		12.2653	-1.80632
12.3154	0		12.3154	-1.61258
12.3655	0		12.3655	-1.3834
12.4155	0		12.4155	-1.12845
12.4656	0		12.4656	-0.86592
12.5156	0		12.5156	-0.61882
12.5657	0		12.5657	-0.4082
12.6158	0		12.6158	-0.24667
12.6658	0		12.6658	-0.13569
12.7159	0		12.7159	-0.0676
12.766	0		12.766	-0.03038
12.816	0		12.816	-0.01227
12.8661	0		12.8661	-0.00445
12.9162	0		12.9162	-0.00144
12.9662	0		12.9662	-0.00042
13.0163	0		13.0163	-0.00011
13.0663	0		13.0663	-2e-05
13.1164	0		13.1164	-1e-05
13.1665	0		13.1665	0
13.2165	0		13.2165	0
13.2666	0		13.2666	0
13.3166	0		13.3166	0
13.3667	0		13.3667	0
13.4168	0		13.4168	0
13.4668	0		13.4668	0
13.5169	0		13.5169	0
13.567	0		13.567	0
13.617	0		13.617	0
13.6671	0		13.6671	0
13.7172	0		13.7172	0
13.7672	0		13.7672	0
13.8173	0		13.8173	0
13.8673	0		13.8673	0
13.9174	0		13.9174	0
13.9675	0		13.9675	0
14.0175	0		14.0175	0
14.0676	0		14.0676	0
14.1176	0		14.1176	0
14.1677	0		14.1677	0
14.2178	0		14.2178	0
14.2678	0		14.2678	0
14.3179	0		14.3179	0
14.368	0		14.368	0
14.418	0		14.418	0
14.4681	0		14.4681	0
14.5182	0		14.5182	0
14.5682	0		14.5682	0
14.6183	0		14.6183	0
14.6683	0		14.6683	0
14.7184	0		14.7184	0
14.7685	0		14.7685	0
14.8185	0		14.8185	0
14.8686	0		14.8686	0
14.9186	0		14.9186	0
14.9687	0		14.9687	0
15.0188	0		15.0188	0
15.0688	0		15.0688	0
15.1189	0		15.1189	0
15.169	0		15.169	0
15.219	0		15.219	0
15.2691	0		15.2691	0
15.3192	0		15.3192	0
15.3692	0		15.3692	0
15.4193	0		15.4193	0
15.4693	0		15.4693	0
15.5194	0		15.5194	0
15.5695	0		15.5695	0
15.6195	0		15.6195	0
15.6696	0		15.6696	0
15.7196	0		15.7196	0
15.7697	0		15.7697	0
15.8198	0		15.8198	0
15.8698	0		15.8698	0
15.9199	0		15.9199	0
15.97	0		15.97	0
16.02	0		16.02	0
16.0701	0		16.0701	0
16.1201	0		16.1201	0
16.1702	0		16.1702	0
16.2203	0		16.2203	0
16.2703	0		16.2703	0
16.3204	0		16.3204	0
16.3705	0		16.3705	0
16.4205	0		16.4205	0
16.4706	0		16.4706	0
16.5206	0		16.5206	0
16.5707	0		16.5707	0
16.6208	0		16.6208	0
16.6708	0		16.6708	0
16.7209	0		16.7209	0
16.771	0		16.771	0
16.821	0		16.821	0
16.8711	0		16.8711	0
16.9212	0		16.9212	0
16.9712	0		16.9712	0
17.0213	0		17.0213	0
17.0713	0		17.0713	0
17.1214	0		17.1214	0
17.1715	0		17.1715	0
17.2215	0		17.2215	0
17.2716	0		17.2716	0
17.3217	0		17.3217	0
17.3717	0		17.3717	0
17.4218	0		17.4218	0
17.4718	0		17.4718	0
17.5219	0		17.5219	0
17.572	0		17.572	0
17.622	0		17.622	0
17.6721	0		17.6721	0
17.7221	0		17.7221	0
17.7722	0		17.7722	0
17.8223	0		17.8223	0
17.8723	0		17.8723	0
17.9224	0		17.9224	0
17.9725	0		17.9725	0
18.0225	0		18.0225	0
18.0726	0		18.0726	0
18.1227	0		18.1227	0
18.1727	0		18.1727	0
18.2228	0		18.2228	0
18.2728	0		18.2728	0
18.3229	0		18.3229	0
18.373	0		18.373	0
18.423	0		18.423	0
18.4731	0		18.4731	0
18.5232	0		18.5232	0
18.5732	0		18.5732	0
18.6233	0		18.6233	0
18.6733	0		18.6733	0
18.7234	0		18.7234	0
18.7735	0		18.7735	0
18.8235	0		18.8235	0
18.8736	0		18.8736	0
18.9236	0		18.9236	0
18.9737	0		18.9737	0
19.0238	0		19.0238	0
19.0738	0		19.0738	0
19.1239	0		19.1239	0
19.174	0		19.174	0
19.224	0		19.224	0
19.2741	0		19.2741	0
19.3242	0		19.3242	0
19.3742	0		19.3742	0
19.4243	0		19.4243	0
19.4743	0		19.4743	0
19.5244	0		19.5244	0
19.5745	0		19.5745	0
19.6245	0		19.6245	0
19.6746	0		19.6746	0
19.7247	0		19.7247	0
19.7747	0		19.7747	0
19.8248	0		19.8248	0
19.8748	0		19.8748	0
19.9249	0		19.9249	0
19.975	0		19.975	0
20.025	0		20.025	0
