# Supplementary material for: An intelligent feedback loop for sustaining self-lubrication and wear resistance
Source: Nat Commun. 2026 Jun 2;17:7071. doi: 10.1038/s41467-026-73957-6 (PMC13392075; doi:10.1038/s41467-026-73957-6)
Supplement: Supplementary file 8 — Source Data [file 41467_2026_73957_MOESM8_ESM.zip › Source Data/Source data for Figure 4.xlsx]

## Sheet: Figure 4b
Data 1			Data 2			Data 3
Hydrogen-free C film			Hydrogen-containing C film			Cu/C film		Connect to the left column 1		Connect to the left column 2
Distance(m)	Friction coefficient		Distance(m)	Friction coefficient		Distance(m)	Friction coefficient	Distance(m)	Friction coefficient	Distance(m)	Friction coefficient
0.0157	0.31987		0	0.11246		0	0.18629	16434.8	0.03882	32869.7	0.03781
0.0314	0.31945		0.00971	0.11391		0.0089	0.19228	16434.8	0.03848	32869.7	0.03732
0.0471	0.31903		0.01942	0.11534		0.0178	0.19807	16434.8	0.03831	32869.7	0.03726
0.0628	0.31861		0.02913	0.11676		0.0267	0.20366	16434.9	0.03859	32869.7	0.03716
0.0785	0.31819		0.03884	0.11816		0.0356	0.20904	16434.9	0.03906	32869.7	0.0375
0.0942	0.31776		0.04855	0.11955		0.04451	0.21422	16434.9	0.03932	32869.7	0.03766
0.1099	0.31734		0.05826	0.12092		0.05341	0.2192	16434.9	0.03973	32869.8	0.03776
0.1256	0.31692		0.06797	0.12228		0.06231	0.22396	16434.9	0.03926	32869.8	0.03753
0.1413	0.3165		0.07768	0.12362		0.07121	0.22853	16434.9	0.03884	32869.8	0.03709
0.157	0.31608		0.08739	0.12494		0.08011	0.23289	16435	0.0386	32869.8	0.03711
0.1727	0.31566		0.0971	0.12626		0.08901	0.23704	16435	0.03872	32869.8	0.03695
0.1884	0.31524		0.10681	0.12755		0.09791	0.24099	16435	0.03952	32869.8	0.03741
0.2041	0.31482		0.12207	0.12883		0.10681	0.24474	16435	0.03955	32869.8	0.03741
0.2198	0.3144		0.13733	0.1301		0.12462	0.24828	16435	0.04005	32869.9	0.03753
0.2355	0.31398		0.15259	0.13135		0.14242	0.25162	16435	0.03917	32869.9	0.03731
0.2512	0.31356		0.16785	0.13258		0.16022	0.25475	16435.1	0.03917	32869.9	0.037
0.2669	0.31315		0.18311	0.13381		0.17802	0.25768	16435.1	0.03882	32869.9	0.03699
0.2826	0.31273		0.19837	0.13501		0.19583	0.2604	16435.1	0.03932	32869.9	0.03704
0.2983	0.31231		0.21363	0.1362		0.21363	0.26292	16435.1	0.03975	32869.9	0.03725
0.314	0.31189		0.22889	0.13738		0.22889	0.26523	16435.1	0.04022	32870	0.03746
0.3297	0.31147		0.24415	0.13854		0.24415	0.26734	16435.1	0.04015	32870	0.03745
0.3454	0.31106		0.25941	0.13968		0.25941	0.26925	16435.1	0.03968	32870	0.03718
0.3611	0.31064		0.27466	0.14081		0.27466	0.27095	16435.2	0.03938	32870	0.03706
0.3768	0.31022		0.28992	0.14193		0.28992	0.27244	16435.2	0.03893	32870	0.03705
0.3925	0.30981		0.30518	0.14303		0.30518	0.27373	16435.2	0.03991	32870	0.03705
0.4082	0.30939		0.32044	0.14411		0.32044	0.27482	16435.2	0.04016	32870.1	0.03749
0.4239	0.30898		0.3357	0.14518		0.3357	0.26775	16435.2	0.04045	32870.1	0.03747
0.4396	0.30856		0.35096	0.14624		0.35096	0.265	16435.2	0.04005	32870.1	0.03765
0.4553	0.30815		0.36622	0.14728		0.36622	0.26537	16435.3	0.03977	32870.1	0.03733
0.471	0.30773		0.38148	0.1483		0.38148	0.26514	16435.3	0.03958	32870.1	0.03738
0.4867	0.30732		0.39674	0.14931		0.39674	0.26469	16435.3	0.03915	32870.1	0.03737
0.5024	0.3069		0.412	0.1503		0.412	0.26452	16435.3	0.03977	32870.1	0.0375
0.5181	0.30649		0.42726	0.15128		0.42726	0.2637	16435.3	0.04008	32870.2	0.03784
0.5338	0.30608		0.44252	0.15225		0.44252	0.26287	16435.3	0.04032	32870.2	0.03788
0.5495	0.30566		0.45777	0.15319		0.45777	0.263	16435.3	0.03993	32870.2	0.03797
0.5652	0.30525		0.47303	0.15413		0.47303	0.26356	16435.4	0.03922	32870.2	0.03756
0.5809	0.30484		0.48829	0.15505		0.48829	0.26292	16435.4	0.0392	32870.2	0.03763
0.5966	0.30443		0.50355	0.15595		0.50355	0.26174	16435.4	0.03913	32870.2	0.03742
0.6123	0.30401		0.51881	0.15684		0.51881	0.2612	16435.4	0.03984	32870.3	0.03784
0.628	0.3036		0.53407	0.15771		0.53407	0.26073	16435.4	0.03988	32870.3	0.03786
0.6437	0.30319		0.55187	0.15857		0.54933	0.25996	16435.4	0.04041	32870.3	0.0381
0.6594	0.30278		0.56968	0.15941		0.56459	0.26019	16435.4	0.0395	32870.3	0.03793
0.6751	0.30237		0.58748	0.16024		0.57985	0.26038	16435.5	0.03921	32870.3	0.03758
0.6908	0.30196		0.60528	0.16106		0.59511	0.25967	16435.5	0.03879	32870.3	0.03748
0.7065	0.30155		0.62308	0.16185		0.61037	0.25868	16435.5	0.03896	32870.3	0.03749
0.7222	0.30114		0.64088	0.16264		0.62563	0.25816	16435.5	0.0396	32870.4	0.03767
0.7379	0.30073		0.65614	0.1634		0.64088	0.258	16435.5	0.03956	32870.4	0.03794
0.7536	0.30032		0.6714	0.16416		0.65869	0.25716	16435.5	0.04	32870.4	0.03788
0.7693	0.29991		0.68666	0.16489		0.67649	0.25735	16435.6	0.03902	32870.4	0.03792
0.785	0.2995		0.70192	0.16562		0.69429	0.25734	16435.6	0.03885	32870.4	0.03736
0.8007	0.29909		0.71718	0.16632		0.71209	0.25608	16435.6	0.03854	32870.4	0.03733
0.8164	0.29264		0.73244	0.16539		0.7299	0.25532	16435.6	0.03888	32870.5	0.03718
0.8321	0.29511		0.7477	0.16541		0.7477	0.25436	16435.6	0.03916	32870.5	0.03736
0.8478	0.29039		0.76296	0.16602		0.76296	0.25428	16435.6	0.03943	32870.5	0.03736
0.8635	0.29009		0.77822	0.16636		0.77822	0.25349	16435.7	0.03942	32870.5	0.03742
0.8792	0.28906		0.79348	0.16689		0.79348	0.25347	16435.7	0.03891	32870.5	0.03701
0.8949	0.28694		0.80874	0.16757		0.80874	0.25302	16435.7	0.03856	32870.5	0.03669
0.9106	0.2867		0.82399	0.16793		0.82399	0.25144	16435.7	0.03802	32870.6	0.03669
0.9263	0.28212		0.83925	0.16879		0.83925	0.25044	16435.7	0.03861	32870.6	0.03664
0.942	0.28608		0.85451	0.16932		0.85451	0.24962	16435.7	0.03898	32870.6	0.03711
0.9577	0.28365		0.86977	0.17002		0.86977	0.24928	16435.8	0.03906	32870.6	0.03697
0.9734	0.28097		0.88503	0.1705		0.88503	0.24846	16435.8	0.03901	32870.6	0.03711
0.9891	0.28208		0.90029	0.17108		0.90029	0.24826	16435.8	0.03844	32870.6	0.03669
1.0048	0.28573		0.91555	0.1715		0.91555	0.24715	16435.8	0.0384	32870.7	0.03663
1.0205	0.2832		0.93081	0.17208		0.93081	0.24507	16435.8	0.03788	32870.7	0.0366
1.0362	0.28328		0.94607	0.17279		0.94607	0.24375	16435.8	0.03847	32870.7	0.03667
1.0519	0.28248		0.96133	0.17322		0.96133	0.24303	16435.8	0.03864	32870.7	0.03685
1.0676	0.28282		0.97659	0.17389		0.97659	0.24289	16435.9	0.039	32870.7	0.03689
1.0833	0.28522		0.99185	0.17422		0.99185	0.24175	16435.9	0.03872	32870.7	0.03676
1.099	0.28432		1.0071	0.1747		1.0071	0.24125	16435.9	0.0383	32870.7	0.03644
1.1147	0.288		1.02236	0.17508		1.02236	0.23948	16435.9	0.03827	32870.8	0.03626
1.1304	0.28637		1.03762	0.17576		1.03762	0.23717	16435.9	0.03807	32870.8	0.03619
1.1461	0.28839		1.05288	0.17625		1.05288	0.23591	16435.9	0.03884	32870.8	0.03642
1.1618	0.28682		1.06814	0.17663		1.06814	0.23479	16436	0.03912	32870.8	0.03652
1.1775	0.29062		1.0834	0.1772		1.0834	0.23403	16436	0.0398	32870.8	0.03654
1.1932	0.28896		1.09866	0.17738		1.09866	0.23315	16436	0.03913	32870.8	0.03652
1.2089	0.29247		1.11392	0.17792		1.11392	0.2322	16436	0.03896	32870.9	0.03602
1.2246	0.29217		1.12918	0.17827		1.12918	0.22987	16436	0.03884	32870.9	0.03585
1.2403	0.29319		1.14444	0.17895		1.14444	0.22783	16436	0.0392	32870.9	0.03572
1.256	0.29411		1.1597	0.17941		1.1597	0.22581	16436	0.0397	32870.9	0.03589
1.2717	0.29482		1.17496	0.17971		1.17496	0.22525	16436.1	0.04001	32870.9	0.03599
1.2874	0.29384		1.19276	0.18018		1.19021	0.22422	16436.1	0.04054	32870.9	0.03597
1.3031	0.29679		1.21056	0.18043		1.20547	0.2232	16436.1	0.03978	32870.9	0.03582
1.3188	0.29744		1.22836	0.18086		1.22073	0.22152	16436.1	0.03951	32871	0.03533
1.3345	0.29712		1.24617	0.18112		1.23599	0.21893	16436.1	0.03945	32871	0.0352
1.3502	0.30029		1.26397	0.18184		1.25125	0.21685	16436.2	0.03981	32871	0.03506
1.3659	0.29771		1.28177	0.18211		1.26651	0.21471	16436.2	0.04049	32871	0.03542
1.3816	0.30076		1.29703	0.18247		1.28177	0.21339	16436.2	0.04055	32871	0.03535
1.3973	0.2975		1.31229	0.18285		1.29957	0.21229	16436.2	0.04093	32871	0.03559
1.413	0.29823		1.32755	0.18302		1.31737	0.21109	16436.2	0.04012	32871	0.03532
1.4287	0.30291		1.34281	0.18343		1.33518	0.20877	16436.2	0.03995	32871.1	0.03498
1.4444	0.29875		1.35807	0.18358		1.35298	0.20595	16436.2	0.0396	32871.1	0.03474
1.4601	0.29919		1.37332	0.18422		1.37078	0.20373	16436.3	0.04015	32871.1	0.03471
1.4758	0.3028		1.38858	0.1844		1.38858	0.20146	16436.3	0.04068	32871.1	0.03495
1.4915	0.30183		1.40384	0.18475		1.40384	0.20067	16436.3	0.04087	32871.1	0.03507
1.5072	0.29704		1.4191	0.18504		1.4191	0.19916	16436.3	0.04081	32871.1	0.03502
1.5229	0.29854		1.43436	0.18523		1.43436	0.19752	16436.3	0.04009	32871.2	0.03474
1.5386	0.30249		1.44962	0.18533		1.44962	0.19489	16436.3	0.03998	32871.2	0.03452
1.5543	0.29737		1.46488	0.18564		1.46488	0.19182	16436.3	0.03957	32871.2	0.03438
1.57	0.29347		1.48014	0.18618		1.48014	0.18943	16436.4	0.04046	32871.2	0.03429
1.5857	0.2958		1.4954	0.18624		1.4954	0.18695	16436.4	0.04058	32871.2	0.03466
1.6014	0.2952		1.51066	0.18674		1.51066	0.1862	16436.4	0.04085	32871.2	0.03469
1.6171	0.29211		1.52592	0.18684		1.52592	0.18406	16436.4	0.04048	32871.3	0.03473
1.6328	0.29201		1.54118	0.18713		1.54118	0.18252	16436.4	0.04	32871.3	0.03439
1.6485	0.28922		1.55643	0.18721		1.55643	0.17944	16436.4	0.03977	32871.3	0.03428
1.6642	0.28788		1.57169	0.18764		1.57169	0.17678	16436.5	0.03951	32871.3	0.03426
1.6799	0.29082		1.58695	0.18792		1.58695	0.17397	16436.5	0.04006	32871.3	0.03448
1.6956	0.28565		1.60221	0.18814		1.60221	0.17193	16436.5	0.04034	32871.3	0.03493
1.7113	0.2915		1.61747	0.18848		1.61747	0.17039	16436.5	0.04069	32871.4	0.03491
1.727	0.28457		1.63273	0.18869		1.63273	0.16855	16436.5	0.04012	32871.4	0.035
1.7427	0.29006		1.64799	0.18891		1.64799	0.16638	16436.5	0.03942	32871.4	0.03465
1.7584	0.28757		1.66325	0.18892		1.66325	0.16383	16436.5	0.03936	32871.4	0.03465
1.7741	0.28666		1.67851	0.18936		1.67851	0.16114	16436.6	0.03932	32871.4	0.03458
1.7898	0.28447		1.69377	0.18962		1.69377	0.15827	16436.6	0.03961	32871.4	0.03499
1.8055	0.28913		1.70903	0.1898		1.70903	0.15633	16436.6	0.03979	32871.4	0.0351
1.8212	0.2856		1.72429	0.19006		1.72429	0.15552	16436.6	0.04027	32871.5	0.0353
1.8369	0.28518		1.73954	0.19034		1.73954	0.15388	16436.6	0.0398	32871.5	0.03521
1.8526	0.28513		1.7548	0.19051		1.7548	0.15179	16436.7	0.03943	32871.5	0.0349
1.8683	0.28786		1.77006	0.19051		1.77006	0.1494	16436.7	0.03927	32871.5	0.03495
1.884	0.28844		1.78532	0.191		1.78532	0.14759	16436.7	0.03943	32871.5	0.03496
1.8997	0.2846		1.80058	0.19116		1.80058	0.14566	16436.7	0.04006	32871.5	0.03538
1.9154	0.29101		1.81584	0.19136		1.81584	0.14454	16436.7	0.04002	32871.6	0.0356
1.9311	0.2884		1.83364	0.19168		1.83364	0.14424	16436.7	0.0407	32871.6	0.03571
1.9468	0.28774		1.85145	0.19194		1.85145	0.14317	16436.7	0.03996	32871.6	0.03574
1.9625	0.2905		1.86925	0.19204		1.86925	0.14203	16436.8	0.04006	32871.6	0.03539
1.9782	0.29225		1.88705	0.19218		1.88705	0.14045	16436.8	0.03985	32871.6	0.03525
1.9939	0.29083		1.90485	0.19262		1.90485	0.13945	16436.8	0.04031	32871.6	0.03529
2.0096	0.29093		1.92265	0.19272		1.92265	0.13779	16436.8	0.04066	32871.6	0.03562
2.0253	0.28934		1.93791	0.19314		1.93791	0.13823	16436.8	0.04102	32871.7	0.03587
2.041	0.29569		1.95317	0.19331		1.95317	0.13818	16436.8	0.0411	32871.7	0.03592
2.0567	0.29518		1.96843	0.19366		1.96843	0.13813	16436.9	0.04057	32871.7	0.03565
2.0724	0.29313		1.98369	0.19373		1.98369	0.1371	16436.9	0.04036	32871.7	0.03551
2.0881	0.29526		1.99895	0.19383		1.99895	0.13625	16436.9	0.0399	32871.7	0.03542
2.1038	0.29699		2.01421	0.19424		2.01421	0.13542	16436.9	0.04097	32871.8	0.03552
2.1195	0.29409		2.02947	0.19446		2.02947	0.13511	16436.9	0.04133	32871.8	0.03616
2.1352	0.2964		2.04473	0.19477		2.04473	0.13563	16436.9	0.04158	32871.8	0.03625
2.1509	0.2976		2.05999	0.19507		2.05999	0.13615	16436.9	0.04128	32871.8	0.03652
2.1666	0.29423		2.07525	0.19532		2.07525	0.13618	16437	0.041	32871.8	0.03627
2.1823	0.29732		2.09051	0.19525		2.09051	0.13598	16437	0.04083	32871.8	0.03616
2.198	0.29728		2.10576	0.19567		2.10576	0.13587	16437	0.04072	32871.8	0.03605
2.2137	0.29969		2.12102	0.19578		2.12102	0.1356	16437	0.04137	32871.9	0.03621
2.2294	0.30254		2.13628	0.196		2.13628	0.13578	16437	0.04184	32871.9	0.03656
2.2451	0.30041		2.15154	0.19623		2.15154	0.13711	16437	0.042	32871.9	0.03676
2.2608	0.2969		2.1668	0.19638		2.1668	0.13769	16437.1	0.04178	32871.9	0.03674
2.2765	0.30064		2.18206	0.19655		2.18206	0.1378	16437.1	0.04108	32871.9	0.03649
2.2922	0.29819		2.19732	0.19654		2.19732	0.13805	16437.1	0.0411	32871.9	0.03645
2.3079	0.29793		2.21258	0.1967		2.21258	0.13768	16437.1	0.041	32871.9	0.03632
2.3236	0.29816		2.22784	0.19691		2.22784	0.13804	16437.1	0.04174	32872	0.03674
2.3393	0.3		2.2431	0.19721		2.2431	0.1375	16437.1	0.04186	32872	0.03689
2.355	0.30146		2.25836	0.1972		2.25836	0.13878	16437.1	0.04238	32872	0.03705
2.3707	0.29387		2.27362	0.19759		2.27362	0.13934	16437.2	0.04171	32872	0.03709
2.3864	0.30509		2.28887	0.19755		2.28887	0.13946	16437.2	0.04129	32872	0.03666
2.4021	0.30163		2.30413	0.19751		2.30413	0.13893	16437.2	0.04097	32872	0.03646
2.4178	0.29326		2.31939	0.19779		2.31939	0.13915	16437.2	0.04113	32872.1	0.03644
2.4335	0.30265		2.33465	0.19783		2.33465	0.13857	16437.2	0.04175	32872.1	0.03679
2.4492	0.29751		2.34991	0.19806		2.34991	0.13844	16437.2	0.04187	32872.1	0.03709
2.4649	0.30359		2.36517	0.19808		2.36517	0.13886	16437.3	0.04206	32872.1	0.0371
2.4806	0.30346		2.38043	0.19829		2.38043	0.1386	16437.3	0.04109	32872.1	0.03713
2.4963	0.30575		2.39569	0.19841		2.39569	0.13829	16437.3	0.04081	32872.1	0.03668
2.512	0.30467		2.41095	0.19832		2.41095	0.13802	16437.3	0.04041	32872.1	0.03661
2.5277	0.30615		2.42621	0.1985		2.42621	0.13784	16437.3	0.04065	32872.2	0.03654
2.5434	0.30557		2.44147	0.19867		2.44147	0.13761	16437.3	0.04113	32872.2	0.03703
2.5591	0.31443		2.45673	0.19867		2.45673	0.13668	16437.4	0.04114	32872.2	0.03706
2.5748	0.31207		2.47453	0.19877		2.47453	0.13693	16437.4	0.04113	32872.2	0.03733
2.5905	0.31122		2.49233	0.19901		2.49233	0.13681	16437.4	0.04065	32872.2	0.03711
2.6062	0.31296		2.51013	0.19881		2.51013	0.13612	16437.4	0.04022	32872.2	0.03676
2.6219	0.31534		2.52794	0.19896		2.52794	0.13595	16437.4	0.03989	32872.3	0.03664
2.6376	0.31691		2.54574	0.19905		2.54574	0.13574	16437.4	0.04024	32872.3	0.03662
2.6533	0.31869		2.56354	0.19915		2.56354	0.13545	16437.4	0.04089	32872.3	0.037
2.669	0.31624		2.5788	0.19927		2.5788	0.13558	16437.5	0.0408	32872.3	0.03698
2.6847	0.31988		2.59406	0.19934		2.59406	0.13569	16437.5	0.04073	32872.3	0.03702
2.7004	0.32004		2.60932	0.19944		2.60932	0.13496	16437.5	0.04034	32872.3	0.03672
2.7161	0.32184		2.62458	0.19945		2.62458	0.1352	16437.5	0.04028	32872.4	0.03658
2.7318	0.31822		2.63984	0.19956		2.63984	0.13479	16437.5	0.03989	32872.4	0.03629
2.7475	0.32073		2.65509	0.19966		2.65509	0.13515	16437.5	0.04074	32872.4	0.03634
2.7632	0.32342		2.67035	0.19991		2.67035	0.13419	16437.6	0.04086	32872.4	0.03649
2.7789	0.31962		2.68561	0.19983		2.68561	0.13476	16437.6	0.04107	32872.4	0.03666
2.7946	0.32136		2.70087	0.20017		2.70087	0.13439	16437.6	0.04084	32872.4	0.03667
2.8103	0.32069		2.71613	0.20013		2.71613	0.13368	16437.6	0.04033	32872.5	0.03639
2.826	0.31919		2.73139	0.20002		2.73139	0.13335	16437.6	0.04027	32872.5	0.03621
2.8417	0.32074		2.74665	0.20027		2.74665	0.13295	16437.6	0.04009	32872.5	0.03621
2.8574	0.3196		2.76191	0.20031		2.76191	0.13249	16437.6	0.04083	32872.5	0.03645
2.8731	0.32238		2.77717	0.20049		2.77717	0.13136	16437.7	0.04111	32872.5	0.03682
2.8888	0.3195		2.79243	0.20039		2.79243	0.13124	16437.7	0.04148	32872.5	0.03694
2.9045	0.31987		2.80769	0.20066		2.80769	0.13088	16437.7	0.04071	32872.5	0.03703
2.9202	0.32352		2.82295	0.20058		2.82295	0.1305	16437.7	0.04047	32872.6	0.03659
2.9359	0.31831		2.8382	0.20052		2.8382	0.13	16437.7	0.04017	32872.6	0.03652
2.9516	0.32253		2.85346	0.20058		2.85346	0.12994	16437.7	0.04061	32872.6	0.03638
2.9673	0.31804		2.86872	0.20072		2.86872	0.12963	16437.8	0.041	32872.6	0.03666
2.983	0.32476		2.88398	0.20071		2.88398	0.12784	16437.8	0.04139	32872.6	0.03669
2.9987	0.32203		2.89924	0.20064		2.89924	0.12824	16437.8	0.0415	32872.6	0.0367
3.0144	0.31945		2.9145	0.20095		2.9145	0.12813	16437.8	0.04081	32872.7	0.03652
3.0301	0.32378		2.92976	0.20057		2.92976	0.12757	16437.8	0.0403	32872.7	0.03637
3.0458	0.3209		2.94502	0.20064		2.94502	0.12788	16437.8	0.04013	32872.7	0.03647
3.0615	0.31376		2.96028	0.20069		2.96028	0.12738	16437.9	0.04036	32872.7	0.03635
3.0772	0.31534		2.97554	0.20081		2.97554	0.12782	16437.9	0.04117	32872.7	0.03663
3.0929	0.31695		2.9908	0.20088		2.9908	0.12636	16437.9	0.04112	32872.7	0.03659
3.1086	0.31413		3.0086	0.20074		3.0086	0.12658	16437.9	0.04124	32872.7	0.03672
3.1243	0.30293		3.0264	0.20104		3.0264	0.12602	16437.9	0.04053	32872.8	0.0367
3.14	0.30448		3.0442	0.20076		3.0442	0.1268	16437.9	0.04025	32872.8	0.03659
3.1557	0.30948		3.06201	0.20068		3.06201	0.12709	16438	0.03981	32872.8	0.0367
3.1714	0.29957		3.07981	0.20078		3.07981	0.12749	16438	0.04022	32872.8	0.03659
3.1871	0.30073		3.09761	0.20105		3.09761	0.12709	16438	0.04073	32872.8	0.03681
3.2028	0.30484		3.11287	0.20092		3.11287	0.12655	16438	0.04082	32872.8	0.03714
3.2185	0.29778		3.12813	0.20103		3.12813	0.12712	16438	0.0407	32872.9	0.03732
3.2342	0.30819		3.14339	0.20114		3.14339	0.12728	16438	0.03999	32872.9	0.03735
3.2499	0.30099		3.15865	0.20075		3.15865	0.12826	16438	0.03972	32872.9	0.03748
3.2656	0.29794		3.17391	0.20105		3.17391	0.12809	16438.1	0.03942	32872.9	0.0377
3.2813	0.30534		3.18917	0.2009		3.18917	0.12892	16438.1	0.04055	32872.9	0.03766
3.297	0.29016		3.20442	0.20123		3.20442	0.12813	16438.1	0.04083	32872.9	0.03806
3.3127	0.3012		3.21968	0.20091		3.21968	0.12836	16438.1	0.04109	32873	0.03819
3.3284	0.29542		3.23494	0.20118		3.23494	0.12884	16438.1	0.04084	32873	0.03857
3.3441	0.29964		3.2502	0.20119		3.2502	0.12917	16438.1	0.04044	32873	0.03849
3.3598	0.29956		3.26546	0.20092		3.26546	0.13032	16438.1	0.04027	32873	0.03875
3.3755	0.30137		3.28072	0.20111		3.28072	0.13082	16438.2	0.0404	32873	0.03891
3.3912	0.30313		3.29598	0.20128		3.29598	0.13144	16438.2	0.0411	32873	0.0389
3.4069	0.30879		3.31124	0.20154		3.31124	0.13159	16438.2	0.0417	32873	0.0392
3.4226	0.30056		3.3265	0.20125		3.3265	0.13241	16438.2	0.04184	32873.1	0.03939
3.4383	0.30814		3.34176	0.20167		3.34176	0.13342	16438.2	0.0415	32873.1	0.03953
3.454	0.31139		3.35702	0.20131		3.35702	0.13479	16438.2	0.04075	32873.1	0.03979
3.4697	0.30448		3.37228	0.20142		3.37228	0.13611	16438.3	0.04084	32873.1	0.04024
3.4854	0.31503		3.38753	0.20142		3.38753	0.13637	16438.3	0.04115	32873.1	0.04042
3.5011	0.3076		3.40279	0.20166		3.40279	0.13823	16438.3	0.04182	32873.1	0.04087
3.5168	0.31408		3.41805	0.20182		3.41805	0.1376	16438.3	0.04219	32873.2	0.04099
3.5325	0.31533		3.43331	0.20144		3.43331	0.13867	16438.3	0.0425	32873.2	0.04145
3.5482	0.31834		3.44857	0.2019		3.44857	0.13873	16438.3	0.04189	32873.2	0.0416
3.5639	0.31483		3.46383	0.20137		3.46383	0.13989	16438.4	0.04149	32873.2	0.04188
3.5796	0.31824		3.47909	0.20132		3.47909	0.14031	16438.4	0.04126	32873.2	0.04232
3.5953	0.32562		3.49435	0.20144		3.49435	0.14044	16438.4	0.04168	32873.2	0.04242
3.611	0.32861		3.50961	0.20163		3.50961	0.14184	16438.4	0.04254	32873.2	0.04285
3.6267	0.32469		3.52487	0.20161		3.52487	0.14058	16438.4	0.04267	32873.3	0.04327
3.6424	0.32355		3.54013	0.20144		3.54267	0.14071	16438.4	0.04281	32873.3	0.04346
3.6581	0.33277		3.55539	0.20168		3.56047	0.14095	16438.5	0.04193	32873.3	0.0437
3.6738	0.33025		3.57064	0.20104		3.57827	0.142	16438.5	0.0418	32873.3	0.04359
3.6895	0.32961		3.5859	0.20111		3.59608	0.14226	16438.5	0.04152	32873.3	0.04382
3.7052	0.34417		3.60116	0.20108		3.61388	0.14289	16438.5	0.04215	32873.3	0.04384
3.7209	0.33782		3.61642	0.20148		3.63168	0.14316	16438.5	0.04253	32873.4	0.04414
3.7366	0.34276		3.63168	0.20111		3.64694	0.14227	16438.5	0.04263	32873.4	0.04417
3.7523	0.34958		3.64948	0.20113		3.6622	0.14194	16438.5	0.0426	32873.4	0.04427
3.768	0.34681		3.66729	0.20131		3.67746	0.14161	16438.6	0.04199	32873.4	0.0441
3.7837	0.34904		3.68509	0.20063		3.69272	0.14336	16438.6	0.04159	32873.4	0.04405
3.7994	0.34991		3.70289	0.20075		3.70798	0.14288	16438.6	0.04128	32873.4	0.04424
3.8151	0.34719		3.72069	0.20073		3.72324	0.14301	16438.6	0.04197	32873.5	0.04421
3.8308	0.35234		3.7385	0.20114		3.7385	0.14401	16438.6	0.04239	32873.5	0.04434
3.8465	0.35051		3.75375	0.20068		3.75375	0.14196	16438.6	0.04237	32873.5	0.04396
3.8622	0.35249		3.76901	0.20078		3.76901	0.14196	16438.7	0.042	32873.5	0.04402
3.8779	0.35348		3.78427	0.20072		3.78427	0.14131	16438.7	0.04143	32873.5	0.0439
3.8936	0.35181		3.79953	0.2003		3.79953	0.14218	16438.7	0.04118	32873.5	0.04394
3.9093	0.36202		3.81479	0.20021		3.81479	0.14209	16438.7	0.04118	32873.6	0.04395
3.925	0.36139		3.83005	0.20037		3.83005	0.14245	16438.7	0.04164	32873.6	0.04376
3.9407	0.36128		3.84531	0.20066		3.84531	0.1417	16438.7	0.04199	32873.6	0.04368
3.9564	0.3701		3.86057	0.19993		3.86057	0.14017	16438.7	0.04202	32873.6	0.04349
3.9721	0.36158		3.87583	0.20047		3.87583	0.13878	16438.8	0.04175	32873.6	0.04343
3.9878	0.37191		3.89109	0.19992		3.89109	0.13855	16438.8	0.04104	32873.6	0.0434
4.0035	0.37737		3.90635	0.19957		3.90635	0.13935	16438.8	0.04108	32873.6	0.0433
4.0192	0.37477		3.92161	0.19972		3.92161	0.13837	16438.8	0.041	32873.7	0.04307
4.0349	0.38218		3.93686	0.19987		3.93686	0.13852	16438.8	0.04187	32873.7	0.04296
4.0506	0.37979		3.95212	0.20022		3.95212	0.13593	16438.8	0.04209	32873.7	0.04273
4.0663	0.38011		3.96738	0.19965		3.96738	0.13432	16438.9	0.04225	32873.7	0.0424
4.082	0.37661		3.98264	0.19987		3.98264	0.13316	16438.9	0.0417	32873.7	0.04234
4.0977	0.38495		3.9979	0.19977		3.9979	0.13404	16438.9	0.04132	32873.7	0.04209
4.1134	0.38064		4.01316	0.19936		4.01316	0.13462	16438.9	0.0412	32873.8	0.04199
4.1291	0.3895		4.02842	0.19934		4.02842	0.13459	16438.9	0.04146	32873.8	0.04171
4.1448	0.38683		4.04368	0.20016		4.04368	0.13462	16438.9	0.0421	32873.8	0.04155
4.1605	0.38569		4.05894	0.20002		4.05894	0.1336	16438.9	0.04258	32873.8	0.04127
4.1762	0.3851		4.0742	0.19989		4.0742	0.13254	16439	0.04262	32873.8	0.04097
4.1919	0.39251		4.08946	0.20048		4.08946	0.13251	16439	0.04194	32873.8	0.04092
4.2076	0.39101		4.10472	0.19999		4.10472	0.1337	16439	0.04156	32873.8	0.04076
4.2233	0.39465		4.11997	0.19983		4.11997	0.13409	16439	0.04128	32873.9	0.04087
4.239	0.39214		4.13523	0.2001		4.13523	0.13442	16439	0.04187	32873.9	0.04079
4.2547	0.39775		4.15049	0.20069		4.15049	0.13451	16439	0.04264	32873.9	0.04075
4.2704	0.39078		4.16575	0.20063		4.16575	0.13199	16439.1	0.04274	32873.9	0.04043
4.2861	0.39348		4.18355	0.2007		4.18355	0.1318	16439.1	0.0428	32873.9	0.04043
4.3018	0.40022		4.20136	0.20086		4.20136	0.13129	16439.1	0.04234	32873.9	0.04034
4.3175	0.39575		4.21916	0.20055		4.21916	0.13217	16439.1	0.04208	32873.9	0.04026
4.3332	0.40064		4.23696	0.20017		4.23696	0.13255	16439.1	0.04195	32874	0.04026
4.3489	0.39568		4.25476	0.20047		4.25476	0.13268	16439.1	0.04243	32874	0.04024
4.3646	0.40017		4.27257	0.20121		4.27257	0.13258	16439.2	0.04315	32874	0.04023
4.3803	0.39511		4.28783	0.20088		4.28783	0.13106	16439.2	0.04332	32874	0.04007
4.396	0.39547		4.30308	0.20125		4.30308	0.13047	16439.2	0.04297	32874	0.04025
4.4117	0.39889		4.31834	0.20123		4.31834	0.13001	16439.2	0.04238	32874.1	0.04018
4.4274	0.40239		4.3336	0.2008		4.3336	0.13173	16439.2	0.04196	32874.1	0.04022
4.4431	0.4019		4.34886	0.20055		4.34886	0.13171	16439.2	0.04177	32874.1	0.04024
4.4588	0.40274		4.36412	0.20079		4.36412	0.1322	16439.2	0.04277	32874.1	0.04008
4.4745	0.40604		4.37938	0.20161		4.37938	0.13158	16439.3	0.04292	32874.1	0.04022
4.4902	0.40445		4.39464	0.20128		4.39464	0.13054	16439.3	0.04315	32874.1	0.04008
4.5059	0.39763		4.4099	0.20157		4.4099	0.12959	16439.3	0.04279	32874.1	0.04027
4.5216	0.40152		4.42516	0.2016		4.42516	0.12891	16439.3	0.04232	32874.2	0.04014
4.5373	0.40327		4.44042	0.20128		4.44042	0.13009	16439.3	0.0423	32874.2	0.04011
4.553	0.40557		4.45568	0.20084		4.45568	0.12996	16439.3	0.04204	32874.2	0.03999
4.5687	0.39572		4.47094	0.20161		4.47094	0.13005	16439.4	0.04278	32874.2	0.04002
4.5844	0.40122		4.48619	0.2021		4.48619	0.1294	16439.4	0.04312	32874.2	0.04009
4.6001	0.39737		4.50145	0.20194		4.50145	0.12812	16439.4	0.04309	32874.2	0.04005
4.6158	0.39294		4.51671	0.20265		4.51671	0.1274	16439.4	0.04256	32874.3	0.04012
4.6315	0.39294		4.53197	0.20221		4.53197	0.12658	16439.4	0.04202	32874.3	0.03991
4.6472	0.39037		4.54723	0.20212		4.54723	0.12764	16439.4	0.04192	32874.3	0.04014
4.6629	0.38898		4.56249	0.2018		4.56249	0.12748	16439.4	0.04217	32874.3	0.03993
4.6786	0.38874		4.57775	0.20259		4.57775	0.12736	16439.5	0.04262	32874.3	0.04008
4.6943	0.37946		4.59301	0.20312		4.59301	0.12611	16439.5	0.04286	32874.3	0.04006
4.71	0.3829		4.60827	0.20317		4.60827	0.12492	16439.5	0.0427	32874.3	0.04003
4.7257	0.38678		4.62353	0.20374		4.62353	0.12401	16439.5	0.04213	32874.4	0.04018
4.7414	0.38121		4.63879	0.2036		4.63879	0.12364	16439.5	0.04173	32874.4	0.03993
4.7571	0.38331		4.65405	0.20354		4.65405	0.12447	16439.6	0.04171	32874.4	0.03993
4.7728	0.3787		4.6693	0.2034		4.6693	0.12447	16439.6	0.04173	32874.4	0.03986
4.7885	0.38132		4.68456	0.2044		4.68456	0.12443	16439.6	0.04266	32874.4	0.03992
4.8042	0.38538		4.69982	0.20448		4.69982	0.12298	16439.6	0.04252	32874.4	0.03996
4.8199	0.37121		4.71508	0.20515		4.71763	0.12158	16439.6	0.0425	32874.5	0.03994
4.8356	0.38608		4.73034	0.20558		4.73543	0.12044	16439.6	0.04168	32874.5	0.03995
4.8513	0.37909		4.7456	0.20518		4.75323	0.12145	16439.6	0.04166	32874.5	0.03973
4.867	0.38277		4.76086	0.20554		4.77103	0.12277	16439.7	0.04158	32874.5	0.0396
4.8827	0.39056		4.77612	0.20523		4.78883	0.12413	16439.7	0.04211	32874.5	0.03954
4.8984	0.38619		4.79138	0.2065		4.80664	0.12389	16439.7	0.04252	32874.5	0.03975
4.9141	0.39303		4.80664	0.20646		4.8219	0.12309	16439.7	0.04268	32874.5	0.03963
4.9298	0.39018		4.82444	0.20704		4.83716	0.12202	16439.7	0.04257	32874.6	0.03977
4.9455	0.39306		4.84224	0.20792		4.85241	0.12165	16439.7	0.0422	32874.6	0.03964
4.9612	0.38924		4.86004	0.20739		4.86767	0.12241	16439.8	0.04201	32874.6	0.03956
4.9769	0.39023		4.87785	0.20749		4.88293	0.12355	16439.8	0.0417	32874.6	0.03946
4.9926	0.3884		4.89565	0.20779		4.89819	0.12418	16439.8	0.04266	32874.6	0.03945
5.0083	0.39673		4.91345	0.20848		4.91345	0.12414	16439.8	0.04307	32874.7	0.03977
5.024	0.39823		4.92871	0.20853		4.92871	0.12308	16439.8	0.04324	32874.7	0.03967
5.0397	0.39249		4.94397	0.20972		4.94397	0.1222	16439.8	0.04297	32874.7	0.03985
5.0554	0.40281		4.95923	0.20987		4.95923	0.12167	16439.8	0.0427	32874.7	0.0397
5.0711	0.40037		4.97449	0.20988		4.97449	0.12345	16439.9	0.04272	32874.7	0.03967
5.0868	0.40537		4.98975	0.21002		4.98975	0.12439	16439.9	0.04284	32874.7	0.03956
5.1025	0.40896		5.00501	0.21007		5.00501	0.12492	16439.9	0.04337	32874.7	0.03965
5.1182	0.41037		5.02027	0.21103		5.02027	0.12508	16439.9	0.04383	32874.8	0.03985
5.1339	0.41085		5.03552	0.21083		5.03552	0.12413	16439.9	0.04392	32874.8	0.03994
5.1496	0.41485		5.05078	0.21178		5.05078	0.12345	16439.9	0.04373	32874.8	0.04002
5.1653	0.41397		5.06604	0.21252		5.06604	0.12338	16439.9	0.04321	32874.8	0.03998
5.181	0.41457		5.0813	0.21238		5.0813	0.12485	16440	0.0433	32874.8	0.04009
5.1967	0.41327		5.09656	0.21257		5.09656	0.12566	16440	0.04334	32874.8	0.03992
5.2124	0.41543		5.11182	0.2133		5.11182	0.12615	16440	0.04419	32874.8	0.04008
5.2281	0.41887		5.12708	0.21358		5.12708	0.1253	16440	0.04452	32874.9	0.0401
5.2438	0.4145		5.14234	0.21346		5.14234	0.12461	16440	0.04491	32874.9	0.04005
5.2595	0.41915		5.1576	0.2147		5.1576	0.12368	16440	0.04424	32874.9	0.04021
5.2752	0.41225		5.17286	0.21472		5.17286	0.12367	16440.1	0.04408	32874.9	0.04002
5.2909	0.41083		5.18812	0.21489		5.18812	0.12447	16440.1	0.0441	32874.9	0.04001
5.3066	0.41749		5.20338	0.21474		5.20338	0.12498	16440.1	0.04426	32874.9	0.03971
5.3223	0.40595		5.21863	0.2154		5.21863	0.12506	16440.1	0.04481	32875	0.03977
5.338	0.41082		5.23389	0.21554		5.23389	0.12454	16440.1	0.04506	32875	0.0398
5.3537	0.40528		5.24915	0.21558		5.24915	0.12339	16440.1	0.04521	32875	0.03985
5.3694	0.41057		5.26441	0.21636		5.26441	0.12304	16440.2	0.04454	32875	0.03972
5.3851	0.41116		5.27967	0.21626		5.27967	0.12299	16440.2	0.04425	32875	0.03952
5.4008	0.41352		5.29493	0.21624		5.29493	0.12399	16440.2	0.04403	32875	0.03937
5.4165	0.41329		5.31019	0.21609		5.31019	0.12445	16440.2	0.04458	32875	0.03915
5.4322	0.41993		5.32545	0.21681		5.32545	0.12419	16440.2	0.04498	32875.1	0.03934
5.4479	0.41189		5.34071	0.21664		5.34071	0.12311	16440.2	0.04511	32875.1	0.03921
5.4636	0.42105		5.35851	0.21679		5.35851	0.1221	16440.3	0.04498	32875.1	0.0393
5.4793	0.42743		5.37631	0.21752		5.37631	0.12172	16440.3	0.0445	32875.1	0.03902
5.495	0.42034		5.39411	0.2173		5.39411	0.12184	16440.3	0.04413	32875.1	0.03876
5.5107	0.41728		5.41192	0.21698		5.41192	0.12253	16440.3	0.04396	32875.1	0.03861
5.5264	0.42717		5.42972	0.21705		5.42972	0.12284	16440.3	0.04418	32875.2	0.03859
5.5421	0.42591		5.44752	0.21767		5.44752	0.12254	16440.3	0.04438	32875.2	0.03892
5.5578	0.41701		5.46278	0.21692		5.46278	0.12145	16440.3	0.04418	32875.2	0.03901
5.5735	0.42047		5.47804	0.21753		5.47804	0.12061	16440.4	0.04403	32875.2	0.03912
5.5892	0.4252		5.4933	0.21824		5.4933	0.12019	16440.4	0.04337	32875.2	0.039
5.6049	0.41745		5.50856	0.21771		5.50856	0.1207	16440.4	0.04302	32875.2	0.03901
5.6206	0.4231		5.52382	0.21761		5.52382	0.12125	16440.4	0.04307	32875.3	0.03891
5.6363	0.41841		5.53908	0.21743		5.53908	0.12165	16440.4	0.04382	32875.3	0.03897
5.652	0.42369		5.55434	0.21788		5.55434	0.12122	16440.4	0.04371	32875.3	0.03927
5.6677	0.42419		5.5696	0.2175		5.5696	0.12057	16440.5	0.04379	32875.3	0.03946
5.6834	0.42114		5.58485	0.21752		5.58485	0.11954	16440.5	0.04344	32875.3	0.03964
5.6991	0.42776		5.60011	0.21829		5.60011	0.11951	16440.5	0.04302	32875.3	0.03938
5.7148	0.42494		5.61537	0.21789		5.61537	0.1201	16440.5	0.04297	32875.4	0.03943
5.7305	0.42129		5.63063	0.21696		5.63063	0.12084	16440.5	0.04277	32875.4	0.03919
5.7462	0.42987		5.64589	0.21718		5.64589	0.12099	16440.5	0.04351	32875.4	0.03943
5.7619	0.43114		5.66115	0.21698		5.66115	0.12062	16440.5	0.04355	32875.4	0.0397
5.7776	0.42165		5.67641	0.21619		5.67641	0.11959	16440.6	0.04371	32875.4	0.03984
5.7933	0.42582		5.69167	0.21642		5.69167	0.11892	16440.6	0.04319	32875.4	0.03996
5.809	0.42406		5.70693	0.21654		5.70693	0.11888	16440.6	0.04284	32875.4	0.03975
5.8247	0.42483		5.72219	0.21566		5.72219	0.11967	16440.6	0.04275	32875.5	0.03967
5.8404	0.42482		5.73745	0.21493		5.73745	0.1201	16440.6	0.04319	32875.5	0.03942
5.8561	0.43249		5.75271	0.21464		5.75271	0.12005	16440.6	0.0436	32875.5	0.03964
5.8718	0.43086		5.76796	0.21425		5.76796	0.11946	16440.7	0.04401	32875.5	0.03976
5.8875	0.42165		5.78322	0.2134		5.78322	0.11862	16440.7	0.04402	32875.5	0.03994
5.9032	0.43655		5.79848	0.21333		5.79848	0.11821	16440.7	0.04352	32875.5	0.03986
5.9189	0.42691		5.81374	0.21361		5.81374	0.11804	16440.7	0.04326	32875.6	0.0395
5.9346	0.42286		5.829	0.21246		5.829	0.11887	16440.7	0.04321	32875.6	0.03939
5.9503	0.43045		5.84426	0.21168		5.84426	0.11912	16440.7	0.0435	32875.6	0.03922
5.966	0.42775		5.85952	0.21149		5.85952	0.11888	16440.8	0.04415	32875.6	0.0394
5.9817	0.43325		5.87478	0.21056		5.87478	0.11784	16440.8	0.04415	32875.6	0.0394
5.9974	0.43732		5.89004	0.20996		5.89258	0.11677	16440.8	0.04444	32875.6	0.03946
6.0131	0.4355		5.9053	0.20996		5.91038	0.11633	16440.8	0.04383	32875.6	0.03938
6.0288	0.43058		5.92056	0.2095		5.92819	0.1165	16440.8	0.0438	32875.7	0.03903
6.0445	0.43461		5.93582	0.20862		5.94599	0.11703	16440.8	0.0437	32875.7	0.03872
6.0602	0.43208		5.95107	0.20774		5.96379	0.11759	16440.9	0.04427	32875.7	0.03854
6.0759	0.43516		5.96633	0.20728		5.98159	0.11722	16440.9	0.04471	32875.7	0.03863
6.0916	0.44		5.98159	0.2064		5.99685	0.11644	16440.9	0.04479	32875.7	0.03854
6.1073	0.44047		5.99939	0.20567		6.01211	0.11577	16440.9	0.04478	32875.7	0.03866
6.123	0.4388		6.0172	0.20583		6.02737	0.1157	16440.9	0.04443	32875.8	0.03835
6.1387	0.44231		6.035	0.20519		6.04263	0.11595	16440.9	0.04435	32875.8	0.03816
6.1544	0.44626		6.0528	0.20398		6.05789	0.11666	16440.9	0.04415	32875.8	0.03779
6.1701	0.44238		6.0706	0.20345		6.07315	0.11682	16441	0.04491	32875.8	0.03771
6.1858	0.44502		6.08841	0.20262		6.08841	0.11664	16441	0.04508	32875.8	0.03779
6.2015	0.44318		6.10367	0.20141		6.10367	0.11555	16441	0.04524	32875.8	0.03765
6.2172	0.44598		6.11893	0.2011		6.11893	0.11496	16441	0.04495	32875.9	0.03769
6.2329	0.44607		6.13418	0.20103		6.13418	0.11517	16441	0.04462	32875.9	0.03741
6.2486	0.44482		6.14944	0.20051		6.14944	0.11593	16441	0.04456	32875.9	0.03729
6.2643	0.44477		6.1647	0.19955		6.1647	0.1167	16441	0.04445	32875.9	0.03709
6.28	0.45089		6.17996	0.19904		6.17996	0.11695	16441.1	0.04485	32875.9	0.03731
6.2957	0.45137		6.19522	0.19831		6.19522	0.11693	16441.1	0.04514	32875.9	0.03753
6.3114	0.44676		6.21048	0.19737		6.21048	0.11614	16441.1	0.04496	32875.9	0.03783
6.3271	0.45133		6.22574	0.19713		6.22574	0.11553	16441.1	0.04488	32876	0.03784
6.3428	0.45166		6.241	0.19718		6.241	0.11573	16441.1	0.04448	32876	0.03768
6.3585	0.45614		6.25626	0.19663		6.25626	0.11667	16441.1	0.04482	32876	0.03764
6.3742	0.45127		6.27152	0.19571		6.27152	0.11714	16441.2	0.04478	32876	0.03745
6.3899	0.45132		6.28678	0.19553		6.28678	0.11756	16441.2	0.04527	32876	0.03765
6.4056	0.4562		6.30204	0.19471		6.30204	0.11705	16441.2	0.04561	32876	0.03772
6.4213	0.45132		6.31729	0.19394		6.31729	0.11637	16441.2	0.0456	32876.1	0.03788
6.437	0.45646		6.33255	0.19392		6.33255	0.11611	16441.2	0.04483	32876.1	0.03801
6.4527	0.45579		6.34781	0.19388		6.34781	0.11646	16441.2	0.04485	32876.1	0.03771
6.4684	0.45196		6.36307	0.19371		6.36307	0.11742	16441.3	0.04499	32876.1	0.03766
6.4841	0.45758		6.37833	0.19292		6.37833	0.11782	16441.3	0.04504	32876.1	0.03742
6.4998	0.45541		6.39359	0.19318		6.39359	0.11787	16441.3	0.04556	32876.1	0.03764
6.5155	0.45957		6.40885	0.19257		6.40885	0.11715	16441.3	0.0456	32876.1	0.03776
6.5312	0.45361		6.42411	0.19174		6.42411	0.11616	16441.3	0.04581	32876.2	0.03796
6.5469	0.45821		6.43937	0.19234		6.43937	0.11595	16441.3	0.045	32876.2	0.03793
6.5626	0.46379		6.45463	0.19203		6.45463	0.11633	16441.4	0.04508	32876.2	0.0376
6.5783	0.46357		6.46989	0.19167		6.46989	0.1172	16441.4	0.04519	32876.2	0.03746
6.594	0.46768		6.48515	0.19155		6.48515	0.1176	16441.4	0.04553	32876.2	0.03733
6.6097	0.46462		6.5004	0.19153		6.5004	0.11743	16441.4	0.04593	32876.2	0.03751
6.6254	0.45942		6.51566	0.19086		6.51566	0.11617	16441.4	0.04619	32876.3	0.03754
6.6411	0.46612		6.53347	0.19027		6.53347	0.11523	16441.4	0.04585	32876.3	0.03781
6.6568	0.46254		6.55127	0.19072		6.55127	0.11501	16441.4	0.0455	32876.3	0.03765
6.6725	0.46515		6.56907	0.19052		6.56907	0.11527	16441.5	0.04522	32876.3	0.0374
6.6882	0.45623		6.58687	0.19032		6.58687	0.11582	16441.5	0.0452	32876.3	0.03708
6.7039	0.45714		6.60468	0.19042		6.60468	0.11602	16441.5	0.04581	32876.3	0.03697
6.7196	0.45799		6.62248	0.1908		6.62248	0.11574	16441.5	0.04618	32876.4	0.03721
6.7353	0.45759		6.63774	0.19021		6.63774	0.11415	16441.5	0.04598	32876.4	0.03727
6.751	0.46237		6.653	0.18964		6.653	0.11342	16441.5	0.04576	32876.4	0.03738
6.7667	0.45945		6.66826	0.19003		6.66826	0.1132	16441.6	0.0452	32876.4	0.03714
6.7824	0.46065		6.68351	0.18931		6.68351	0.11369	16441.6	0.04539	32876.4	0.03694
6.7981	0.45951		6.69877	0.18912		6.69877	0.11409	16441.6	0.04537	32876.4	0.03659
6.8138	0.45635		6.71403	0.18919		6.71403	0.11416	16441.6	0.04616	32876.5	0.03656
6.8295	0.45981		6.72929	0.18939		6.72929	0.11377	16441.6	0.04657	32876.5	0.03669
6.8452	0.46206		6.74455	0.18901		6.74455	0.11273	16441.6	0.04662	32876.5	0.03684
6.8609	0.46858		6.75981	0.18874		6.75981	0.11202	16441.6	0.04637	32876.5	0.03686
6.8766	0.46225		6.77507	0.18902		6.77507	0.11213	16441.7	0.04596	32876.5	0.03661
6.8923	0.4641		6.79033	0.18866		6.79033	0.11297	16441.7	0.04616	32876.5	0.03649
6.908	0.47921		6.80559	0.18845		6.80559	0.11337	16441.7	0.04624	32876.5	0.03621
6.9237	0.46568		6.82085	0.18866		6.82085	0.11356	16441.7	0.04689	32876.6	0.03632
6.9394	0.47732		6.83611	0.18871		6.83611	0.11309	16441.7	0.04715	32876.6	0.03639
6.9551	0.47667		6.85137	0.18822		6.85137	0.11218	16441.7	0.04733	32876.6	0.03655
6.9708	0.47279		6.86662	0.18846		6.86662	0.11187	16441.8	0.04664	32876.6	0.03659
6.9865	0.47924		6.88188	0.18853		6.88188	0.11218	16441.8	0.04651	32876.6	0.03639
7.0022	0.47161		6.89714	0.18829		6.89714	0.11332	16441.8	0.04678	32876.6	0.03631
7.0179	0.47437		6.9124	0.18817		6.9124	0.11361	16441.8	0.04684	32876.6	0.03616
7.0336	0.48525		6.92766	0.1885		6.92766	0.11357	16441.8	0.04753	32876.7	0.0364
7.0493	0.47997		6.94292	0.18867		6.94292	0.11288	16441.8	0.04768	32876.7	0.0364
7.065	0.47404		6.95818	0.18808		6.95818	0.11181	16441.8	0.04786	32876.7	0.03671
7.0807	0.47645		6.97344	0.18838		6.97344	0.11149	16441.9	0.04717	32876.7	0.03669
7.0964	0.48568		6.9887	0.18862		6.9887	0.11151	16441.9	0.04683	32876.7	0.03655
7.1121	0.48204		7.00396	0.18821		7.00396	0.11257	16441.9	0.04709	32876.7	0.03643
7.1278	0.47721		7.01922	0.18818		7.01922	0.11277	16441.9	0.04729	32876.8	0.03642
7.1435	0.49573		7.03448	0.18896		7.03448	0.11256	16441.9	0.0478	32876.8	0.03661
7.1592	0.49265		7.04973	0.18885		7.04973	0.11151	16441.9	0.04769	32876.8	0.03671
7.1749	0.48783		7.06499	0.1884		7.06754	0.11065	16442	0.04756	32876.8	0.03691
7.1906	0.49678		7.08025	0.18897		7.08534	0.11029	16442	0.04681	32876.8	0.037
7.2063	0.49801		7.09551	0.18885		7.10314	0.11049	16442	0.04662	32876.8	0.03674
7.222	0.50317		7.11077	0.18867		7.12094	0.11145	16442	0.04635	32876.8	0.03661
7.2377	0.49296		7.12603	0.18868		7.13875	0.11197	16442	0.04712	32876.9	0.03653
7.2534	0.50511		7.14129	0.18897		7.15655	0.11181	16442	0.04719	32876.9	0.03675
7.2691	0.50969		7.15655	0.18881		7.17181	0.11052	16442.1	0.04691	32876.9	0.03679
7.2848	0.51345		7.17435	0.18812		7.18707	0.10993	16442.1	0.04669	32876.9	0.03698
7.3005	0.51145		7.19215	0.18848		7.20233	0.10984	16442.1	0.0461	32876.9	0.03682
7.3162	0.52029		7.20996	0.1883		7.21759	0.11064	16442.1	0.04592	32877	0.03675
7.3319	0.51896		7.22776	0.18783		7.23284	0.11143	16442.1	0.04585	32877	0.03651
7.3476	0.52084		7.24556	0.18789		7.2481	0.11169	16442.1	0.04623	32877	0.03647
7.3633	0.52866		7.26336	0.18809		7.26336	0.11113	16442.1	0.04623	32877	0.03669
7.379	0.52814		7.27862	0.18753		7.27862	0.10993	16442.2	0.04583	32877	0.03671
7.3947	0.53273		7.29388	0.1871		7.29388	0.10919	16442.2	0.04557	32877	0.03684
7.4104	0.53768		7.30914	0.18741		7.30914	0.10896	16442.2	0.04488	32877	0.03661
7.4261	0.53524		7.3244	0.18692		7.3244	0.10973	16442.2	0.04476	32877.1	0.03642
7.4418	0.53033		7.33966	0.18668		7.33966	0.11066	16442.2	0.04456	32877.1	0.03593
7.4575	0.52744		7.35492	0.18679		7.35492	0.1106	16442.2	0.04514	32877.1	0.03584
7.4732	0.54235		7.37018	0.18692		7.37018	0.11011	16442.3	0.04517	32877.1	0.03592
7.4889	0.53313		7.38544	0.18633		7.38544	0.10871	16442.3	0.04504	32877.1	0.03621
7.5046	0.54271		7.4007	0.18599		7.4007	0.10803	16442.3	0.04453	32877.1	0.03624
7.5203	0.55774		7.41595	0.18611		7.41595	0.10811	16442.3	0.04382	32877.2	0.03612
7.536	0.55089		7.43121	0.18545		7.43121	0.1096	16442.3	0.04421	32877.2	0.03595
7.5517	0.56391		7.44647	0.18527		7.44647	0.11045	16442.3	0.04428	32877.2	0.03571
7.5674	0.56344		7.46173	0.18512		7.46173	0.11051	16442.3	0.04498	32877.2	0.03591
7.5831	0.55444		7.47699	0.18524		7.47699	0.10999	16442.4	0.04509	32877.2	0.03595
7.5988	0.56403		7.49225	0.18447		7.49225	0.10939	16442.4	0.04525	32877.2	0.03625
7.6145	0.57162		7.50751	0.18425		7.50751	0.10945	16442.4	0.04448	32877.2	0.03632
7.6302	0.56406		7.52277	0.18429		7.52277	0.10986	16442.4	0.04409	32877.3	0.03604
7.6459	0.56829		7.53803	0.18349		7.53803	0.11162	16442.4	0.04431	32877.3	0.03595
7.6616	0.57282		7.55329	0.18298		7.55329	0.11228	16442.5	0.04461	32877.3	0.03583
7.6773	0.56695		7.56855	0.18322		7.56855	0.11254	16442.5	0.04513	32877.3	0.03591
7.693	0.56859		7.58381	0.1829		7.58381	0.11182	16442.5	0.04528	32877.3	0.03612
7.7087	0.57842		7.59906	0.18181		7.60161	0.11113	16442.5	0.04521	32877.3	0.03627
7.7244	0.5703		7.61432	0.18223		7.61941	0.11119	16442.5	0.04445	32877.4	0.03633
7.7401	0.57096		7.62958	0.18179		7.63721	0.11187	16442.5	0.04443	32877.4	0.03612
7.7558	0.57046		7.64484	0.18109		7.65501	0.11326	16442.5	0.04449	32877.4	0.03593
7.7715	0.56944		7.6601	0.18096		7.67282	0.11401	16442.6	0.04505	32877.4	0.03585
7.7872	0.57065		7.67536	0.18102		7.69062	0.11348	16442.6	0.04562	32877.4	0.03602
7.8029	0.56519		7.69062	0.18092		7.70588	0.11269	16442.6	0.04559	32877.4	0.03607
7.8186	0.57089		7.70842	0.18007		7.72114	0.11214	16442.6	0.04557	32877.5	0.03642
7.8343	0.56779		7.72622	0.18017		7.7364	0.11209	16442.6	0.045	32877.5	0.03629
7.85	0.56888		7.74403	0.18006		7.75166	0.1128	16442.6	0.04487	32877.5	0.03624
7.8657	0.56685		7.76183	0.17933		7.76692	0.11409	16442.7	0.04475	32877.5	0.03604
7.8814	0.56255		7.77963	0.1792		7.78217	0.11454	16442.7	0.04552	32877.5	0.03601
7.8971	0.56951		7.79743	0.17948		7.79743	0.11438	16442.7	0.04571	32877.5	0.03617
7.9128	0.56258		7.81269	0.17886		7.81269	0.11299	16442.7	0.04557	32877.5	0.03637
7.9285	0.5611		7.82795	0.17819		7.82795	0.1129	16442.7	0.04529	32877.6	0.03638
7.9442	0.56173		7.84321	0.17838		7.84321	0.11325	16442.7	0.04482	32877.6	0.0363
7.9599	0.56516		7.85847	0.1779		7.85847	0.11433	16442.7	0.04492	32877.6	0.03611
7.9756	0.56268		7.87373	0.17762		7.87373	0.1157	16442.8	0.04488	32877.6	0.03581
7.9913	0.56133		7.88899	0.17726		7.88899	0.11597	16442.8	0.04577	32877.6	0.03581
8.007	0.56647		7.90425	0.17745		7.90425	0.11592	16442.8	0.04585	32877.6	0.03587
8.0227	0.55809		7.91951	0.17722		7.91951	0.11488	16442.8	0.04597	32877.7	0.03613
8.0384	0.5508		7.93477	0.17653		7.93477	0.1141	16442.8	0.04546	32877.7	0.03615
8.0541	0.56521		7.95003	0.17652		7.95003	0.11416	16442.8	0.045	32877.7	0.03598
8.0698	0.55678		7.96528	0.17629		7.96528	0.11567	16442.8	0.04542	32877.7	0.03591
8.0855	0.54909		7.98054	0.1755		7.98054	0.1164	16442.9	0.04545	32877.7	0.03567
8.1012	0.54958		7.9958	0.17553		7.9958	0.11647	16442.9	0.04586	32877.7	0.03569
8.1169	0.5485		8.01106	0.17557		8.01106	0.11547	16442.9	0.04607	32877.7	0.03574
8.1326	0.55442		8.02632	0.17461		8.02632	0.11424	16442.9	0.0459	32877.8	0.0358
8.1483	0.55273		8.04158	0.17468		8.04158	0.1138	16442.9	0.04537	32877.8	0.03587
8.164	0.55152		8.05684	0.17447		8.05684	0.1139	16442.9	0.04525	32877.8	0.03554
8.1797	0.55119		8.0721	0.17404		8.0721	0.11504	16443	0.04576	32877.8	0.03531
8.1954	0.54882		8.08736	0.17366		8.08736	0.11591	16443	0.04581	32877.8	0.03509
8.2111	0.5472		8.10262	0.1734		8.10262	0.11543	16443	0.04656	32877.8	0.03523
8.2268	0.54287		8.11788	0.17377		8.11788	0.11478	16443	0.04677	32877.9	0.0353
8.2425	0.55055		8.13313	0.17284		8.13314	0.11331	16443	0.04704	32877.9	0.03586
8.2582	0.54528		8.14839	0.17262		8.14839	0.11325	16443	0.04624	32877.9	0.03593
8.2739	0.55001		8.16365	0.17255		8.16365	0.11369	16443.1	0.04618	32877.9	0.03588
8.2896	0.5507		8.17891	0.17174		8.17891	0.11558	16443.1	0.04648	32877.9	0.03576
8.3053	0.54619		8.19417	0.17113		8.19417	0.11636	16443.1	0.04677	32877.9	0.0358
8.321	0.54728		8.20943	0.17138		8.20943	0.11623	16443.1	0.04743	32877.9	0.03601
8.3367	0.54394		8.22469	0.17127		8.22469	0.11516	16443.1	0.04735	32878	0.03621
8.3524	0.54075		8.23995	0.17039		8.24249	0.11427	16443.1	0.04739	32878	0.03655
8.3681	0.53597		8.25521	0.17079		8.26029	0.11436	16443.2	0.04685	32878	0.0366
8.3838	0.53987		8.27047	0.17027		8.2781	0.11498	16443.2	0.04682	32878	0.03645
8.3995	0.54181		8.28573	0.16988		8.2959	0.11655	16443.2	0.04673	32878	0.03636
8.4152	0.53488		8.30099	0.1696		8.3137	0.11705	16443.2	0.04769	32878	0.03636
8.4309	0.53711		8.31625	0.16956		8.3315	0.11695	16443.2	0.04795	32878.1	0.03656
8.4466	0.54385		8.3315	0.16961		8.34676	0.11574	16443.2	0.04772	32878.1	0.03685
8.4623	0.54004		8.34931	0.16873		8.36202	0.11529	16443.2	0.04753	32878.1	0.03707
8.478	0.53866		8.36711	0.16908		8.37728	0.11538	16443.3	0.04706	32878.1	0.03716
8.4937	0.52281		8.38491	0.16861		8.39254	0.11647	16443.3	0.04703	32878.1	0.03708
8.5094	0.53302		8.40271	0.16814		8.4078	0.11787	16443.3	0.04716	32878.1	0.03693
8.5251	0.53832		8.42052	0.16813		8.42306	0.11818	16443.3	0.04784	32878.2	0.03688
8.5408	0.53381		8.43832	0.16829		8.43832	0.11767	16443.3	0.04796	32878.2	0.03713
8.5565	0.54273		8.45358	0.1681		8.45358	0.11658	16443.3	0.04765	32878.2	0.03735
8.5722	0.53159		8.46884	0.16783		8.46884	0.11609	16443.4	0.04741	32878.2	0.03755
8.5879	0.53215		8.4841	0.16794		8.4841	0.11662	16443.4	0.04678	32878.2	0.03744
8.6036	0.53403		8.49936	0.16775		8.49935	0.11791	16443.4	0.04688	32878.2	0.03749
8.6193	0.53224		8.51461	0.16748		8.51461	0.11944	16443.4	0.0468	32878.3	0.03712
8.635	0.53189		8.52987	0.16715		8.52987	0.1196	16443.4	0.04737	32878.3	0.03722
8.6507	0.53747		8.54513	0.16759		8.54513	0.11911	16443.4	0.04744	32878.3	0.03731
8.6664	0.54153		8.56039	0.16718		8.56039	0.11799	16443.4	0.04728	32878.3	0.03757
8.6821	0.53932		8.57565	0.16699		8.57565	0.11775	16443.5	0.0466	32878.3	0.03757
8.6978	0.53712		8.59091	0.16704		8.59091	0.11828	16443.5	0.04624	32878.3	0.03754
8.7135	0.54506		8.60617	0.16686		8.60617	0.12013	16443.5	0.04655	32878.3	0.0372
8.7292	0.54123		8.62143	0.16644		8.62143	0.12127	16443.5	0.04658	32878.4	0.03703
8.7449	0.53589		8.63669	0.16634		8.63669	0.1211	16443.5	0.04718	32878.4	0.03705
8.7606	0.54341		8.65195	0.16636		8.65195	0.12022	16443.5	0.047	32878.4	0.03711
8.7763	0.54361		8.66721	0.16578		8.66721	0.11882	16443.6	0.04709	32878.4	0.03729
8.792	0.53765		8.68246	0.16563		8.68246	0.11897	16443.6	0.04603	32878.4	0.03721
8.8077	0.53844		8.69772	0.16549		8.69772	0.11889	16443.6	0.04578	32878.4	0.03698
8.8234	0.54892		8.71298	0.16549		8.71298	0.12054	16443.6	0.04604	32878.5	0.03667
8.8391	0.54462		8.72824	0.16479		8.72824	0.12131	16443.6	0.04635	32878.5	0.0365
8.8548	0.55257		8.7435	0.16498		8.7435	0.1214	16443.6	0.04677	32878.5	0.03651
8.8705	0.54731		8.75876	0.16503		8.75876	0.11987	16443.7	0.04666	32878.5	0.03656
8.8862	0.54177		8.77402	0.16408		8.77656	0.11886	16443.7	0.04656	32878.5	0.03657
8.9019	0.54333		8.78928	0.16444		8.79437	0.11876	16443.7	0.0459	32878.5	0.03659
8.9176	0.55029		8.80454	0.16428		8.81217	0.11925	16443.7	0.04598	32878.5	0.0363
8.9333	0.54789		8.8198	0.16406		8.82997	0.12069	16443.7	0.04615	32878.6	0.03611
8.949	0.54987		8.83506	0.16377		8.84777	0.12107	16443.7	0.04699	32878.6	0.03596
8.9647	0.55332		8.85032	0.16405		8.86557	0.12058	16443.7	0.04732	32878.6	0.03611
8.9804	0.54845		8.86557	0.16405		8.88083	0.11935	16443.8	0.04706	32878.6	0.03627
8.9961	0.55026		8.88338	0.16344		8.89609	0.11796	16443.8	0.04688	32878.6	0.03645
9.0118	0.55366		8.90118	0.16376		8.91135	0.11795	16443.8	0.04664	32878.6	0.03632
9.0275	0.55792		8.91898	0.16371		8.92661	0.11861	16443.8	0.04647	32878.7	0.03627
9.0432	0.57087		8.93678	0.16337		8.94187	0.12007	16443.8	0.04665	32878.7	0.03579
9.0589	0.55891		8.95459	0.16328		8.95713	0.1203	16443.8	0.04741	32878.7	0.03579
9.0746	0.56772		8.97239	0.16382		8.97239	0.11972	16443.9	0.04763	32878.7	0.03591
9.0903	0.56581		8.98765	0.16341		8.98765	0.11793	16443.9	0.04723	32878.7	0.03601
9.106	0.55932		9.00291	0.16319		9.00291	0.11705	16443.9	0.04725	32878.7	0.03602
9.1217	0.55647		9.01817	0.16357		9.01817	0.117	16443.9	0.04672	32878.8	0.03595
9.1374	0.55806		9.03343	0.16317		9.03343	0.11785	16443.9	0.04701	32878.8	0.03574
9.1531	0.55683		9.04869	0.16335		9.04868	0.11907	16443.9	0.04696	32878.8	0.03547
9.1688	0.56944		9.06394	0.16291		9.06394	0.11894	16443.9	0.04787	32878.8	0.03545
9.1845	0.55142		9.0792	0.16335		9.0792	0.11857	16444	0.04801	32878.8	0.03565
9.2002	0.55983		9.09446	0.16338		9.09446	0.11666	16444	0.04793	32878.8	0.0358
9.2159	0.56676		9.10972	0.16277		9.10972	0.1163	16444	0.0474	32878.8	0.03582
9.2316	0.56457		9.12498	0.16307		9.12498	0.11669	16444	0.04705	32878.9	0.03577
9.2473	0.56194		9.14024	0.16335		9.14024	0.11812	16444	0.04745	32878.9	0.0355
9.263	0.57211		9.1555	0.16272		9.1555	0.11914	16444	0.04766	32878.9	0.03529
9.2787	0.56855		9.17076	0.16291		9.17076	0.11907	16444.1	0.04808	32878.9	0.0353
9.2944	0.56029		9.18602	0.16336		9.18602	0.11807	16444.1	0.04809	32878.9	0.03538
9.3101	0.56277		9.20128	0.16258		9.20128	0.11642	16444.1	0.04794	32878.9	0.03551
9.3258	0.56232		9.21654	0.16289		9.21654	0.11613	16444.1	0.04705	32879	0.03567
9.3415	0.56889		9.2318	0.1628		9.23179	0.11667	16444.1	0.04695	32879	0.03542
9.3572	0.56631		9.24705	0.16285		9.24705	0.11834	16444.1	0.04728	32879	0.03521
9.3729	0.57223		9.26231	0.16287		9.26231	0.11918	16444.2	0.04757	32879	0.03498
9.3886	0.57623		9.27757	0.1627		9.27757	0.11914	16444.2	0.04805	32879	0.03512
9.4043	0.56839		9.29283	0.16309		9.29283	0.11827	16444.2	0.04793	32879	0.03513
9.42	0.57432		9.30809	0.16276		9.31063	0.1162	16444.2	0.04794	32879	0.03548
9.4357	0.5739		9.32335	0.16235		9.32844	0.11657	16444.2	0.04714	32879.1	0.03538
9.4514	0.5674		9.33861	0.16256		9.34624	0.11753	16444.2	0.04694	32879.1	0.0353
9.4671	0.57793		9.35387	0.16272		9.36404	0.1195	16444.3	0.0473	32879.1	0.03493
9.4828	0.57324		9.36913	0.16215		9.38184	0.12037	16444.3	0.04757	32879.1	0.03493
9.4985	0.5728		9.38439	0.16301		9.39965	0.12019	16444.3	0.04804	32879.1	0.03488
9.5142	0.58498		9.39965	0.16306		9.4149	0.1188	16444.3	0.04763	32879.1	0.03507
9.5299	0.58102		9.4149	0.16253		9.43016	0.11675	16444.3	0.04753	32879.2	0.03523
9.5456	0.58		9.43016	0.16299		9.44542	0.11693	16444.3	0.04691	32879.2	0.03522
9.5613	0.58465		9.44542	0.16281		9.46068	0.11769	16444.3	0.04682	32879.2	0.03498
9.577	0.58818		9.46068	0.16289		9.47594	0.11961	16444.4	0.0467	32879.2	0.03467
9.5927	0.58267		9.47594	0.16291		9.4912	0.12013	16444.4	0.04773	32879.2	0.03465
9.6084	0.58978		9.4912	0.16309		9.50646	0.12071	16444.4	0.04781	32879.2	0.03482
9.6241	0.5972		9.50646	0.16321		9.52172	0.11896	16444.4	0.04755	32879.2	0.03515
9.6398	0.59115		9.52426	0.16298		9.53698	0.11737	16444.4	0.04719	32879.3	0.03522
9.6555	0.59546		9.54206	0.16299		9.55224	0.11759	16444.4	0.04676	32879.3	0.03525
9.6712	0.60377		9.55987	0.16313		9.5675	0.11954	16444.5	0.04676	32879.3	0.03499
9.6869	0.60368		9.57767	0.16293		9.58276	0.12126	16444.5	0.04671	32879.3	0.03476
9.7026	0.607		9.59547	0.16286		9.59801	0.12196	16444.5	0.04742	32879.3	0.03468
9.7183	0.60223		9.61327	0.16357		9.61327	0.12194	16444.5	0.04736	32879.4	0.03487
9.734	0.59893		9.62853	0.16314		9.62853	0.11992	16444.5	0.04704	32879.4	0.03503
9.7497	0.60414		9.64379	0.163		9.64379	0.11848	16444.5	0.04643	32879.4	0.03504
9.7654	0.59672		9.65905	0.1632		9.65905	0.11941	16444.5	0.04583	32879.4	0.03484
9.7811	0.59368		9.67431	0.16318		9.67431	0.12177	16444.6	0.04597	32879.4	0.0347
9.7968	0.60657		9.68957	0.16314		9.68957	0.12342	16444.6	0.04618	32879.4	0.03423
9.8125	0.59616		9.70483	0.1629		9.70483	0.12469	16444.6	0.04631	32879.4	0.03424
9.8282	0.59279		9.72009	0.16341		9.72009	0.12462	16444.6	0.0464	32879.5	0.03424
9.8439	0.59512		9.73535	0.1632		9.73535	0.12176	16444.6	0.04612	32879.5	0.03448
9.8596	0.58825		9.75061	0.16309		9.75061	0.12126	16444.6	0.04521	32879.5	0.03446
9.8753	0.58311		9.76587	0.16312		9.76587	0.12234	16444.6	0.04499	32879.5	0.03433
9.891	0.59075		9.78113	0.1633		9.78112	0.12496	16444.7	0.04538	32879.5	0.03404
9.9067	0.58063		9.79638	0.16289		9.79638	0.12689	16444.7	0.04515	32879.5	0.03392
9.9224	0.5872		9.81164	0.16298		9.81164	0.12778	16444.7	0.04562	32879.5	0.03395
9.9381	0.58567		9.8269	0.16342		9.8269	0.12782	16444.7	0.04514	32879.6	0.03403
9.9538	0.58929		9.84216	0.16315		9.84216	0.12445	16444.7	0.04542	32879.6	0.03424
9.9695	0.58953		9.85742	0.16323		9.85742	0.12483	16444.8	0.04431	32879.6	0.03418
9.9852	0.58794		9.87268	0.16321		9.87268	0.12579	16444.8	0.04398	32879.6	0.03393
10.0009	0.59655		9.88794	0.16339		9.88794	0.12867	16444.8	0.04444	32879.6	0.03362
10.0166	0.59192		9.9032	0.16295		9.9032	0.12995	16444.8	0.04457	32879.6	0.0335
10.0323	0.58772		9.91846	0.16306		9.91846	0.13045	16444.8	0.0447	32879.7	0.03351
10.048	0.59438		9.93372	0.16332		9.93372	0.12941	16444.8	0.04441	32879.7	0.03374
10.0637	0.5912		9.94898	0.16302		9.95152	0.12679	16444.8	0.04427	32879.7	0.03383
10.0794	0.60779		9.96424	0.16307		9.96932	0.12639	16444.9	0.0438	32879.7	0.03384
10.0951	0.59707		9.97949	0.16301		9.98712	0.12727	16444.9	0.04396	32879.7	0.03357
10.1108	0.59017		9.99475	0.16303		10.0049	0.12961	16444.9	0.04408	32879.7	0.03333
10.1265	0.58648		10.01	0.16277		10.0227	0.1306	16444.9	0.04516	32879.7	0.0332
10.1422	0.58315		10.0253	0.16278		10.0405	0.13081	16444.9	0.04505	32879.8	0.03334
10.1579	0.58626		10.0405	0.16292		10.0558	0.12923	16444.9	0.04504	32879.8	0.03353
10.1736	0.59411		10.0558	0.16272		10.071	0.12616	16445	0.04466	32879.8	0.03374
10.1893	0.58264		10.071	0.16259		10.0863	0.126	16445	0.04458	32879.8	0.03363
10.205	0.59013		10.0863	0.16268		10.1016	0.12726	16445	0.04472	32879.8	0.03355
10.2207	0.58664		10.1016	0.16268		10.1168	0.1293	16445	0.04519	32879.9	0.03313
10.2364	0.59041		10.1168	0.16221		10.1321	0.13044	16445	0.0456	32879.9	0.03318
10.2521	0.58775		10.1321	0.1626		10.1473	0.12969	16445	0.0459	32879.9	0.03327
10.2678	0.58359		10.1473	0.16226		10.1626	0.1276	16445	0.04561	32879.9	0.03351
10.2835	0.57987		10.1652	0.16223		10.1779	0.12519	16445.1	0.04565	32879.9	0.0335
10.2992	0.58253		10.1829	0.16231		10.1931	0.12476	16445.1	0.04533	32879.9	0.03355
10.3149	0.58098		10.2007	0.1622		10.2084	0.1257	16445.1	0.04583	32879.9	0.03338
10.3306	0.58556		10.2186	0.16221		10.2236	0.12706	16445.1	0.04614	32880	0.03312
10.3463	0.57997		10.2364	0.1619		10.2389	0.12661	16445.1	0.04694	32880	0.03311
10.362	0.57869		10.2542	0.16193		10.2542	0.12574	16445.1	0.04706	32880	0.03323
10.3777	0.58435		10.2694	0.1618		10.2694	0.12341	16445.2	0.04721	32880	0.03358
10.3934	0.5863		10.2847	0.16166		10.2847	0.12182	16445.2	0.04645	32880	0.03353
10.4091	0.58285		10.2999	0.16129		10.2999	0.12125	16445.2	0.04626	32880	0.03356
10.4248	0.58259		10.3152	0.16171		10.3152	0.12358	16445.2	0.04669	32880.1	0.03331
10.4405	0.5742		10.3305	0.1613		10.3305	0.12538	16445.2	0.04686	32880.1	0.03321
10.4562	0.57581		10.3457	0.16123		10.3457	0.12544	16445.2	0.04739	32880.1	0.03324
10.4719	0.58296		10.361	0.16182		10.361	0.12431	16445.2	0.0471	32880.1	0.03344
10.4876	0.58464		10.3762	0.16126		10.3762	0.12191	16445.3	0.0473	32880.1	0.03366
10.5033	0.57806		10.3915	0.16122		10.3915	0.1199	16445.3	0.04625	32880.1	0.03376
10.519	0.58198		10.4068	0.16109		10.4068	0.11976	16445.3	0.04608	32880.1	0.0336
10.5347	0.5753		10.422	0.16113		10.422	0.1221	16445.3	0.04631	32880.2	0.03346
10.5504	0.57604		10.4373	0.16101		10.4373	0.12326	16445.3	0.04679	32880.2	0.03333
10.5661	0.5753		10.4525	0.16102		10.4525	0.12358	16445.4	0.04698	32880.2	0.03345
10.5818	0.57796		10.4678	0.16138		10.4678	0.12158	16445.4	0.04682	32880.2	0.03353
10.5975	0.57708		10.4831	0.16119		10.4856	0.11973	16445.4	0.04661	32880.2	0.03382
10.6132	0.57517		10.4983	0.161		10.5034	0.11792	16445.4	0.04583	32880.2	0.03385
10.6289	0.5775		10.5136	0.16113		10.5212	0.11821	16445.4	0.04559	32880.3	0.03383
10.6446	0.57485		10.5288	0.16122		10.539	0.12186	16445.4	0.04552	32880.3	0.03364
10.6603	0.57018		10.5441	0.16091		10.5568	0.12368	16445.4	0.04599	32880.3	0.0337
10.676	0.56637		10.5593	0.16138		10.5746	0.1233	16445.5	0.0459	32880.3	0.03379
10.6917	0.56912		10.5746	0.16134		10.5899	0.12209	16445.5	0.04529	32880.3	0.03402
10.7074	0.57717		10.5899	0.16119		10.6051	0.11993	16445.5	0.04495	32880.3	0.03415
10.7231	0.56579		10.6051	0.16119		10.6204	0.11792	16445.5	0.04444	32880.4	0.03414
10.7388	0.57872		10.6204	0.16104		10.6356	0.11877	16445.5	0.04439	32880.4	0.03417
10.7545	0.57091		10.6356	0.16127		10.6509	0.12236	16445.5	0.04419	32880.4	0.03396
10.7702	0.57621		10.6509	0.16099		10.6662	0.12388	16445.5	0.04487	32880.4	0.03405
10.7859	0.57596		10.6662	0.16109		10.6814	0.12445	16445.6	0.04488	32880.4	0.03422
10.8016	0.56982		10.6814	0.16146		10.6967	0.12276	16445.6	0.04423	32880.4	0.03469
10.8173	0.5763		10.6992	0.16129		10.7119	0.1213	16445.6	0.04396	32880.4	0.03482
10.833	0.58102		10.717	0.16112		10.7272	0.12003	16445.6	0.04364	32880.5	0.03501
10.8487	0.57732		10.7348	0.1615		10.7424	0.12134	16445.6	0.04398	32880.5	0.03483
10.8644	0.58151		10.7526	0.16155		10.7577	0.12449	16445.6	0.04393	32880.5	0.03476
10.8801	0.58714		10.7704	0.16138		10.773	0.12658	16445.7	0.0447	32880.5	0.03479
10.8958	0.58679		10.7882	0.16189		10.7882	0.12724	16445.7	0.04421	32880.5	0.03504
10.9115	0.59245		10.8035	0.16183		10.8035	0.12605	16445.7	0.04406	32880.5	0.03538
10.9272	0.58108		10.8187	0.16191		10.8187	0.12384	16445.7	0.04351	32880.6	0.03551
10.9429	0.594		10.834	0.16191		10.834	0.1239	16445.7	0.04346	32880.6	0.03546
10.9586	0.59019		10.8493	0.16194		10.8493	0.12612	16445.7	0.04377	32880.6	0.03538
10.9743	0.58235		10.8645	0.16223		10.8645	0.1293	16445.7	0.04433	32880.6	0.0351
10.99	0.5918		10.8798	0.1621		10.8798	0.13122	16445.8	0.04452	32880.6	0.03519
11.0057	0.59507		10.895	0.16241		10.895	0.13039	16445.8	0.04435	32880.6	0.03526
11.0214	0.59104		10.9103	0.16281		10.9103	0.1298	16445.8	0.04422	32880.6	0.03556
11.0371	0.60242		10.9256	0.16272		10.9256	0.12748	16445.8	0.04405	32880.7	0.03563
11.0528	0.60396		10.9408	0.16254		10.9408	0.12771	16445.8	0.04441	32880.7	0.03552
11.0685	0.60023		10.9561	0.1629		10.9561	0.13002	16445.8	0.04492	32880.7	0.03533
11.0842	0.606		10.9713	0.16279		10.9713	0.13229	16445.9	0.04546	32880.7	0.03524
11.0999	0.60511		10.9866	0.16276		10.9866	0.13274	16445.9	0.04601	32880.7	0.03525
11.1156	0.60117		11.0019	0.16323		11.0019	0.13264	16445.9	0.04566	32880.7	0.03531
11.1313	0.6143		11.0171	0.16338		11.0171	0.13119	16445.9	0.04592	32880.8	0.03558
11.147	0.6069		11.0324	0.16307		11.0324	0.13065	16445.9	0.04535	32880.8	0.0355
11.1627	0.60986		11.0476	0.16326		11.0476	0.1324	16445.9	0.04538	32880.8	0.03538
11.1784	0.61098		11.0629	0.1635		11.0629	0.13556	16446	0.04587	32880.8	0.03501
11.1941	0.60556		11.0782	0.16346		11.0782	0.13743	16446	0.04639	32880.8	0.03502
11.2098	0.6121		11.0934	0.16369		11.0934	0.13847	16446	0.04687	32880.8	0.03491
11.2255	0.60766		11.1087	0.1642		11.1087	0.13749	16446	0.04638	32880.8	0.03509
11.2412	0.60558		11.1239	0.16412		11.1265	0.13632	16446	0.04662	32880.9	0.0351
11.2569	0.61064		11.1392	0.16417		11.1443	0.13497	16446	0.04627	32880.9	0.0351
11.2726	0.60446		11.1545	0.16439		11.1621	0.13668	16446.1	0.04678	32880.9	0.0348
11.2883	0.61		11.1697	0.16433		11.1799	0.14007	16446.1	0.04671	32880.9	0.03458
11.304	0.60657		11.185	0.16453		11.1977	0.14259	16446.1	0.04799	32880.9	0.03448
11.3197	0.60783		11.2002	0.16477		11.2155	0.14409	16446.1	0.04805	32880.9	0.0345
11.3354	0.60641		11.2155	0.16516		11.2308	0.14273	16446.1	0.0479	32881	0.03454
11.3511	0.60693		11.2308	0.16524		11.246	0.14192	16446.1	0.04751	32881	0.03456
11.3668	0.60454		11.246	0.16505		11.2613	0.14075	16446.1	0.04741	32881	0.03442
11.3825	0.60235		11.2613	0.1653		11.2765	0.14313	16446.2	0.04757	32881	0.03426
11.3982	0.59987		11.2765	0.16564		11.2918	0.14555	16446.2	0.04771	32881	0.034
11.4139	0.61083		11.2918	0.16548		11.307	0.14959	16446.2	0.04842	32881	0.03387
11.4296	0.60434		11.307	0.16586		11.3223	0.15024	16446.2	0.04852	32881.1	0.03388
11.4453	0.60675		11.3223	0.16621		11.3376	0.1489	16446.2	0.04807	32881.1	0.03395
11.461	0.61602		11.3401	0.16621		11.3528	0.14747	16446.2	0.04769	32881.1	0.03399
11.4767	0.61386		11.3579	0.1661		11.3681	0.14752	16446.3	0.04736	32881.1	0.03386
11.4924	0.61685		11.3757	0.16622		11.3833	0.14973	16446.3	0.04763	32881.1	0.03375
11.5081	0.61154		11.3935	0.16619		11.3986	0.15209	16446.3	0.0479	32881.1	0.0335
11.5238	0.6167		11.4113	0.16619		11.4139	0.15543	16446.3	0.04824	32881.2	0.0336
11.5395	0.62235		11.4291	0.16604		11.4291	0.1555	16446.3	0.04837	32881.2	0.03356
11.5552	0.62002		11.4444	0.16613		11.4444	0.15436	16446.3	0.04791	32881.2	0.03389
11.5709	0.61364		11.4596	0.16607		11.4596	0.15334	16446.3	0.04722	32881.2	0.03387
11.5866	0.61827		11.4749	0.16552		11.4749	0.15371	16446.4	0.04682	32881.2	0.03394
11.6023	0.62172		11.4901	0.16553		11.4901	0.15667	16446.4	0.04721	32881.2	0.03367
11.618	0.6152		11.5054	0.16565		11.5054	0.15895	16446.4	0.04723	32881.2	0.0335
11.6337	0.61107		11.5207	0.16544		11.5207	0.16178	16446.4	0.04773	32881.3	0.03347
11.6494	0.62215		11.5359	0.16542		11.5359	0.16287	16446.4	0.04702	32881.3	0.03362
11.6651	0.60217		11.5512	0.16569		11.5512	0.16225	16446.4	0.04703	32881.3	0.03375
11.6808	0.62255		11.5664	0.16575		11.5664	0.16171	16446.5	0.04578	32881.3	0.03386
11.6965	0.62021		11.5817	0.16504		11.5817	0.16187	16446.5	0.0458	32881.3	0.03367
11.7122	0.62757		11.597	0.16512		11.597	0.16481	16446.5	0.04586	32881.3	0.03342
11.7279	0.61866		11.6122	0.16555		11.6122	0.16755	16446.5	0.04638	32881.3	0.03332
11.7436	0.62517		11.6275	0.16516		11.6275	0.16964	16446.5	0.04658	32881.4	0.03337
11.7593	0.62978		11.6427	0.16539		11.6427	0.16873	16446.5	0.04628	32881.4	0.03343
11.775	0.63092		11.658	0.16556		11.6606	0.16777	16446.6	0.04602	32881.4	0.03363
11.7907	0.63462		11.6733	0.16536		11.6784	0.16633	16446.6	0.04537	32881.4	0.03362
11.8064	0.63556		11.6885	0.16505		11.6961	0.1684	16446.6	0.04576	32881.4	0.03354
11.8221	0.62433		11.7038	0.16513		11.714	0.17144	16446.6	0.04567	32881.4	0.03337
11.8378	0.63783		11.719	0.16535		11.7317	0.17427	16446.6	0.04657	32881.5	0.03332
11.8535	0.63644		11.7343	0.16542		11.7496	0.17583	16446.6	0.04649	32881.5	0.03341
11.8692	0.63968		11.7496	0.16555		11.7648	0.17351	16446.6	0.04611	32881.5	0.03353
11.8849	0.64057		11.7648	0.16562		11.7801	0.17226	16446.7	0.04561	32881.5	0.03371
11.9006	0.63481		11.7801	0.16567		11.7953	0.17195	16446.7	0.04531	32881.5	0.03366
11.9163	0.63547		11.7953	0.16512		11.8106	0.17447	16446.7	0.04561	32881.5	0.03361
11.932	0.63613		11.8106	0.16561		11.8259	0.17693	16446.7	0.04576	32881.6	0.03327
11.9477	0.63678		11.8259	0.16617		11.8411	0.18088	16446.7	0.04633	32881.6	0.03327
11.9634	0.63744		11.8411	0.16589		11.8564	0.18308	16446.7	0.04668	32881.6	0.0333
11.9791	0.6381		11.8564	0.16645		11.8716	0.1808	16446.8	0.04593	32881.6	0.03363
11.9948	0.63876		11.8742	0.16645		11.8869	0.17964	16446.8	0.046	32881.6	0.03364
12.0105	0.63942		11.892	0.16642		11.9022	0.17933	16446.8	0.04563	32881.6	0.03381
12.0262	0.64008		11.9098	0.16638		11.9174	0.18227	16446.8	0.04634	32881.7	0.03362
12.0419	0.64074		11.9276	0.16663		11.9327	0.18485	16446.8	0.04627	32881.7	0.03357
12.0576	0.6414		11.9454	0.16715		11.9479	0.18894	16446.8	0.04715	32881.7	0.03347
12.0733	0.64206		11.9632	0.16736		11.9632	0.1902	16446.8	0.04692	32881.7	0.03368
12.089	0.64272		11.9785	0.16765		11.9784	0.18713	16446.9	0.04673	32881.7	0.03388
12.1047	0.64338		11.9937	0.16792		11.9937	0.18385	16446.9	0.04613	32881.7	0.03393
12.1204	0.64405		12.009	0.16809		12.009	0.18184	16446.9	0.04581	32881.7	0.03388
12.1361	0.64471		12.0242	0.16792		12.0242	0.18619	16446.9	0.04628	32881.8	0.03375
12.1518	0.64537		12.0395	0.16848		12.0395	0.18891	16446.9	0.04653	32881.8	0.03355
12.1675	0.64604		12.0547	0.16882		12.0547	0.19435	16446.9	0.047	32881.8	0.03359
12.1832	0.6467		12.07	0.169		12.07	0.19573	16447	0.0469	32881.8	0.03368
12.1989	0.64737		12.0853	0.16947		12.0853	0.19327	16447	0.04675	32881.8	0.03387
12.2146	0.64803		12.1005	0.16949		12.1005	0.18768	16447	0.04588	32881.8	0.03405
12.2303	0.6487		12.1158	0.16949		12.1158	0.18821	16447	0.04582	32881.9	0.03392
12.246	0.64936		12.131	0.16939		12.131	0.19267	16447	0.04588	32881.9	0.03381
12.2617	0.65003		12.1463	0.16969		12.1463	0.19621	16447	0.04641	32881.9	0.03366
12.2774	0.6507		12.1616	0.17027		12.1616	0.2012	16447.1	0.04661	32881.9	0.03379
12.2931	0.65137		12.1768	0.17046		12.1768	0.20171	16447.1	0.0464	32881.9	0.03388
12.3088	0.65203		12.1921	0.17065		12.1921	0.1987	16447.1	0.04617	32881.9	0.0342
12.3245	0.6527		12.2073	0.17082		12.2073	0.19586	16447.1	0.0455	32881.9	0.03413
12.3402	0.65337		12.2226	0.1705		12.2226	0.20008	16447.1	0.04503	32882	0.03415
12.3559	0.65404		12.2378	0.17049		12.2378	0.20694	16447.1	0.04532	32882	0.03383
12.3716	0.65471		12.2531	0.17092		12.2531	0.21245	16447.2	0.0456	32882	0.03384
12.3873	0.65538		12.2684	0.17118		12.2684	0.21815	16447.2	0.04604	32882	0.03382
12.403	0.65605		12.2836	0.17151		12.2836	0.22013	16447.2	0.04536	32882	0.03397
12.4187	0.65672		12.2989	0.17149		12.3014	0.21879	16447.2	0.04514	32882	0.03409
12.4344	0.65739		12.3141	0.17157		12.3192	0.22001	16447.2	0.04446	32882.1	0.03409
12.4501	0.65807		12.3294	0.17105		12.337	0.22552	16447.2	0.04464	32882.1	0.03394
12.4658	0.65874		12.3447	0.17122		12.3548	0.23328	16447.2	0.04431	32882.1	0.03381
12.4815	0.65941		12.3599	0.17154		12.3726	0.24083	16447.3	0.04527	32882.1	0.03362
12.4972	0.66009		12.3752	0.17163		12.3904	0.24942	16447.3	0.04528	32882.1	0.0338
12.5129	0.66076		12.3904	0.17168		12.4057	0.24967	16447.3	0.04497	32882.1	0.03401
12.5286	0.66143		12.4057	0.17143		12.421	0.25061	16447.3	0.04455	32882.2	0.03404
12.5443	0.66211		12.421	0.17144		12.4362	0.25326	16447.3	0.0441	32882.2	0.03403
12.56	0.66278		12.4362	0.17093		12.4515	0.26226	16447.3	0.04437	32882.2	0.03396
12.5757	0.66346		12.4515	0.17114		12.4667	0.27041	16447.4	0.04428	32882.2	0.03383
12.5914	0.66414		12.4667	0.1714		12.482	0.27789	16447.4	0.04518	32882.2	0.03365
12.6071	0.66481		12.482	0.17145		12.4973	0.28331	16447.4	0.04518	32882.2	0.03371
12.6228	0.66549		12.4973	0.17146		12.5125	0.28153	16447.4	0.04503	32882.2	0.03396
12.6385	0.66617		12.5151	0.17136		12.5278	0.28154	16447.4	0.04438	32882.3	0.03405
12.6542	0.66685		12.5329	0.17141		12.543	0.28497	16447.4	0.0441	32882.3	0.03407
12.6699	0.66752		12.5507	0.17067		12.5583	0.29557	16447.4	0.04435	32882.3	0.03408
12.6856	0.6682		12.5685	0.17119		12.5735	0.30321	16447.5	0.04469	32882.3	0.03381
			12.5863	0.17145		12.5888	0.31311	16447.5	0.04499	32882.3	0.03386
			12.6041	0.17111		12.6041	0.3158	16447.5	0.04524	32882.3	0.03392
			12.6193	0.17159		12.6193	0.31277	16447.5	0.04469	32882.4	0.03426
			12.6346	0.1713		12.6346	0.31058	16447.5	0.04415	32882.4	0.03434
			12.6499	0.17093		12.6499	0.31227	16447.5	0.04371	32882.4	0.03441
			12.6651	0.17072		12.6651	0.31938	16447.5	0.04432	32882.4	0.03435
			12.6804	0.1708		12.6804	0.32306	16447.6	0.0442	32882.4	0.03428
			12.6956	0.17066		12.6956	0.32814	16447.6	0.04496	32882.4	0.03423
			12.7109	0.17085		12.7109	0.32828	16447.6	0.04453	32882.4	0.03442
			12.7261	0.17054		12.7261	0.32445	16447.6	0.04478	32882.5	0.03455
			12.7414	0.17037		12.7414	0.32028	16447.6	0.04385	32882.5	0.03471
			12.7567	0.17011		12.7567	0.31942	16447.7	0.04371	32882.5	0.03463
			12.7719	0.16936		12.7719	0.3243	16447.7	0.04406	32882.5	0.03448
			12.7872	0.16961		12.7872	0.32735	16447.7	0.04443	32882.5	0.03441
			12.8024	0.16929		12.8024	0.32974	16447.7	0.04496	32882.5	0.03447
			12.8177	0.16889		12.8177	0.32253	16447.7	0.04467	32882.6	0.03462
			12.833	0.16871		12.8355	0.31613	16447.7	0.04468	32882.6	0.03477
			12.8482	0.16824		12.8533	0.30809	16447.7	0.04397	32882.6	0.03476
			12.8635	0.16733		12.8711	0.3068	16447.8	0.04419	32882.6	0.03461
			12.8787	0.16708		12.8889	0.31067	16447.8	0.044	32882.6	0.0345
			12.894	0.16658		12.9067	0.31417	16447.8	0.0451	32882.6	0.03437
			12.9093	0.1662		12.9245	0.3149	16447.8	0.04508	32882.6	0.03448
			12.9245	0.16581		12.9398	0.3098	16447.8	0.04508	32882.7	0.03461
			12.9398	0.16502		12.955	0.30243	16447.8	0.0445	32882.7	0.03471
			12.955	0.16474		12.9703	0.29739	16447.9	0.04441	32882.7	0.03461
			12.9703	0.16365		12.9855	0.2982	16447.9	0.04442	32882.7	0.03451
			12.9855	0.16318		13.0008	0.30307	16447.9	0.04464	32882.7	0.03414
			13.0008	0.163		13.0161	0.3075	16447.9	0.04521	32882.8	0.03407
			13.0161	0.16233		13.0313	0.30621	16447.9	0.04578	32882.8	0.03399
			13.0313	0.16196		13.0466	0.29756	16447.9	0.04525	32882.8	0.03415
			13.0491	0.16145		13.0618	0.29216	16447.9	0.04525	32882.8	0.03407
			13.0669	0.16107		13.0771	0.28893	16448	0.04469	32882.8	0.034
			13.0847	0.16006		13.0924	0.29144	16448	0.04522	32882.8	0.03383
			13.1025	0.15989		13.1076	0.29779	16448	0.04508	32882.8	0.03358
			13.1203	0.15954		13.1229	0.30242	16448	0.04582	32882.9	0.03347
			13.1381	0.15902		13.1381	0.30093	16448	0.04577	32882.9	0.03349
			13.1534	0.1583		13.1534	0.29431	16448	0.0456	32882.9	0.03353
			13.1687	0.15813		13.1687	0.28901	16448.1	0.04523	32882.9	0.03362
			13.1839	0.1577		13.1839	0.2848	16448.1	0.04482	32882.9	0.03344
			13.1992	0.15666		13.1992	0.29097	16448.1	0.04547	32882.9	0.03323
			13.2144	0.15689		13.2144	0.29634	16448.1	0.04556	32883	0.03304
			13.2297	0.15645		13.2297	0.30052	16448.1	0.04625	32883	0.03298
			13.245	0.15602		13.245	0.29611	16448.1	0.04596	32883	0.03303
			13.2602	0.15552		13.2602	0.2906	16448.2	0.04624	32883	0.03309
			13.2755	0.15542		13.2755	0.28851	16448.2	0.0452	32883	0.03332
			13.2907	0.15495		13.2907	0.28747	16448.2	0.04521	32883	0.03327
			13.306	0.154		13.306	0.29658	16448.2	0.04523	32883	0.03309
			13.3212	0.15412		13.3212	0.30299	16448.2	0.04586	32883.1	0.03294
			13.3365	0.1538		13.3365	0.30771	16448.2	0.04595	32883.1	0.03299
			13.3518	0.15331		13.3518	0.30196	16448.3	0.04581	32883.1	0.033
			13.367	0.1527		13.3696	0.29745	16448.3	0.0455	32883.1	0.03327
			13.3823	0.15294		13.3874	0.29134	16448.3	0.045	32883.1	0.03335
			13.3976	0.15209		13.4052	0.29142	16448.3	0.04467	32883.1	0.0333
			13.4128	0.15151		13.423	0.30202	16448.3	0.04499	32883.1	0.03303
			13.4281	0.15175		13.4408	0.30911	16448.3	0.04549	32883.2	0.03303
			13.4433	0.1513		13.4586	0.31119	16448.3	0.04592	32883.2	0.03302
			13.4586	0.15132		13.4738	0.30756	16448.4	0.04547	32883.2	0.03312
			13.4738	0.15083		13.4891	0.30718	16448.4	0.04542	32883.2	0.03327
			13.4891	0.151		13.5044	0.30486	16448.4	0.04486	32883.2	0.03339
			13.5044	0.15057		13.5196	0.30595	16448.4	0.04494	32883.3	0.03328
			13.5196	0.15003		13.5349	0.31363	16448.4	0.0447	32883.3	0.0331
			13.5349	0.15013		13.5501	0.31931	16448.4	0.04539	32883.3	0.03305
			13.5501	0.15008		13.5654	0.32025	16448.4	0.04555	32883.3	0.03312
			13.5654	0.14977		13.5807	0.31563	16448.5	0.04496	32883.3	0.0333
			13.5807	0.14941		13.5959	0.31279	16448.5	0.04496	32883.3	0.03335
			13.5959	0.14967		13.6112	0.31136	16448.5	0.04433	32883.3	0.03329
			13.6112	0.14895		13.6264	0.3185	16448.5	0.04478	32883.4	0.03312
			13.6264	0.14866		13.6417	0.32696	16448.5	0.04445	32883.4	0.033
			13.6417	0.14856		13.657	0.33488	16448.5	0.04539	32883.4	0.03294
			13.657	0.1483		13.6722	0.33351	16448.6	0.04519	32883.4	0.03308
			13.6722	0.14815		13.6875	0.32917	16448.6	0.04524	32883.4	0.03313
			13.69	0.14778		13.7027	0.32953	16448.6	0.04457	32883.4	0.0332
			13.7078	0.14787		13.718	0.32797	16448.6	0.04427	32883.5	0.03311
			13.7256	0.14722		13.7332	0.33294	16448.6	0.04457	32883.5	0.03302
			13.7434	0.1468		13.7485	0.3399	16448.6	0.04488	32883.5	0.03279
			13.7612	0.14668		13.7638	0.34187	16448.6	0.04506	32883.5	0.03285
			13.779	0.14642		13.779	0.33719	16448.7	0.04534	32883.5	0.03282
			13.7943	0.14601		13.7943	0.33416	16448.7	0.045	32883.5	0.03306
			13.8095	0.14615		13.8095	0.33121	16448.7	0.04434	32883.5	0.03309
			13.8248	0.14606		13.8248	0.32823	16448.7	0.04409	32883.6	0.03307
			13.8401	0.14556		13.8401	0.33598	16448.7	0.04435	32883.6	0.03293
			13.8553	0.14511		13.8553	0.34014	16448.7	0.04465	32883.6	0.03287
			13.8706	0.14482		13.8706	0.34093	16448.8	0.04512	32883.6	0.03286
			13.8858	0.14472		13.8858	0.33524	16448.8	0.04487	32883.6	0.03298
			13.9011	0.14395		13.9011	0.3335	16448.8	0.04501	32883.6	0.03321
			13.9164	0.14412		13.9164	0.32898	16448.8	0.04432	32883.7	0.03337
			13.9316	0.14365		13.9316	0.32697	16448.8	0.04403	32883.7	0.03329
			13.9469	0.14313		13.9469	0.3331	16448.8	0.04446	32883.7	0.03316
			13.9621	0.14292		13.9621	0.33583	16448.9	0.0446	32883.7	0.03314
			13.9774	0.1429		13.9774	0.33559	16448.9	0.04524	32883.7	0.03322
			13.9926	0.14282		13.9926	0.33089	16448.9	0.04477	32883.7	0.03345
			14.0079	0.14258		14.0105	0.32974	16448.9	0.04489	32883.7	0.03361
			14.0232	0.14282		14.0283	0.3255	16448.9	0.04414	32883.8	0.0337
			14.0384	0.14239		14.0461	0.32501	16448.9	0.04442	32883.8	0.03357
			14.0537	0.14219		14.0639	0.33151	16449	0.04396	32883.8	0.03342
			14.0689	0.14185		14.0817	0.33336	16449	0.04506	32883.8	0.03334
			14.0842	0.14205		14.0995	0.33201	16449	0.04478	32883.8	0.03345
			14.0995	0.14189		14.1147	0.32798	16449	0.04474	32883.8	0.0336
			14.1147	0.14143		14.13	0.32652	16449	0.04422	32883.9	0.03381
			14.13	0.14183		14.1453	0.32099	16449	0.04395	32883.9	0.0338
			14.1453	0.14132		14.1605	0.32519	16449	0.04411	32883.9	0.03375
			14.1605	0.14093		14.1758	0.33187	16449.1	0.04417	32883.9	0.03344
			14.1758	0.14088		14.191	0.33527	16449.1	0.04469	32883.9	0.03335
			14.191	0.14074		14.2063	0.33353	16449.1	0.04489	32883.9	0.03346
			14.2063	0.14058		14.2215	0.33171	16449.1	0.04444	32884	0.03376
			14.2241	0.14045		14.2368	0.33134	16449.1	0.0442	32884	0.03385
			14.2419	0.14042		14.2521	0.32972	16449.1	0.04365	32884	0.03389
			14.2597	0.13996		14.2673	0.33309	16449.2	0.04392	32884	0.0338
			14.2775	0.13974		14.2826	0.33617	16449.2	0.04389	32884	0.03352
			14.2953	0.13954		14.2978	0.33741	16449.2	0.04416	32884	0.03346
			14.3131	0.13966		14.3131	0.3339	16449.2	0.04425	32884.1	0.0336
			14.3284	0.13919		14.3284	0.332	16449.2	0.04384	32884.1	0.03385
			14.3436	0.1392		14.3436	0.33094	16449.2	0.04346	32884.1	0.03391
			14.3589	0.13931		14.3589	0.32998	16449.2	0.043	32884.1	0.03387
			14.3741	0.13883		14.3741	0.33474	16449.3	0.04368	32884.1	0.03368
			14.3894	0.13868		14.3894	0.33855	16449.3	0.04345	32884.1	0.03348
			14.4047	0.13851		14.4047	0.33932	16449.3	0.04414	32884.1	0.03351
			14.4199	0.13851		14.4199	0.3364	16449.3	0.04362	32884.2	0.03372
			14.4352	0.13807		14.4352	0.33626	16449.3	0.04399	32884.2	0.0339
			14.4504	0.13818		14.4504	0.33459	16449.3	0.04303	32884.2	0.03408
			14.4657	0.13785		14.4657	0.33484	16449.4	0.043	32884.2	0.03395
			14.4809	0.13753		14.4809	0.34051	16449.4	0.04303	32884.2	0.03381
			14.4962	0.13718		14.4962	0.33869	16449.4	0.04354	32884.2	0.03376
			14.5115	0.13685		14.5115	0.33841	16449.4	0.04352	32884.2	0.03389
			14.5267	0.13675		14.5267	0.33312	16449.4	0.04326	32884.3	0.03405
			14.542	0.13605		14.5445	0.33233	16449.4	0.04317	32884.3	0.0343
			14.5572	0.13623		14.5623	0.33296	16449.5	0.04266	32884.3	0.03435
			14.5725	0.13582		14.5801	0.33586	16449.5	0.04269	32884.3	0.03431
			14.5878	0.13535		14.5979	0.3383	16449.5	0.04275	32884.3	0.03405
			14.603	0.13515		14.6157	0.33789	16449.5	0.04362	32884.3	0.034
			14.6183	0.13489		14.6335	0.33793	16449.5	0.04363	32884.4	0.03409
			14.6335	0.13475		14.6488	0.33484	16449.5	0.04355	32884.4	0.03431
			14.6488	0.13429		14.6641	0.33648	16449.5	0.04311	32884.4	0.03449
			14.6641	0.13427		14.6793	0.3365	16449.6	0.04292	32884.4	0.03457
			14.6793	0.13388		14.6946	0.34023	16449.6	0.04285	32884.4	0.03449
			14.6946	0.13346		14.7098	0.3411	16449.6	0.043	32884.4	0.03425
			14.7098	0.13328		14.7251	0.33975	16449.6	0.04337	32884.5	0.03416
			14.7251	0.13321		14.7403	0.34044	16449.6	0.0437	32884.5	0.03428
			14.7403	0.13309		14.7556	0.33941	16449.6	0.04298	32884.5	0.03452
			14.7556	0.13291		14.7709	0.34058	16449.7	0.04312	32884.5	0.03455
			14.7709	0.1329		14.7861	0.34247	16449.7	0.04253	32884.5	0.03457
			14.7861	0.13269		14.8014	0.34524	16449.7	0.04309	32884.5	0.03441
			14.8014	0.13236		14.8166	0.34547	16449.7	0.04281	32884.6	0.03412
			14.8166	0.13226		14.8319	0.34467	16449.7	0.04371	32884.6	0.03406
			14.8319	0.13228		14.8472	0.34504	16449.7	0.0435	32884.6	0.03424
			14.8472	0.13186		14.8624	0.34261	16449.7	0.04339	32884.6	0.03447
			14.865	0.13191		14.8777	0.34345	16449.8	0.04299	32884.6	0.03456
			14.8828	0.13209		14.893	0.34577	16449.8	0.04274	32884.6	0.03451
			14.9006	0.13185		14.9082	0.34992	16449.8	0.04325	32884.6	0.03432
			14.9184	0.13166		14.9235	0.35065	16449.8	0.04341	32884.7	0.03401
			14.9362	0.13175		14.9387	0.35188	16449.8	0.04371	32884.7	0.034
			14.954	0.13179		14.954	0.35009	16449.8	0.04372	32884.7	0.03412
			14.9692	0.1315		14.9692	0.3486	16449.9	0.04357	32884.7	0.03438
			14.9845	0.13178		14.9845	0.34914	16449.9	0.04285	32884.7	0.03448
			14.9998	0.13161		14.9998	0.35204	16449.9	0.04294	32884.7	0.03435
			15.015	0.13161		15.015	0.3541	16449.9	0.04301	32884.8	0.03404
			15.0303	0.13152		15.0303	0.35286	16449.9	0.04352	32884.8	0.03393
			15.0455	0.13142		15.0455	0.35136	16449.9	0.04366	32884.8	0.034
			15.0608	0.13154		15.0608	0.34785	16449.9	0.04348	32884.8	0.03415
			15.0761	0.13124		15.0786	0.34724	16450	0.04336	32884.8	0.0345
			15.0913	0.13115		15.0964	0.34835	16450	0.04307	32884.8	0.03464
			15.1066	0.1309		15.1142	0.35239	16450	0.04272	32884.8	0.03458
			15.1218	0.13055		15.132	0.35582	16450	0.0432	32884.9	0.03436
			15.1371	0.13028		15.1498	0.35534	16450	0.04338	32884.9	0.03433
			15.1524	0.13026		15.1676	0.35524	16450.1	0.04371	32884.9	0.03445
			15.1676	0.1302		15.1829	0.35237	16450.1	0.04305	32884.9	0.03472
			15.1829	0.1297		15.1981	0.35336	16450.1	0.04308	32884.9	0.03504
			15.1981	0.12976		15.2134	0.35551	16450.1	0.04259	32884.9	0.03523
			15.2134	0.12952		15.2287	0.35771	16450.1	0.04283	32885	0.0351
			15.2287	0.12915		15.2439	0.35897	16450.1	0.04255	32885	0.03485
			15.2439	0.12909		15.2592	0.35618	16450.1	0.04335	32885	0.03482
			15.2592	0.1289		15.2744	0.35482	16450.2	0.04302	32885	0.03496
			15.2744	0.12881		15.2897	0.35076	16450.2	0.04273	32885	0.0353
			15.2897	0.12866		15.3049	0.35192	16450.2	0.04259	32885	0.03546
			15.3049	0.12867		15.3202	0.35276	16450.2	0.04236	32885.1	0.03554
			15.3202	0.12853		15.3355	0.35724	16450.2	0.04275	32885.1	0.03544
			15.3355	0.12831		15.3507	0.35875	16450.2	0.0426	32885.1	0.03521
			15.3507	0.12827		15.366	0.35664	16450.2	0.04313	32885.1	0.03513
			15.366	0.12826		15.3812	0.35511	16450.3	0.04293	32885.1	0.03526
			15.3812	0.12813		15.3965	0.35235	16450.3	0.04262	32885.1	0.03553
			15.399	0.12782		15.4118	0.35411	16450.3	0.0422	32885.1	0.03571
			15.4168	0.12794		15.427	0.3548	16450.3	0.04192	32885.2	0.03571
			15.4346	0.12796		15.4423	0.35864	16450.3	0.04215	32885.2	0.0356
			15.4525	0.12769		15.4575	0.36045	16450.3	0.04232	32885.2	0.03525
			15.4703	0.12786		15.4728	0.35809	16450.4	0.04212	32885.2	0.03524
			15.488	0.12812		15.488	0.35657	16450.4	0.04234	32885.2	0.0353
			15.5033	0.12787		15.5033	0.35486	16450.4	0.04176	32885.2	0.03549
			15.5186	0.1282		15.5186	0.35729	16450.4	0.0416	32885.3	0.03559
			15.5338	0.12835		15.5338	0.35797	16450.4	0.04136	32885.3	0.03553
			15.5491	0.1283		15.5491	0.35942	16450.4	0.04211	32885.3	0.03533
			15.5643	0.12835		15.5643	0.35984	16450.4	0.04205	32885.3	0.03512
			15.5796	0.12845		15.5796	0.35632	16450.5	0.04261	32885.3	0.03506
			15.5949	0.12841		15.5949	0.35434	16450.5	0.0422	32885.3	0.03518
			15.6101	0.12835		15.6101	0.35328	16450.5	0.04245	32885.3	0.03542
			15.6254	0.1285		15.6254	0.35499	16450.5	0.04187	32885.4	0.03549
			15.6406	0.12856		15.6406	0.35503	16450.5	0.04177	32885.4	0.03533
			15.6559	0.12853		15.6559	0.35751	16450.6	0.04223	32885.4	0.03506
			15.6712	0.12835		15.6712	0.35496	16450.6	0.04247	32885.4	0.03491
			15.6864	0.12855		15.6864	0.35004	16450.6	0.04275	32885.4	0.03492
			15.7017	0.12866		15.7017	0.34095	16450.6	0.04226	32885.4	0.03507
			15.7169	0.12849		15.7195	0.33833	16450.6	0.04237	32885.5	0.03529
			15.7322	0.12859		15.7373	0.33945	16450.6	0.04198	32885.5	0.03532
			15.7475	0.12884		15.7551	0.34201	16450.6	0.04221	32885.5	0.03507
			15.7627	0.1287		15.7729	0.34488	16450.7	0.0422	32885.5	0.03489
			15.778	0.12863		15.7907	0.34508	16450.7	0.04319	32885.5	0.03483
			15.7932	0.12879		15.8085	0.34366	16450.7	0.04292	32885.5	0.03494
			15.8085	0.12886		15.8238	0.33885	16450.7	0.04296	32885.6	0.03525
			15.8238	0.12879		15.839	0.3413	16450.7	0.0425	32885.6	0.03542
			15.839	0.12916		15.8543	0.34275	16450.7	0.04248	32885.6	0.03544
			15.8543	0.12927		15.8695	0.34751	16450.8	0.04246	32885.6	0.03535
			15.8695	0.12908		15.8848	0.35258	16450.8	0.04274	32885.6	0.03513
			15.8848	0.12919		15.9001	0.35184	16450.8	0.04285	32885.6	0.03508
			15.9001	0.12937		15.9153	0.35327	16450.8	0.04314	32885.7	0.03519
			15.9153	0.12935		15.9306	0.35268	16450.8	0.04246	32885.7	0.03547
			15.9306	0.12924		15.9458	0.35514	16450.8	0.04228	32885.7	0.03564
			15.9458	0.12941		15.9611	0.35846	16450.8	0.04199	32885.7	0.03562
			15.9611	0.12937		15.9764	0.36218	16450.9	0.04252	32885.7	0.03548
			15.9764	0.12918		15.9916	0.36485	16450.9	0.04246	32885.7	0.03529
			15.9916	0.12897		16.0069	0.36353	16450.9	0.04293	32885.7	0.03518
			16.0069	0.12912		16.0221	0.36429	16450.9	0.04279	32885.8	0.03536
			16.0221	0.12876		16.0374	0.36414	16450.9	0.04256	32885.8	0.03566
			16.0399	0.12859		16.0526	0.36698	16450.9	0.04231	32885.8	0.03576
			16.0577	0.12863		16.0679	0.36953	16451	0.04203	32885.8	0.03578
			16.0755	0.12847		16.0832	0.3718	16451	0.04272	32885.8	0.03559
			16.0933	0.12832		16.0984	0.37408	16451	0.04239	32885.8	0.03531
			16.1111	0.12836		16.1137	0.37318	16451	0.04273	32885.9	0.0353
			16.1289	0.12838		16.1289	0.37363	16451	0.04245	32885.9	0.03537
			16.1442	0.12804		16.1442	0.37288	16451	0.04225	32885.9	0.03557
			16.1595	0.12789		16.1595	0.37528	16451.1	0.04162	32885.9	0.03566
			16.1747	0.12798		16.1747	0.37606	16451.1	0.0416	32885.9	0.0355
			16.19	0.12774		16.19	0.37712	16451.1	0.0417	32885.9	0.03523
			16.2052	0.12763		16.2052	0.37544	16451.1	0.04212	32885.9	0.03501
			16.2205	0.12768		16.2205	0.3752	16451.1	0.04196	32886	0.035
			16.2357	0.12783		16.2357	0.37408	16451.1	0.04183	32886	0.03506
			16.251	0.12753		16.2536	0.37172	16451.2	0.04152	32886	0.03529
			16.2663	0.1275		16.2714	0.37403	16451.2	0.04141	32886	0.03533
			16.2815	0.12757		16.2892	0.37316	16451.2	0.04117	32886	0.03519
			16.2968	0.12734		16.307	0.37254	16451.2	0.04164	32886	0.03494
			16.312	0.12744		16.3248	0.36922	16451.2	0.04179	32886	0.03475
			16.3273	0.12735		16.3426	0.36755	16451.2	0.04193	32886.1	0.03474
			16.3426	0.12748		16.3578	0.36483	16451.2	0.04139	32886.1	0.03487
			16.3578	0.12724		16.3731	0.36146	16451.3	0.04115	32886.1	0.03506
			16.3731	0.12698		16.3883	0.36237	16451.3	0.04097	32886.1	0.03505
			16.3883	0.12707		16.4036	0.35958	16451.3	0.04094	32886.1	0.03488
			16.4036	0.12675		16.4189	0.35647	16451.3	0.04098	32886.2	0.03461
			16.4189	0.12676		16.4341	0.35094	16451.3	0.04126	32886.2	0.03446
			16.4341	0.12696		16.4494	0.34871	16451.3	0.04127	32886.2	0.03458
			16.4494	0.12689		16.4646	0.34423	16451.3	0.04073	32886.2	0.03478
			16.4646	0.12657		16.4799	0.34192	16451.4	0.04069	32886.2	0.03489
			16.4799	0.12667		16.4952	0.34243	16451.4	0.04027	32886.2	0.03486
			16.4952	0.12663		16.5104	0.34674	16451.4	0.04086	32886.2	0.03463
			16.5104	0.12639		16.5257	0.34732	16451.4	0.04056	32886.3	0.03422
			16.5257	0.12661		16.5409	0.34738	16451.4	0.04125	32886.3	0.03415
			16.5409	0.12663		16.5562	0.34737	16451.4	0.04084	32886.3	0.03435
			16.5562	0.12653		16.5714	0.34655	16451.5	0.04061	32886.3	0.03463
			16.574	0.12643		16.5867	0.34717	16451.5	0.04012	32886.3	0.03475
			16.5918	0.12643		16.602	0.34957	16451.5	0.03991	32886.3	0.03481
			16.6096	0.12645		16.6172	0.35308	16451.5	0.04015	32886.4	0.03475
			16.6274	0.12645		16.6325	0.3509	16451.5	0.04032	32886.4	0.03448
			16.6452	0.12653		16.6477	0.35337	16451.5	0.04019	32886.4	0.03457
			16.663	0.12669		16.663	0.35505	16451.5	0.04042	32886.4	0.0347
			16.6783	0.12666		16.6783	0.35459	16451.6	0.03983	32886.4	0.03493
			16.6935	0.12664		16.6935	0.3584	16451.6	0.03943	32886.4	0.03507
			16.7088	0.12683		16.7088	0.36038	16451.6	0.03932	32886.4	0.03506
			16.724	0.12686		16.724	0.3606	16451.6	0.03979	32886.5	0.03489
			16.7393	0.12689		16.7393	0.35922	16451.6	0.04007	32886.5	0.03473
			16.7546	0.12696		16.7546	0.35977	16451.6	0.04025	32886.5	0.03474
			16.7698	0.12734		16.7698	0.36094	16451.7	0.04	32886.5	0.03491
			16.7851	0.12708		16.7851	0.3605	16451.7	0.03996	32886.5	0.0351
			16.8003	0.12712		16.8003	0.36336	16451.7	0.03961	32886.5	0.03521
			16.8156	0.12747		16.8156	0.36299	16451.7	0.0393	32886.6	0.0351
			16.8309	0.12736		16.8309	0.36116	16451.7	0.03987	32886.6	0.03482
			16.8461	0.12775		16.8461	0.35552	16451.7	0.03969	32886.6	0.0347
			16.8614	0.12787		16.8614	0.3564	16451.8	0.04013	32886.6	0.03473
			16.8766	0.1281		16.8766	0.35889	16451.8	0.03955	32886.6	0.03486
			16.8919	0.12799		16.8944	0.36105	16451.8	0.0396	32886.6	0.03513
			16.9072	0.12807		16.9122	0.36542	16451.8	0.03914	32886.6	0.0351
			16.9224	0.12817		16.93	0.36578	16451.8	0.03925	32886.7	0.03494
			16.9377	0.12847		16.9478	0.36576	16451.8	0.03924	32886.7	0.03477
			16.9529	0.12876		16.9657	0.36139	16451.9	0.04001	32886.7	0.03461
			16.9682	0.12879		16.9835	0.36212	16451.9	0.0396	32886.7	0.03467
			16.9835	0.12933		16.9987	0.36373	16451.9	0.03948	32886.7	0.03492
			16.9987	0.1289		17.014	0.3653	16451.9	0.03914	32886.7	0.03504
			17.014	0.12914		17.0292	0.36816	16451.9	0.03898	32886.8	0.03503
			17.0292	0.12946		17.0445	0.37107	16451.9	0.03904	32886.8	0.03492
			17.0445	0.12937		17.0598	0.37208	16451.9	0.03919	32886.8	0.03465
			17.0598	0.12971		17.075	0.37201	16452	0.03946	32886.8	0.03452
			17.075	0.13007		17.0903	0.37222	16452	0.03956	32886.8	0.03453
			17.0903	0.12988		17.1055	0.37187	16452	0.03911	32886.8	0.03474
			17.1055	0.12971		17.1208	0.37693	16452	0.03887	32886.9	0.0348
			17.1208	0.12997		17.136	0.38347	16452	0.03862	32886.9	0.03475
			17.136	0.12986		17.1513	0.39003	16452	0.03894	32886.9	0.0346
			17.1513	0.13005		17.1666	0.39744	16452.1	0.03917	32886.9	0.03429
			17.1666	0.13026		17.1818	0.39939	16452.1	0.03918	32886.9	0.03421
			17.1818	0.13033		17.1971	0.40165	16452.1	0.03927	32886.9	0.03428
			17.1971	0.13022		17.2123	0.40461	16452.1	0.03891	32886.9	0.03447
			17.2149	0.13		17.2276	0.41185	16452.1	0.03876	32887	0.03455
			17.2327	0.13012		17.2429	0.41788	16452.1	0.03835	32887	0.03444
			17.2505	0.13009		17.2581	0.42308	16452.1	0.03901	32887	0.0342
			17.2683	0.13021		17.2734	0.42942	16452.2	0.03873	32887	0.03396
			17.2861	0.1303		17.2886	0.4303	16452.2	0.03917	32887	0.03387
			17.3039	0.13053		17.3039	0.43038	16452.2	0.03868	32887	0.03406
			17.3192	0.13032		17.3192	0.43481	16452.2	0.0388	32887.1	0.03442
			17.3344	0.12996		17.3344	0.44068	16452.2	0.03807	32887.1	0.03454
			17.3497	0.13017		17.3497	0.44613	16452.2	0.03799	32887.1	0.03444
			17.3649	0.1302		17.3649	0.451	16452.3	0.0383	32887.1	0.03422
			17.3802	0.13024		17.3802	0.45583	16452.3	0.03856	32887.1	0.03406
			17.3955	0.13034		17.3955	0.45637	16452.3	0.03851	32887.1	0.03408
			17.4107	0.13056		17.4107	0.45428	16452.3	0.03843	32887.1	0.03415
			17.426	0.12998		17.4285	0.45713	16452.3	0.03811	32887.2	0.03438
			17.4412	0.13		17.4463	0.4599	16452.3	0.0378	32887.2	0.03432
			17.4565	0.13001		17.4641	0.46238	16452.4	0.03765	32887.2	0.03412
			17.4717	0.12988		17.4819	0.46334	16452.4	0.03794	32887.2	0.03398
			17.487	0.13005		17.4997	0.46337	16452.4	0.03849	32887.2	0.03387
			17.5023	0.13		17.5175	0.46072	16452.4	0.0383	32887.2	0.03385
			17.5175	0.12999		17.5328	0.46082	16452.4	0.03801	32887.3	0.03403
			17.5328	0.12941		17.548	0.46411	16452.4	0.03765	32887.3	0.03414
			17.548	0.12925		17.5633	0.46647	16452.4	0.03757	32887.3	0.03404
			17.5633	0.12928		17.5786	0.46621	16452.5	0.03748	32887.3	0.03392
			17.5786	0.12927		17.5938	0.46701	16452.5	0.03785	32887.3	0.03368
			17.5938	0.12912		17.6091	0.46679	16452.5	0.03794	32887.3	0.03362
			17.6091	0.12945		17.6243	0.46398	16452.5	0.03816	32887.4	0.03367
			17.6243	0.1294		17.6396	0.4648	16452.5	0.03766	32887.4	0.03396
			17.6396	0.12891		17.6548	0.47132	16452.5	0.03765	32887.4	0.03399
			17.6548	0.12902		17.6701	0.4728	16452.6	0.0373	32887.4	0.03391
			17.6701	0.12906		17.6854	0.46972	16452.6	0.03776	32887.4	0.03374
			17.6854	0.12897		17.7006	0.4659	16452.6	0.03781	32887.4	0.03357
			17.7006	0.1292		17.7159	0.46168	16452.6	0.03838	32887.5	0.03354
			17.7159	0.12935		17.7311	0.45896	16452.6	0.03798	32887.5	0.03372
			17.7311	0.1293		17.7464	0.45661	16452.6	0.03799	32887.5	0.03387
			17.749	0.12907		17.7617	0.45821	16452.6	0.03768	32887.5	0.03401
			17.7667	0.12925		17.7769	0.45551	16452.7	0.03744	32887.5	0.03393
			17.7846	0.12921		17.7922	0.45078	16452.7	0.03802	32887.5	0.03385
			17.8024	0.12915		17.8074	0.44918	16452.7	0.03812	32887.5	0.03365
			17.8202	0.12922		17.8227	0.44719	16452.7	0.03829	32887.6	0.03364
			17.838	0.12944		17.838	0.44357	16452.7	0.03839	32887.6	0.03369
			17.8532	0.12922		17.8532	0.44204	16452.7	0.03823	32887.6	0.03393
			17.8685	0.12916		17.8685	0.44144	16452.8	0.03781	32887.6	0.034
			17.8837	0.12931		17.8837	0.44237	16452.8	0.03782	32887.6	0.03391
			17.899	0.12927		17.899	0.44299	16452.8	0.03817	32887.6	0.03375
			17.9143	0.12947		17.9143	0.44275	16452.8	0.03851	32887.7	0.03363
			17.9295	0.12942		17.9295	0.44109	16452.8	0.0384	32887.7	0.03367
			17.9448	0.1297		17.9448	0.43631	16452.8	0.03842	32887.7	0.03372
			17.96	0.12959		17.96	0.43191	16452.9	0.03822	32887.7	0.03397
			17.9753	0.12965		17.9753	0.42873	16452.9	0.03792	32887.7	0.03402
			17.9905	0.12993		17.9906	0.42792	16452.9	0.03759	32887.7	0.03391
			18.0058	0.12999		18.0058	0.42938	16452.9	0.0381	32887.7	0.03368
			18.0211	0.12999		18.0211	0.42808	16452.9	0.038	32887.8	0.03365
			18.0363	0.13025		18.0363	0.42209	16452.9	0.0382	32887.8	0.03361
			18.0516	0.13044		18.0516	0.41766	16453	0.03779	32887.8	0.03381
			18.0668	0.13006		18.0694	0.41385	16453	0.03763	32887.8	0.03398
			18.0821	0.13033		18.0872	0.4139	16453	0.03735	32887.8	0.03402
			18.0974	0.13049		18.105	0.41526	16453	0.03735	32887.8	0.03376
			18.1126	0.13047		18.1228	0.41494	16453	0.03734	32887.9	0.03363
			18.1279	0.13053		18.1406	0.41325	16453	0.03779	32887.9	0.03353
			18.1431	0.13068		18.1584	0.41234	16453	0.03746	32887.9	0.03361
			18.1584	0.13077		18.1737	0.41063	16453.1	0.03723	32887.9	0.03371
			18.1737	0.13056		18.1889	0.40785	16453.1	0.03696	32887.9	0.03384
			18.1889	0.13055		18.2042	0.40761	16453.1	0.03659	32887.9	0.03372
			18.2042	0.13072		18.2194	0.41025	16453.1	0.03671	32888	0.03356
			18.2194	0.13065		18.2347	0.41094	16453.1	0.0367	32888	0.03338
			18.2347	0.13059		18.25	0.41128	16453.1	0.03707	32888	0.03329
			18.25	0.13075		18.2652	0.41299	16453.1	0.0367	32888	0.03337
			18.2652	0.13059		18.2805	0.41331	16453.2	0.03642	32888	0.03342
			18.2805	0.1304		18.2957	0.4149	16453.2	0.03608	32888	0.03348
			18.2957	0.13044		18.311	0.41823	16453.2	0.03594	32888	0.03333
			18.311	0.13053		18.3263	0.41798	16453.2	0.03615	32888.1	0.0332
			18.3263	0.1304		18.3415	0.41794	16453.2	0.03649	32888.1	0.03294
			18.3415	0.1303		18.3568	0.41668	16453.2	0.03633	32888.1	0.033
			18.3568	0.1306		18.372	0.41808	16453.3	0.03646	32888.1	0.03297
			18.372	0.13035		18.3873	0.41721	16453.3	0.03606	32888.1	0.03313
			18.3898	0.13018		18.4026	0.41618	16453.3	0.03584	32888.1	0.03309
			18.4076	0.13038		18.4178	0.41861	16453.3	0.03566	32888.2	0.03296
			18.4254	0.13013		18.4331	0.41611	16453.3	0.03614	32888.2	0.03281
			18.4432	0.13015		18.4483	0.41355	16453.3	0.03616	32888.2	0.03272
			18.4611	0.13019		18.4636	0.4108	16453.3	0.03637	32888.2	0.03267
			18.4789	0.1302		18.4789	0.4113	16453.4	0.03612	32888.2	0.03274
			18.4941	0.13007		18.4941	0.41118	16453.4	0.03601	32888.2	0.0328
			18.5094	0.13004		18.5094	0.41056	16453.4	0.03573	32888.2	0.03278
			18.5246	0.12985		18.5246	0.40764	16453.4	0.03568	32888.3	0.03262
			18.5399	0.12974		18.5399	0.4042	16453.4	0.03606	32888.3	0.03244
			18.5552	0.12964		18.5551	0.40125	16453.5	0.03611	32888.3	0.03232
			18.5704	0.12948		18.5704	0.39917	16453.5	0.0363	32888.3	0.03226
			18.5857	0.12967		18.5857	0.39969	16453.5	0.03611	32888.3	0.03227
			18.6009	0.12919		18.6035	0.39849	16453.5	0.03595	32888.3	0.03238
			18.6162	0.12891		18.6213	0.39669	16453.5	0.03581	32888.4	0.03235
			18.6314	0.12891		18.6391	0.39399	16453.5	0.03581	32888.4	0.0322
			18.6467	0.12856		18.6569	0.39018	16453.5	0.03585	32888.4	0.03206
			18.662	0.12829		18.6747	0.38709	16453.6	0.03637	32888.4	0.03187
			18.6772	0.12846		18.6925	0.38514	16453.6	0.03599	32888.4	0.03189
			18.6925	0.12826		18.7077	0.38485	16453.6	0.03581	32888.4	0.03195
			18.7077	0.12779		18.723	0.3842	16453.6	0.0356	32888.5	0.03208
			18.723	0.12761		18.7383	0.38173	16453.6	0.03567	32888.5	0.03196
			18.7383	0.12747		18.7535	0.38	16453.6	0.03556	32888.5	0.03193
			18.7535	0.12715		18.7688	0.37437	16453.7	0.03575	32888.5	0.03168
			18.7688	0.12698		18.784	0.37441	16453.7	0.03593	32888.5	0.03169
			18.784	0.12691		18.7993	0.37496	16453.7	0.036	32888.5	0.03167
			18.7993	0.12667		18.8146	0.3736	16453.7	0.03546	32888.6	0.03191
			18.8146	0.12623		18.8298	0.37075	16453.7	0.03548	32888.6	0.03193
			18.8298	0.12605		18.8451	0.37068	16453.7	0.0355	32888.6	0.03192
			18.8451	0.12584		18.8603	0.36958	16453.7	0.03571	32888.6	0.03182
			18.8603	0.12551		18.8756	0.36692	16453.8	0.03582	32888.6	0.03163
			18.8756	0.12533		18.8909	0.36767	16453.8	0.03606	32888.6	0.0316
			18.8909	0.12537		18.9061	0.36946	16453.8	0.03585	32888.6	0.03173
			18.9061	0.1253		18.9214	0.37105	16453.8	0.0356	32888.7	0.03187
			18.9239	0.12486		18.9366	0.37361	16453.8	0.03545	32888.7	0.03191
			18.9417	0.12487		18.9519	0.374	16453.8	0.03541	32888.7	0.03183
			18.9595	0.12463		18.9671	0.37232	16453.9	0.03593	32888.7	0.03175
			18.9773	0.12432		18.9824	0.3727	16453.9	0.03582	32888.7	0.03166
			18.9951	0.12428		18.9977	0.37435	16453.9	0.03607	32888.7	0.03168
			19.0129	0.12441		19.0129	0.3781	16453.9	0.0359	32888.8	0.03179
			19.0282	0.12408		19.0282	0.38202	16453.9	0.03586	32888.8	0.03192
			19.0434	0.12406		19.0434	0.38412	16453.9	0.03557	32888.8	0.03199
			19.0587	0.12403		19.0587	0.38398	16454	0.03586	32888.8	0.03191
			19.074	0.12385		19.074	0.38394	16454	0.03612	32888.8	0.0319
			19.0892	0.12387		19.0892	0.38362	16454	0.03646	32888.8	0.03174
			19.1045	0.12388		19.1045	0.38571	16454	0.03632	32888.8	0.03187
			19.1197	0.12407		19.1197	0.39129	16454	0.03639	32888.9	0.03189
			19.135	0.12402		19.1375	0.39586	16454	0.0362	32888.9	0.03207
			19.1502	0.12393		19.1553	0.40096	16454	0.03625	32888.9	0.03202
			19.1655	0.12412		19.1731	0.40114	16454.1	0.03633	32888.9	0.03197
			19.1808	0.12424		19.1909	0.40132	16454.1	0.03671	32888.9	0.03189
			19.196	0.12405		19.2087	0.40237	16454.1	0.03691	32888.9	0.03188
			19.2113	0.12441		19.2265	0.40397	16454.1	0.037	32889	0.03191
			19.2265	0.1247		19.2418	0.40753	16454.1	0.03667	32889	0.03194
			19.2418	0.1244		19.2571	0.41093	16454.1	0.0366	32889	0.03195
			19.2571	0.12448		19.2723	0.41235	16454.2	0.03689	32889	0.03191
			19.2723	0.1247		19.2876	0.41149	16454.2	0.03698	32889	0.03184
			19.2876	0.12456		19.3028	0.41009	16454.2	0.03722	32889	0.03175
			19.3028	0.12476		19.3181	0.41087	16454.2	0.03753	32889.1	0.03172
			19.3181	0.12493		19.3334	0.41305	16454.2	0.03748	32889.1	0.03175
			19.3334	0.12501		19.3486	0.4154	16454.2	0.03712	32889.1	0.03187
			19.3486	0.12489		19.3639	0.41682	16454.2	0.03722	32889.1	0.03184
			19.3639	0.12504		19.3791	0.41688	16454.3	0.03731	32889.1	0.03184
			19.3791	0.1252		19.3944	0.41349	16454.3	0.03766	32889.1	0.03176
			19.3944	0.12507		19.4097	0.412	16454.3	0.03758	32889.1	0.03169
			19.4097	0.12532		19.4249	0.41177	16454.3	0.038	32889.2	0.03161
			19.4249	0.12551		19.4402	0.41307	16454.3	0.03777	32889.2	0.03168
			19.4402	0.12558		19.4554	0.41322	16454.3	0.03762	32889.2	0.03173
			19.4554	0.12549		19.4707	0.41211	16454.4	0.03752	32889.2	0.03182
			19.4707	0.12561		19.4859	0.40959	16454.4	0.03779	32889.2	0.03172
			19.4859	0.12577		19.5012	0.40535	16454.4	0.0382	32889.2	0.03168
			19.5012	0.1258		19.5165	0.40139	16454.4	0.03826	32889.3	0.03152
			19.5165	0.12586		19.5317	0.39898	16454.4	0.03822	32889.3	0.03157
			19.5317	0.12615		19.547	0.39727	16454.4	0.03833	32889.3	0.03156
			19.547	0.12603		19.5622	0.39749	16454.4	0.03811	32889.3	0.03173
			19.5648	0.12591		19.5775	0.39469	16454.5	0.03797	32889.3	0.03167
			19.5826	0.12612		19.5928	0.39038	16454.5	0.03816	32889.3	0.03161
			19.6004	0.12618		19.608	0.38377	16454.5	0.03852	32889.3	0.03152
			19.6182	0.12612		19.6233	0.37985	16454.5	0.0385	32889.4	0.03141
			19.636	0.12636		19.6385	0.37774	16454.5	0.03851	32889.4	0.03143
			19.6538	0.12655		19.6538	0.37587	16454.5	0.03827	32889.4	0.03145
			19.6691	0.12639		19.6691	0.3733	16454.6	0.03825	32889.4	0.0316
			19.6843	0.12629		19.6843	0.36963	16454.6	0.03808	32889.4	0.03159
			19.6996	0.12639		19.6996	0.36493	16454.6	0.03814	32889.4	0.03149
			19.7148	0.12638		19.7148	0.3608	16454.6	0.0385	32889.5	0.03142
			19.7301	0.12636		19.7301	0.35786	16454.6	0.03841	32889.5	0.0314
			19.7454	0.12644		19.7454	0.3558	16454.6	0.03851	32889.5	0.03146
			19.7606	0.1266		19.7606	0.35634	16454.7	0.03809	32889.5	0.03158
			19.7759	0.12647		19.7784	0.35487	16454.7	0.03802	32889.5	0.03161
			19.7911	0.12625		19.7962	0.35144	16454.7	0.03806	32889.5	0.03163
			19.8064	0.12637		19.814	0.34791	16454.7	0.03815	32889.5	0.0315
			19.8217	0.12633		19.8318	0.34461	16454.7	0.03808	32889.6	0.03143
			19.8369	0.12642		19.8496	0.34332	16454.7	0.03844	32889.6	0.03135
			19.8522	0.12647		19.8674	0.34377	16454.8	0.03809	32889.6	0.03145
			19.8674	0.12663		19.8827	0.34534	16454.8	0.03777	32889.6	0.03147
			19.8827	0.12639		19.898	0.34716	16454.8	0.03754	32889.6	0.03162
			19.898	0.12634		19.9132	0.34735	16454.8	0.03768	32889.6	0.03153
			19.9132	0.12657		19.9285	0.34606	16454.8	0.03775	32889.7	0.03149
			19.9285	0.12658		19.9437	0.34457	16454.8	0.03782	32889.7	0.03141
			19.9437	0.12669		19.959	0.34429	16454.8	0.03789	32889.7	0.03141
			19.959	0.12692		19.9743	0.34772	16454.9	0.03778	32889.7	0.0315
			19.9743	0.12702		19.9895	0.35182	16454.9	0.03742	32889.7	0.03157
			19.9895	0.12664		20.0048	0.35447	16454.9	0.03732	32889.7	0.0316
			20.0048	0.12682		20.02	0.35527	16454.9	0.03738	32889.8	0.03151
			20.02	0.1268		20.0353	0.35537	16454.9	0.03763	32889.8	0.03145
			20.0353	0.12676		20.0505	0.35563	16454.9	0.03769	32889.8	0.03135
			20.0505	0.12691		20.0658	0.35896	16454.9	0.03758	32889.8	0.03142
			20.0658	0.12694		20.0811	0.36345	16455	0.03741	32889.8	0.03146
			20.0811	0.12681		20.0963	0.36757	16455	0.03706	32889.8	0.03158
			20.0989	0.12643		20.1116	0.37024	16455	0.03679	32889.8	0.03159
			20.1167	0.12649		20.1268	0.37088	16455	0.03683	32889.9	0.03154
			20.1345	0.1264		20.1421	0.37095	16455	0.03729	32889.9	0.03145
			20.1523	0.1263		20.1574	0.3707	16455	0.03705	32889.9	0.03143
			20.1701	0.12634		20.1726	0.37314	16455.1	0.03714	32889.9	0.03145
			20.1879	0.12641		20.1879	0.3777	16455.1	0.03681	32889.9	0.03153
			20.2031	0.12612		20.2031	0.38	16455.1	0.03687	32889.9	0.03158
			20.2184	0.12577		20.2184	0.38125	16455.1	0.03663	32890	0.03162
			20.2337	0.12585		20.2337	0.38047	16455.1	0.03678	32890	0.03146
			20.2489	0.1257		20.2489	0.37985	16455.1	0.03709	32890	0.03139
			20.2642	0.1255		20.2642	0.3796	16455.2	0.03724	32890	0.03121
			20.2794	0.12554		20.2794	0.38158	16455.2	0.03709	32890	0.03129
			20.2947	0.12559		20.2947	0.38413	16455.2	0.03683	32890	0.03133
			20.31	0.12537		20.3125	0.38602	16455.2	0.03681	32890	0.03143
			20.3252	0.12503		20.3303	0.38546	16455.2	0.03683	32890.1	0.03142
			20.3405	0.12497		20.3481	0.38341	16455.2	0.03688	32890.1	0.03132
			20.3557	0.1248		20.3659	0.38172	16455.3	0.03703	32890.1	0.03124
			20.371	0.12479		20.3837	0.38195	16455.3	0.03723	32890.1	0.03121
			20.3862	0.12478		20.4015	0.38276	16455.3	0.03709	32890.1	0.03125
			20.4015	0.12484		20.4168	0.38479	16455.3	0.03682	32890.1	0.03127
			20.4168	0.12445		20.432	0.38486	16455.3	0.03679	32890.2	0.03137
			20.432	0.12432		20.4473	0.38349	16455.3	0.037	32890.2	0.03131
			20.4473	0.12434		20.4625	0.38018	16455.3	0.03711	32890.2	0.03125
			20.4625	0.1243		20.4778	0.37568	16455.4	0.03728	32890.2	0.03114
			20.4778	0.12427		20.4931	0.37549	16455.4	0.03738	32890.2	0.03113
			20.4931	0.12422		20.5083	0.37596	16455.4	0.03732	32890.2	0.03118
			20.5083	0.1243		20.5236	0.37677	16455.4	0.03695	32890.3	0.03128
			20.5236	0.12373		20.5388	0.37615	16455.4	0.03706	32890.3	0.0313
			20.5388	0.12388		20.5541	0.37331	16455.4	0.03712	32890.3	0.03124
			20.5541	0.12394		20.5694	0.36997	16455.5	0.03745	32890.3	0.03115
			20.5694	0.12392		20.5846	0.36645	16455.5	0.03745	32890.3	0.03111
			20.5846	0.12408		20.5999	0.3656	16455.5	0.03765	32890.3	0.03106
			20.5999	0.12422		20.6151	0.36963	16455.5	0.03737	32890.4	0.03115
			20.6151	0.12407		20.6304	0.37298	16455.5	0.03718	32890.4	0.03122
			20.6304	0.12381		20.6456	0.37561	16455.5	0.03704	32890.4	0.03132
			20.6456	0.12386		20.6609	0.37594	16455.5	0.03715	32890.4	0.03125
			20.6609	0.12377		20.6762	0.37624	16455.6	0.03765	32890.4	0.03125
			20.6762	0.12375		20.6914	0.37636	16455.6	0.03771	32890.4	0.03119
			20.6914	0.12381		20.7067	0.37976	16455.6	0.03761	32890.4	0.03123
			20.7067	0.12397		20.7219	0.38515	16455.6	0.03749	32890.5	0.03128
			20.7219	0.12375		20.7372	0.39158	16455.6	0.03732	32890.5	0.0312
			20.7398	0.12343		20.7525	0.39349	16455.6	0.03713	32890.5	0.03121
			20.7575	0.12352		20.7677	0.39394	16455.7	0.03726	32890.5	0.03112
			20.7753	0.1234		20.783	0.39337	16455.7	0.03746	32890.5	0.03115
			20.7932	0.12327		20.7982	0.39275	16455.7	0.03751	32890.5	0.03103
			20.811	0.12323		20.8135	0.39638	16455.7	0.03735	32890.6	0.03116
			20.8288	0.12338		20.8288	0.40172	16455.7	0.03701	32890.6	0.03124
			20.844	0.12309		20.844	0.40561	16455.7	0.03689	32890.6	0.03132
			20.8593	0.12277		20.8593	0.40695	16455.8	0.0368	32890.6	0.03133
			20.8745	0.12286		20.8745	0.40611	16455.8	0.03681	32890.6	0.03142
			20.8898	0.12272		20.8898	0.40536	16455.8	0.03731	32890.6	0.03145
			20.9051	0.12274		20.9051	0.40518	16455.8	0.03719	32890.6	0.03161
			20.9203	0.12268		20.9203	0.40787	16455.8	0.03722	32890.7	0.03175
			20.9356	0.12277		20.9356	0.41122	16455.8	0.03682	32890.7	0.03195
			20.9508	0.12233		20.9534	0.41458	16455.8	0.03685	32890.7	0.03205
			20.9661	0.12227		20.9712	0.4138	16455.9	0.03694	32890.7	0.0322
			20.9813	0.12226		20.989	0.41153	16455.9	0.03715	32890.7	0.03221
			20.9966	0.12207		21.0068	0.40998	16455.9	0.03716	32890.7	0.03229
			21.0119	0.12199		21.0246	0.40899	16455.9	0.03751	32890.8	0.03235
			21.0271	0.12193		21.0424	0.41059	16455.9	0.03723	32890.8	0.03253
			21.0424	0.12198		21.0576	0.41263	16455.9	0.03692	32890.8	0.03266
			21.0576	0.12142		21.0729	0.41332	16456	0.03688	32890.8	0.03291
			21.0729	0.12134		21.0882	0.40983	16456	0.03696	32890.8	0.03297
			21.0882	0.12125		21.1034	0.40675	16456	0.03733	32890.8	0.03303
			21.1034	0.12113		21.1187	0.40279	16456	0.03736	32890.9	0.03308
			21.1187	0.121		21.1339	0.40097	16456	0.03749	32890.9	0.03314
			21.1339	0.12105		21.1492	0.40338	16456	0.0374	32890.9	0.03331
			21.1492	0.12092		21.1645	0.4058	16456	0.03711	32890.9	0.03337
			21.1645	0.12056		21.1797	0.40516	16456.1	0.03697	32890.9	0.03346
			21.1797	0.12055		21.195	0.40259	16456.1	0.03714	32890.9	0.03345
			21.195	0.12052		21.2102	0.39796	16456.1	0.03746	32890.9	0.03348
			21.2102	0.12036		21.2255	0.39119	16456.1	0.03767	32891	0.0334
			21.2255	0.12031		21.2408	0.39017	16456.1	0.03749	32891	0.03352
			21.2408	0.12034		21.256	0.39221	16456.1	0.03745	32891	0.03356
			21.256	0.12007		21.2713	0.39632	16456.2	0.03711	32891	0.03368
			21.2738	0.11975		21.2865	0.39585	16456.2	0.03701	32891	0.03367
			21.2916	0.11995		21.3018	0.39311	16456.2	0.0371	32891	0.03364
			21.3094	0.11992		21.317	0.38995	16456.2	0.03763	32891.1	0.03348
			21.3272	0.11987		21.3323	0.38579	16456.2	0.03751	32891.1	0.03344
			21.345	0.11987		21.3476	0.38806	16456.2	0.03759	32891.1	0.03342
			21.3628	0.11996		21.3628	0.39159	16456.3	0.03733	32891.1	0.03345
			21.3781	0.11979		21.3781	0.39506	16456.3	0.03722	32891.1	0.03337
			21.3934	0.11969		21.3934	0.39793	16456.3	0.03704	32891.1	0.03336
			21.4086	0.11973		21.4086	0.39506	16456.3	0.03707	32891.1	0.03314
			21.4239	0.11971		21.4239	0.39217	16456.3	0.03756	32891.2	0.03302
			21.4391	0.11972		21.4391	0.39013	16456.3	0.03755	32891.2	0.03286
			21.4544	0.11966		21.4544	0.39254	16456.4	0.03739	32891.2	0.03276
			21.4696	0.11978		21.4697	0.39551	16456.4	0.037	32891.2	0.03265
			21.4849	0.11948		21.4874	0.39996	16456.4	0.03686	32891.2	0.03248
			21.5002	0.11941		21.5053	0.40147	16456.4	0.0368	32891.2	0.03234
			21.5154	0.11939		21.5231	0.40052	16456.4	0.03702	32891.3	0.03211
			21.5307	0.11938		21.5408	0.39858	16456.4	0.03711	32891.3	0.03213
			21.5459	0.11916		21.5587	0.39937	16456.4	0.03738	32891.3	0.03204
			21.5612	0.11917		21.5765	0.40281	16456.5	0.03714	32891.3	0.03204
			21.5765	0.11923		21.5917	0.40765	16456.5	0.03677	32891.3	0.03189
			21.5917	0.1187		21.607	0.41227	16456.5	0.03659	32891.3	0.03196
			21.607	0.11881		21.6222	0.41259	16456.5	0.03671	32891.4	0.03181
			21.6222	0.11871		21.6375	0.41081	16456.5	0.0369	32891.4	0.03174
			21.6375	0.11861		21.6528	0.40902	16456.5	0.0372	32891.4	0.03172
			21.6528	0.11844		21.668	0.40977	16456.6	0.03709	32891.4	0.03179
			21.668	0.11846		21.6833	0.41079	16456.6	0.03712	32891.4	0.03178
			21.6833	0.11841		21.6985	0.41457	16456.6	0.03657	32891.4	0.03177
			21.6985	0.11805		21.7138	0.41775	16456.6	0.03659	32891.5	0.03162
			21.7138	0.118		21.7291	0.41741	16456.6	0.03666	32891.5	0.03159
			21.7291	0.11794		21.7443	0.41475	16456.6	0.03705	32891.5	0.03153
			21.7443	0.11772		21.7596	0.41229	16456.6	0.0371	32891.5	0.03151
			21.7596	0.11758		21.7748	0.41371	16456.7	0.03718	32891.5	0.0315
			21.7748	0.11763		21.7901	0.41631	16456.7	0.03686	32891.5	0.03161
			21.7901	0.1175		21.8054	0.41847	16456.7	0.03668	32891.5	0.03161
			21.8054	0.11717		21.8206	0.41858	16456.7	0.03648	32891.6	0.03166
			21.8206	0.11716		21.8359	0.41471	16456.7	0.03658	32891.6	0.0317
			21.8359	0.11717		21.8511	0.40904	16456.7	0.0371	32891.6	0.0318
			21.8511	0.11689		21.8664	0.4064	16456.8	0.03702	32891.6	0.03183
			21.8664	0.11674		21.8816	0.40768	16456.8	0.03696	32891.6	0.03193
			21.8816	0.11677		21.8969	0.41019	16456.8	0.03676	32891.6	0.03208
			21.8969	0.11641		21.9122	0.4138	16456.8	0.03671	32891.6	0.03215
			21.9147	0.11624		21.9274	0.41386	16456.8	0.03654	32891.7	0.03226
			21.9325	0.11622		21.9427	0.40891	16456.8	0.03654	32891.7	0.03225
			21.9503	0.11608		21.9579	0.40366	16456.9	0.03688	32891.7	0.03238
			21.9681	0.11591		21.9732	0.40174	16456.9	0.037	32891.7	0.03243
			21.9859	0.11583		21.9885	0.4031	16456.9	0.03669	32891.7	0.0326
			22.0037	0.1158		22.0037	0.40499	16456.9	0.03644	32891.7	0.03267
			22.019	0.11546		22.0215	0.41114	16456.9	0.03631	32891.8	0.03283
			22.0342	0.11536		22.0393	0.4101	16456.9	0.03622	32891.8	0.03286
			22.0495	0.11515		22.0571	0.406	16456.9	0.03624	32891.8	0.03292
			22.0648	0.11512		22.0749	0.40162	16457	0.03661	32891.8	0.0329
			22.08	0.11489		22.0927	0.39942	16457	0.03653	32891.8	0.03295
			22.0953	0.11492		22.1105	0.39952	16457	0.03648	32891.8	0.03298
			22.1105	0.11506		22.1258	0.40005	16457	0.03602	32891.9	0.03306
			22.1258	0.1146		22.141	0.40113	16457	0.03597	32891.9	0.03308
			22.141	0.11456		22.1563	0.39721	16457	0.03595	32891.9	0.0331
			22.1563	0.11431		22.1716	0.39141	16457.1	0.03595	32891.9	0.03303
			22.1716	0.11423		22.1868	0.38713	16457.1	0.03609	32891.9	0.03304
			22.1868	0.11398		22.2021	0.38541	16457.1	0.03617	32891.9	0.03304
			22.2021	0.11398		22.2173	0.38508	16457.1	0.036	32892	0.03311
			22.2173	0.11392		22.2326	0.38612	16457.1	0.03553	32892	0.03313
			22.2326	0.11356		22.2479	0.38657	16457.1	0.03549	32892	0.03313
			22.2479	0.11339		22.2631	0.38281	16457.1	0.03554	32892	0.03313
			22.2631	0.1134		22.2784	0.37892	16457.2	0.03587	32892	0.03309
			22.2784	0.11322		22.2936	0.37529	16457.2	0.03583	32892	0.0331
			22.2936	0.11306		22.3089	0.37398	16457.2	0.03601	32892	0.03306
			22.3089	0.11313		22.3242	0.37472	16457.2	0.03584	32892.1	0.03308
			22.3242	0.11301		22.3394	0.37495	16457.2	0.03553	32892.1	0.033
			22.3394	0.11261		22.3547	0.37386	16457.2	0.03534	32892.1	0.033
			22.3547	0.11269		22.3699	0.36999	16457.3	0.03538	32892.1	0.03286
			22.3699	0.1127		22.3852	0.36472	16457.3	0.03573	32892.1	0.03282
			22.3852	0.11242		22.4004	0.36093	16457.3	0.03586	32892.1	0.03269
			22.4004	0.11241		22.4157	0.36165	16457.3	0.03568	32892.2	0.03267
			22.4157	0.11242		22.431	0.36216	16457.3	0.03567	32892.2	0.03259
			22.431	0.11231		22.4462	0.36381	16457.3	0.03529	32892.2	0.03254
			22.4488	0.11198		22.4615	0.36147	16457.3	0.03531	32892.2	0.03246
			22.4666	0.112		22.4767	0.36006	16457.4	0.03537	32892.2	0.03233
			22.4844	0.11187		22.492	0.35653	16457.4	0.03583	32892.2	0.03226
			22.5022	0.11174		22.5073	0.35415	16457.4	0.03583	32892.2	0.03227
			22.52	0.11174		22.5225	0.35459	16457.4	0.03587	32892.3	0.03223
			22.5378	0.11178		22.5378	0.35626	16457.4	0.03563	32892.3	0.03219
			22.553	0.1115		22.553	0.35727	16457.4	0.03563	32892.3	0.03221
			22.5683	0.11132		22.5683	0.35486	16457.5	0.03554	32892.3	0.0322
			22.5836	0.11129		22.5836	0.34985	16457.5	0.03564	32892.3	0.0321
			22.5988	0.11134		22.5988	0.34567	16457.5	0.0361	32892.3	0.03209
			22.6141	0.11126		22.6141	0.34487	16457.5	0.03609	32892.4	0.03212
			22.6293	0.11122		22.6293	0.34675	16457.5	0.036	32892.4	0.03208
			22.6446	0.11143		22.6446	0.35066	16457.5	0.03571	32892.4	0.03203
			22.6599	0.11111		22.6624	0.35215	16457.6	0.03574	32892.4	0.03182
			22.6751	0.11097		22.6802	0.35013	16457.6	0.03591	32892.4	0.03187
			22.6904	0.11107		22.698	0.3466	16457.6	0.03604	32892.4	0.03177
			22.7056	0.11117		22.7158	0.34273	16457.6	0.0361	32892.4	0.03183
			22.7209	0.11112		22.7336	0.34368	16457.6	0.0363	32892.5	0.0318
			22.7362	0.11134		22.7514	0.34825	16457.6	0.03613	32892.5	0.03182
			22.7514	0.11135		22.7667	0.35278	16457.7	0.03576	32892.5	0.03168
			22.7667	0.11115		22.7819	0.35502	16457.7	0.03564	32892.5	0.03166
			22.7819	0.11102		22.7972	0.35245	16457.7	0.03577	32892.5	0.03156
			22.7972	0.11115		22.8124	0.35065	16457.7	0.03598	32892.5	0.03165
			22.8124	0.11106		22.8277	0.34845	16457.7	0.03605	32892.6	0.03165
			22.8277	0.11119		22.843	0.3497	16457.7	0.03597	32892.6	0.03165
			22.843	0.11141		22.8582	0.35289	16457.7	0.0358	32892.6	0.03163
			22.8582	0.11148		22.8735	0.35669	16457.8	0.03537	32892.6	0.03161
			22.8735	0.1112		22.8888	0.35613	16457.8	0.03533	32892.6	0.03163
			22.8888	0.11118		22.904	0.35438	16457.8	0.0354	32892.6	0.03168
			22.904	0.1114		22.9193	0.35111	16457.8	0.03565	32892.7	0.03179
			22.9193	0.11122		22.9345	0.34894	16457.8	0.03566	32892.7	0.03183
			22.9345	0.11141		22.9498	0.35005	16457.8	0.0356	32892.7	0.03192
			22.9498	0.11153		22.965	0.35278	16457.8	0.03539	32892.7	0.03191
			22.965	0.1115		22.9803	0.35576	16457.9	0.03516	32892.7	0.03193
			22.9803	0.11123		22.9956	0.35547	16457.9	0.03502	32892.7	0.03197
			22.9956	0.11128		23.0108	0.35394	16457.9	0.0351	32892.7	0.03211
			23.0108	0.11134		23.0261	0.35044	16457.9	0.03553	32892.8	0.0322
			23.0261	0.11125		23.0413	0.35107	16457.9	0.03535	32892.8	0.03235
			23.0413	0.11149		23.0566	0.35369	16457.9	0.03525	32892.8	0.03243
			23.0566	0.11165		23.0719	0.35868	16458	0.03499	32892.8	0.03253
			23.0719	0.11155		23.0871	0.36327	16458	0.03498	32892.8	0.0318
			23.0897	0.11141		23.1024	0.3641	16458	0.03481	32892.8	0.03176
			23.1075	0.11156		23.1176	0.36151	16458	0.03472	32892.9	0.03193
			23.1253	0.11171		23.1329	0.35932	16458	0.03503	32892.9	0.03226
			23.1431	0.11167		23.1482	0.36191	16458	0.03504	32892.9	0.03231
			23.1609	0.11188		23.1634	0.36742	16458.1	0.03483	32892.9	0.03264
			23.1787	0.11219		23.1787	0.37221	16458.1	0.03455	32892.9	0.03277
			23.1939	0.11205		23.1965	0.37718	16458.1	0.03455	32892.9	0.03282
			23.2092	0.11193		23.2143	0.37602	16458.1	0.03455	32892.9	0.03315
			23.2245	0.11214		23.2321	0.37456	16458.1	0.03464	32893	0.03358
			23.2397	0.11228		23.2499	0.37361	16458.1	0.03494	32893	0.03403
			23.255	0.11237		23.2677	0.37645	16458.2	0.03495	32893	0.03437
			23.2702	0.11262		23.2855	0.38052	16458.2	0.03488	32893	0.03472
			23.2855	0.11278		23.3008	0.38539	16458.2	0.03454	32893	0.03483
			23.3008	0.11271		23.316	0.38731	16458.2	0.03459	32893	0.03501
			23.316	0.11271		23.3313	0.38476	16458.2	0.03469	32893.1	0.03539
			23.3313	0.11296		23.3465	0.38165	16458.2	0.03487	32893.1	0.03577
			23.3465	0.11301		23.3618	0.38064	16458.2	0.03497	32893.1	0.03613
			23.3618	0.1133		23.377	0.38331	16458.3	0.03507	32893.1	0.03642
			23.377	0.11342		23.3923	0.38754	16458.3	0.03495	32893.1	0.03653
			23.3923	0.11365		23.4076	0.39119	16458.3	0.03472	32893.1	0.03626
			23.4076	0.1134		23.4228	0.39142	16458.3	0.03479	32893.2	0.03627
			23.4228	0.11349		23.4381	0.38717	16458.3	0.03504	32893.2	0.03669
			23.4381	0.11379		23.4533	0.38237	16458.3	0.03544	32893.2	0.03701
			23.4533	0.11375		23.4686	0.3812	16458.4	0.03546	32893.2	0.03759
			23.4686	0.11402		23.4839	0.38323	16458.4	0.0356	32893.2	0.03782
			23.4839	0.11432		23.4991	0.38652	16458.4	0.03545	32893.2	0.03811
			23.4991	0.11443		23.5144	0.38839	16458.4	0.0353	32893.3	0.03784
			23.5144	0.11427		23.5296	0.38775	16458.4	0.03526	32893.3	0.03784
			23.5296	0.11451		23.5449	0.38395	16458.4	0.03537	32893.3	0.03814
			23.5449	0.11467		23.5602	0.38	16458.4	0.03573	32893.3	0.03854
			23.5602	0.11472		23.5754	0.37873	16458.5	0.03579	32893.3	0.03887
			23.5754	0.11501		23.5907	0.37973	16458.5	0.03568	32893.3	0.03923
			23.5907	0.11525		23.6059	0.38315	16458.5	0.0355	32893.3	0.03937
			23.6059	0.11526		23.6212	0.38535	16458.5	0.0355	32893.4	0.03931
			23.6237	0.11513		23.6364	0.38386	16458.5	0.03547	32893.4	0.03954
			23.6415	0.11533		23.6517	0.3798	16458.5	0.03567	32893.4	0.03976
			23.6593	0.11546		23.667	0.37543	16458.6	0.03599	32893.4	0.04006
			23.6771	0.11543		23.6822	0.37402	16458.6	0.03602	32893.4	0.04014
			23.6949	0.11559		23.6975	0.37244	16458.6	0.03594	32893.4	0.04027
			23.7127	0.11582		23.7127	0.37335	16458.6	0.03572	32893.4	0.04022
			23.728	0.11564		23.728	0.37515	16458.6	0.03576	32893.5	0.04009
			23.7433	0.11555		23.7433	0.37494	16458.6	0.03567	32893.5	0.03999
			23.7585	0.11568		23.7585	0.37247	16458.7	0.03571	32893.5	0.04011
			23.7738	0.11574		23.7738	0.3702	16458.7	0.03599	32893.5	0.0401
			23.789	0.11579		23.789	0.37148	16458.7	0.03588	32893.5	0.04003
			23.8043	0.11587		23.8043	0.37463	16458.7	0.03574	32893.5	0.03977
			23.8196	0.11603		23.8196	0.38135	16458.7	0.03538	32893.6	0.03932
			23.8348	0.11594		23.8374	0.38399	16458.7	0.03538	32893.6	0.03894
			23.8501	0.11577		23.8552	0.38378	16458.7	0.03539	32893.6	0.03869
			23.8653	0.1158		23.873	0.38202	16458.8	0.03541	32893.6	0.03832
			23.8806	0.11562		23.8908	0.37975	16458.8	0.0353	32893.6	0.03902
			23.8958	0.11577		23.9086	0.38263	16458.8	0.0354	32893.6	0.03909
			23.9111	0.11572		23.9264	0.38893	16458.8	0.03523	32893.7	0.03899
			23.9264	0.11597		23.9416	0.39624	16458.8	0.03483	32893.7	0.03863
			23.9416	0.1156		23.9569	0.39931	16458.8	0.03476	32893.7	0.03857
			23.9569	0.11543		23.9721	0.39727	16458.9	0.03471	32893.7	0.03847
			23.9721	0.11555		23.9874	0.39683	16458.9	0.03489	32893.7	0.03852
			23.9874	0.11521		24.0027	0.39664	16458.9	0.03476	32893.7	0.03871
			24.0027	0.11529		24.0179	0.39965	16458.9	0.03476	32893.8	0.03859
			24.0179	0.11527		24.0332	0.40469	16458.9	0.0345	32893.8	0.03819
			24.0332	0.11539		24.0484	0.40925	16458.9	0.03421	32893.8	0.03767
			24.0484	0.11498		24.0637	0.4104	16458.9	0.03409	32893.8	0.03752
			24.0637	0.11503		24.079	0.40946	16459	0.03409	32893.8	0.03732
			24.079	0.11491		24.0942	0.40697	16459	0.03426	32893.8	0.03751
			24.0942	0.1147		24.1095	0.40755	16459	0.03426	32893.8	0.03753
			24.1095	0.11478		24.1247	0.41047	16459	0.03413	32893.9	0.03735
			24.1247	0.11476		24.14	0.4146	16459	0.0339	32893.9	0.037
			24.14	0.11476		24.1553	0.41766	16459	0.03382	32893.9	0.03639
			24.1578	0.11438		24.1705	0.41633	16459.1	0.03363	32893.9	0.03597
			24.1756	0.11438		24.1858	0.41364	16459.1	0.03379	32893.9	0.03607
			24.1934	0.11416		24.201	0.41115	16459.1	0.03402	32893.9	0.03654
			24.2112	0.11397		24.2163	0.40992	16459.1	0.03388	32894	0.03688
			24.229	0.11385		24.2315	0.40987	16459.1	0.03379	32894	0.03676
			24.2468	0.11395		24.2468	0.41335	16459.1	0.03355	32894	0.03662
			24.2621	0.11376		24.2621	0.41361	16459.2	0.03359	32894	0.03634
			24.2773	0.11337		24.2773	0.41235	16459.2	0.03347	32894	0.03631
			24.2926	0.1133		24.2926	0.40941	16459.2	0.0335	32894	0.03625
			24.3078	0.11304		24.3078	0.40718	16459.2	0.03374	32894	0.03682
			24.3231	0.11284		24.3231	0.40874	16459.2	0.03368	32894.1	0.03716
			24.3384	0.11277		24.3384	0.40932	16459.2	0.03355	32894.1	0.03726
			24.3536	0.11275		24.3536	0.41283	16459.3	0.03334	32894.1	0.03723
			24.3689	0.11241		24.3714	0.41498	16459.3	0.03336	32894.1	0.03714
			24.3842	0.11216		24.3892	0.41415	16459.3	0.03344	32894.1	0.03726
			24.3994	0.11212		24.407	0.41093	16459.3	0.03373	32894.1	0.03737
			24.4147	0.11178		24.4248	0.40742	16459.3	0.03366	32894.2	0.03781
			24.4299	0.11167		24.4426	0.40602	16459.3	0.03376	32894.2	0.03789
			24.4452	0.11148		24.4604	0.41023	16459.3	0.03363	32894.2	0.03785
			24.4604	0.11152		24.4757	0.41325	16459.4	0.03341	32894.2	0.03764
			24.4757	0.11098		24.491	0.41533	16459.4	0.03347	32894.2	0.03772
			24.491	0.11081		24.5062	0.41638	16459.4	0.03354	32894.2	0.0377
			24.5062	0.11072		24.5215	0.4158	16459.4	0.03372	32894.3	0.03788
			24.5215	0.11041		24.5367	0.41559	16459.4	0.0337	32894.3	0.03803
			24.5367	0.11023		24.552	0.41661	16459.4	0.03373	32894.3	0.03808
			24.552	0.11003		24.5673	0.42073	16459.5	0.03368	32894.3	0.03777
			24.5673	0.11018		24.5825	0.42591	16459.5	0.03352	32894.3	0.0375
			24.5825	0.10957		24.5978	0.42618	16459.5	0.0336	32894.3	0.03739
			24.5978	0.10966		24.613	0.42419	16459.5	0.03383	32894.4	0.03752
			24.613	0.10961		24.6283	0.42014	16459.5	0.03406	32894.4	0.03784
			24.6283	0.10942		24.6436	0.41752	16459.5	0.03396	32894.4	0.038
			24.6436	0.10938		24.6588	0.41956	16459.5	0.03413	32894.4	0.03784
			24.6588	0.10947		24.6741	0.42395	16459.6	0.03409	32894.4	0.0377
			24.6741	0.1094		24.6893	0.42869	16459.6	0.03408	32894.4	0.03748
			24.6893	0.10906		24.7046	0.42962	16459.6	0.03406	32894.4	0.03745
			24.7046	0.10917		24.7199	0.42738	16459.6	0.03408	32894.5	0.03753
			24.7199	0.10903		24.7351	0.42513	16459.6	0.03444	32894.5	0.03773
			24.7351	0.10903		24.7504	0.42595	16459.6	0.0343	32894.5	0.03787
			24.7504	0.10897		24.7656	0.42804	16459.7	0.03427	32894.5	0.03772
			24.7656	0.1091		24.7809	0.43147	16459.7	0.0342	32894.5	0.03755
			24.7809	0.10905		24.7961	0.43355	16459.7	0.03426	32894.5	0.03732
			24.7987	0.10873		24.8114	0.43153	16459.7	0.03423	32894.5	0.0374
			24.8165	0.10881		24.8267	0.42888	16459.7	0.03431	32894.6	0.03755
			24.8343	0.10877		24.8419	0.42555	16459.7	0.03448	32894.6	0.03802
			24.8521	0.10874		24.8572	0.42391	16459.8	0.03452	32894.6	0.038
			24.8699	0.10891		24.8724	0.42564	16459.8	0.03442	32894.6	0.03803
			24.8877	0.10911		24.8877	0.4265	16459.8	0.03431	32894.6	0.0378
			24.903	0.10894		24.9055	0.42546	16459.8	0.03438	32894.6	0.03766
			24.9182	0.10887		24.9233	0.42213	16459.8	0.03424	32894.7	0.03761
			24.9335	0.10897		24.9411	0.417	16459.8	0.03442	32894.7	0.0377
			24.9487	0.10889		24.9589	0.41285	16459.8	0.03443	32894.7	0.03809
			24.964	0.10894		24.9767	0.41055	16459.9	0.0344	32894.7	0.03841
			24.9793	0.10905		24.9945	0.40954	16459.9	0.03427	32894.7	0.03829
			24.9945	0.10939		25.0098	0.40847	16459.9	0.03412	32894.7	0.03822
			25.0098	0.10905		25.025	0.40546	16459.9	0.03409	32894.8	0.03815
			25.025	0.10912		25.0403	0.40367	16459.9	0.03417	32894.8	0.03817
			25.0403	0.10921		25.0556	0.39963	16459.9	0.03415	32894.8	0.03823
			25.0556	0.10914		25.0708	0.3971	16460	0.0341	32894.8	0.03842
			25.0708	0.10916		25.0861	0.39567	16460	0.03416	32894.8	0.03839
			25.0861	0.10927		25.1013	0.39545	16460	0.03405	32894.8	0.03831
			25.1013	0.10952		25.1166	0.39668	16460	0.0339	32894.9	0.0381
			25.1166	0.10919		25.1318	0.39426	16460	0.03377	32894.9	0.03802
			25.1319	0.10926		25.1471	0.39269	16460	0.03381	32894.9	0.038
			25.1471	0.10936		25.1624	0.38927	16460	0.03397	32894.9	0.038
			25.1624	0.10942		25.1776	0.38694	16460.1	0.03385	32894.9	0.03812
			25.1776	0.10935		25.1929	0.38742	16460.1	0.03392	32894.9	0.03792
			25.1929	0.10957		25.2081	0.39062	16460.1	0.03373	32894.9	0.03775
			25.2081	0.10959		25.2234	0.39407	16460.1	0.03361	32895	0.03744
			25.2234	0.10931		25.2387	0.39616	16460.1	0.03353	32895	0.0373
			25.2387	0.10943		25.2539	0.39319	16460.1	0.03353	32895	0.03721
			25.2539	0.10949		25.2692	0.38926	16460.2	0.0338	32895	0.03728
			25.2692	0.10945		25.2844	0.38769	16460.2	0.0337	32895	0.03711
			25.2844	0.10946		25.2997	0.38949	16460.2	0.03364	32895	0.03693
			25.2997	0.10973		25.3149	0.39251	16460.2	0.03353	32895.1	0.03656
			25.3149	0.10966		25.3302	0.39572	16460.2	0.03359	32895.1	0.03622
			25.3302	0.10945		25.3455	0.39619	16460.2	0.03343	32895.1	0.03601
			25.3455	0.10952		25.3607	0.39455	16460.2	0.03366	32895.1	0.036
			25.3607	0.1095		25.376	0.39104	16460.3	0.03381	32895.1	0.03608
			25.376	0.10956		25.3912	0.39215	16460.3	0.03372	32895.1	0.03606
			25.3912	0.10956		25.4065	0.39657	16460.3	0.0336	32895.1	0.0358
			25.4065	0.10971		25.4218	0.40196	16460.3	0.03353	32895.2	0.03548
			25.4218	0.10955		25.437	0.40694	16460.3	0.03363	32895.2	0.03515
			25.4396	0.10944		25.4523	0.40901	16460.3	0.03336	32895.2	0.03509
			25.4574	0.1095		25.4675	0.40849	16460.4	0.0334	32895.2	0.03507
			25.4752	0.10935		25.4828	0.40753	16460.4	0.03359	32895.2	0.0351
			25.493	0.10938		25.4981	0.40907	16460.4	0.03349	32895.2	0.03507
			25.5108	0.10935		25.5133	0.41255	16460.4	0.0334	32895.3	0.03483
			25.5286	0.10955		25.5286	0.41646	16460.4	0.03332	32895.3	0.0346
			25.5438	0.10919		25.5464	0.41737	16460.4	0.0334	32895.3	0.03434
			25.5591	0.10909		25.5642	0.41615	16460.5	0.03347	32895.3	0.03436
			25.5744	0.10926		25.582	0.41392	16460.5	0.03358	32895.3	0.0343
			25.5896	0.10914		25.5998	0.41136	16460.5	0.03354	32895.3	0.03444
			25.6049	0.10895		25.6176	0.41228	16460.5	0.03357	32895.3	0.03428
			25.6201	0.10898		25.6354	0.41481	16460.5	0.03355	32895.4	0.03421
			25.6354	0.10907		25.6507	0.41605	16460.5	0.03345	32895.4	0.03388
			25.6507	0.10857		25.6659	0.41661	16460.5	0.03353	32895.4	0.03378
			25.6659	0.10866		25.6812	0.41166	16460.6	0.03358	32895.4	0.03371
			25.6812	0.10855		25.6964	0.40803	16460.6	0.03373	32895.4	0.03373
			25.6964	0.10843		25.7117	0.40477	16460.6	0.03366	32895.4	0.03374
			25.7117	0.10821		25.7269	0.40422	16460.6	0.03372	32895.5	0.03371
			25.7269	0.10821		25.7422	0.40503	16460.6	0.0336	32895.5	0.03361
			25.7422	0.10806		25.7575	0.40522	16460.6	0.03359	32895.5	0.03341
			25.7575	0.10768		25.7727	0.40212	16460.7	0.03357	32895.5	0.03335
			25.7727	0.10757		25.788	0.39775	16460.7	0.0337	32895.5	0.03339
			25.788	0.10752		25.8032	0.39315	16460.7	0.03375	32895.5	0.03352
			25.8032	0.10739		25.8185	0.38991	16460.7	0.0337	32895.6	0.03354
			25.8185	0.10703		25.8338	0.39025	16460.7	0.03369	32895.6	0.03355
			25.8338	0.10722		25.849	0.39002	16460.7	0.03357	32895.6	0.03359
			25.849	0.10699		25.8643	0.38984	16460.7	0.0336	32895.6	0.03352
			25.8643	0.10655		25.8795	0.3878	16460.8	0.03347	32895.6	0.03352
			25.8795	0.10652		25.8948	0.38442	16460.8	0.03348	32895.6	0.03353
			25.8948	0.10643		25.9101	0.38011	16460.8	0.03354	32895.6	0.0336
			25.9101	0.10618		25.9253	0.37804	16460.8	0.03352	32895.7	0.03372
			25.9253	0.10612		25.9406	0.37735	16460.8	0.03329	32895.7	0.03371
			25.9406	0.10619		25.9558	0.37851	16460.8	0.03315	32895.7	0.0338
			25.9558	0.10588		25.9711	0.37791	16460.9	0.0332	32895.7	0.03367
			25.9736	0.10562		25.9864	0.37618	16460.9	0.03313	32895.7	0.03367
			25.9915	0.10553		26.0016	0.37156	16460.9	0.03311	32895.7	0.03364
			26.0093	0.10539		26.0169	0.36749	16460.9	0.03323	32895.8	0.03379
			26.027	0.10509		26.0321	0.36704	16460.9	0.03311	32895.8	0.03383
			26.0449	0.10511		26.0474	0.36918	16460.9	0.03296	32895.8	0.03397
			26.0627	0.10526		26.0627	0.37237	16461	0.03278	32895.8	0.03404
			26.0779	0.10482		26.0805	0.37442	16461	0.03291	32895.8	0.03405
			26.0932	0.10469		26.0983	0.37223	16461	0.03288	32895.8	0.03412
			26.1084	0.10457		26.1161	0.3702	16461	0.03295	32895.8	0.03416
			26.1237	0.10457		26.1339	0.36885	16461	0.03297	32895.9	0.03429
			26.139	0.10437		26.1517	0.36981	16461	0.03295	32895.9	0.03438
			26.1542	0.10438		26.1695	0.3739	16461.1	0.03272	32895.9	0.03442
			26.1695	0.10461		26.1847	0.37789	16461.1	0.03259	32895.9	0.03443
			26.1847	0.10429		26.2	0.37859	16461.1	0.03263	32895.9	0.03445
			26.2	0.10427		26.2153	0.37685	16461.1	0.03268	32895.9	0.03448
			26.2153	0.10422		26.2305	0.3741	16461.1	0.03262	32896	0.03451
			26.2305	0.10423		26.2458	0.37331	16461.1	0.0326	32896	0.03457
			26.2458	0.10405		26.261	0.37503	16461.1	0.03282	32896	0.03461
			26.261	0.10427		26.2763	0.37758	16461.2	0.03266	32896	0.03464
			26.2763	0.10416		26.2915	0.38138	16461.2	0.03257	32896	0.03457
			26.2915	0.10399		26.3068	0.38185	16461.2	0.03269	32896	0.03454
			26.3068	0.10396		26.3221	0.37999	16461.2	0.03285	32896.1	0.03458
			26.3221	0.10405		26.3373	0.37801	16461.2	0.03283	32896.1	0.03454
			26.3373	0.10405		26.3526	0.37676	16461.2	0.03278	32896.1	0.03458
			26.3526	0.10391		26.3678	0.37867	16461.3	0.03284	32896.1	0.0345
			26.3678	0.10418		26.3831	0.38115	16461.3	0.03265	32896.1	0.03449
			26.3831	0.10423		26.3984	0.38254	16461.3	0.03273	32896.1	0.03431
			26.3984	0.10401		26.4136	0.38271	16461.3	0.03284	32896.2	0.03428
			26.4136	0.10405		26.4289	0.38017	16461.3	0.03287	32896.2	0.03417
			26.4289	0.10426		26.4441	0.37782	16461.3	0.03306	32896.2	0.03421
			26.4441	0.10402		26.4594	0.37734	16461.3	0.03305	32896.2	0.03412
			26.4594	0.10417		26.4747	0.37872	16461.4	0.03294	32896.2	0.03407
			26.4747	0.10438		26.4899	0.38053	16461.4	0.03287	32896.2	0.03397
			26.4899	0.10431		26.5052	0.38227	16461.4	0.03297	32896.2	0.03384
			26.5052	0.1041		26.5204	0.38026	16461.4	0.03301	32896.3	0.0338
			26.5204	0.10416		26.5357	0.37854	16461.4	0.03308	32896.3	0.0337
			26.5357	0.10418		26.551	0.37658	16461.4	0.03316	32896.3	0.03379
			26.551	0.10393		26.5662	0.37687	16461.5	0.03314	32896.3	0.03372
			26.5662	0.1041		26.5815	0.37874	16461.5	0.03307	32896.3	0.0337
			26.5815	0.10427		26.5967	0.38011	16461.5	0.03302	32896.3	0.03355
			26.5967	0.10415		26.612	0.38065	16461.5	0.03323	32896.3	0.03341
			26.6145	0.10394		26.6272	0.37735	16461.5	0.03318	32896.4	0.03327
			26.6323	0.10408		26.6425	0.37493	16461.5	0.03331	32896.4	0.03311
			26.6501	0.10412		26.6578	0.37338	16461.6	0.03341	32896.4	0.03304
			26.6679	0.10398		26.673	0.37483	16461.6	0.03337	32896.4	0.03302
			26.6857	0.10407		26.6883	0.37652	16461.6	0.03323	32896.4	0.03299
			26.7035	0.10423		26.7035	0.37856	16461.6	0.03314	32896.4	0.0329
			26.7188	0.10412		26.7213	0.378	16461.6	0.03319	32896.5	0.03271
			26.7341	0.10394		26.7391	0.37672	16461.6	0.03343	32896.5	0.03259
			26.7493	0.10399		26.7569	0.37506	16461.6	0.0335	32896.5	0.03239
			26.7646	0.10389		26.7748	0.37327	16461.7	0.03347	32896.5	0.03245
			26.7798	0.1038		26.7925	0.37431	16461.7	0.03354	32896.5	0.03249
			26.7951	0.10401		26.8103	0.37765	16461.7	0.03347	32896.5	0.03259
			26.8103	0.10405		26.8256	0.37976	16461.7	0.03331	32896.6	0.03256
			26.8256	0.10394		26.8409	0.37906	16461.7	0.03351	32896.6	0.0325
			26.8409	0.1037		26.8561	0.37625	16461.7	0.03366	32896.6	0.03242
			26.8561	0.10386		26.8714	0.37442	16461.8	0.03378	32896.6	0.0323
			26.8714	0.10359		26.8866	0.37381	16461.8	0.03369	32896.6	0.03232
			26.8866	0.10354		26.9019	0.37636	16461.8	0.03367	32896.6	0.03232
			26.9019	0.10379		26.9172	0.37924	16461.8	0.03359	32896.7	0.03237
			26.9172	0.10375		26.9324	0.38052	16461.8	0.03344	32896.7	0.03235
			26.9324	0.10352		26.9477	0.37998	16461.8	0.03353	32896.7	0.03234
			26.9477	0.10342		26.9629	0.37734	16461.8	0.03362	32896.7	0.03229
			26.9629	0.10354		26.9782	0.37524	16461.9	0.03368	32896.7	0.0323
			26.9782	0.10329		26.9935	0.37608	16461.9	0.03354	32896.7	0.03222
			26.9935	0.10335		27.0087	0.37907	16461.9	0.0336	32896.7	0.03227
			27.0087	0.10355		27.024	0.38204	16461.9	0.0334	32896.8	0.03227
			27.024	0.10353		27.0392	0.38402	16461.9	0.03345	32896.8	0.03222
			27.0392	0.1033		27.0545	0.3828	16461.9	0.03331	32896.8	0.03221
			27.0545	0.10341		27.0698	0.37992	16462	0.03342	32896.8	0.03216
			27.0698	0.10315		27.085	0.377	16462	0.03344	32896.8	0.03213
			27.085	0.10267		27.1003	0.37701	16462	0.03327	32896.8	0.03212
			27.1003	0.10282		27.1155	0.3797	16462	0.03309	32896.9	0.03211
			27.1155	0.1029		27.1308	0.3822	16462	0.03304	32896.9	0.03214
			27.1308	0.10304		27.146	0.38345	16462	0.03302	32896.9	0.03209
			27.1461	0.10273		27.1613	0.38171	16462.1	0.03301	32896.9	0.03204
			27.1613	0.10281		27.1766	0.37805	16462.1	0.03308	32896.9	0.03196
			27.1766	0.10285		27.1918	0.37728	16462.1	0.0331	32896.9	0.03199
			27.1918	0.10247		27.2071	0.37844	16462.1	0.03295	32896.9	0.03191
			27.2071	0.10257		27.2223	0.38074	16462.1	0.03286	32897	0.03199
			27.2223	0.10286		27.2376	0.3834	16462.1	0.03271	32897	0.03195
			27.2376	0.10278		27.2554	0.38451	16462.2	0.0327	32897	0.03192
			27.2554	0.10253		27.2732	0.38279	16462.2	0.03275	32897	0.03188
			27.2732	0.10272		27.291	0.38158	16462.2	0.03278	32897	0.03182
			27.291	0.10255		27.3088	0.37985	16462.2	0.03269	32897	0.03188
			27.3088	0.10236		27.3266	0.381	16462.2	0.03264	32897.1	0.03183
			27.3266	0.10256		27.3444	0.38383	16462.2	0.03266	32897.1	0.03189
			27.3444	0.1026		27.3597	0.38493	16462.2	0.0325	32897.1	0.03182
			27.3597	0.10263		27.3749	0.38549	16462.3	0.03267	32897.1	0.03182
			27.3749	0.10236		27.3902	0.3833	16462.3	0.0327	32897.1	0.03174
			27.3902	0.10266		27.4055	0.38264	16462.3	0.03271	32897.1	0.03172
			27.4055	0.10249		27.4207	0.3835	16462.3	0.03251	32897.2	0.0317
			27.4207	0.10235		27.436	0.38688	16462.3	0.03259	32897.2	0.03175
			27.436	0.10265		27.4512	0.39088	16462.3	0.03244	32897.2	0.03177
			27.4512	0.10273		27.4665	0.3945	16462.4	0.03234	32897.2	0.0317
			27.4665	0.10274		27.4818	0.39375	16462.4	0.03225	32897.2	0.03163
			27.4818	0.10258		27.497	0.39148	16462.4	0.03241	32897.2	0.03155
			27.497	0.10286		27.5123	0.39103	16462.4	0.03237	32897.2	0.03154
			27.5123	0.10263		27.5275	0.39134	16462.4	0.03222	32897.3	0.03159
			27.5275	0.10282		27.5428	0.39422	16462.4	0.0323	32897.3	0.03164
			27.5428	0.10295		27.5581	0.39693	16462.4	0.0322	32897.3	0.03168
			27.5581	0.10321		27.5733	0.39974	16462.5	0.03225	32897.3	0.03163
			27.5733	0.10308		27.5886	0.39999	16462.5	0.03225	32897.3	0.0316
			27.5886	0.10323		27.6038	0.39803	16462.5	0.03223	32897.3	0.03152
			27.6038	0.10354		27.6191	0.39669	16462.5	0.03237	32897.4	0.0315
			27.6191	0.10331		27.6344	0.39797	16462.5	0.03224	32897.4	0.03156
			27.6344	0.10365		27.6496	0.40038	16462.5	0.03215	32897.4	0.03161
			27.6496	0.10386		27.6649	0.40238	16462.6	0.03215	32897.4	0.03167
			27.6649	0.10417		27.6801	0.40324	16462.6	0.03223	32897.4	0.03161
			27.6801	0.10402		27.6954	0.40101	16462.6	0.03224	32897.4	0.03162
			27.6954	0.10432		27.7106	0.39918	16462.6	0.03223	32897.4	0.03152
			27.7106	0.10458		27.7259	0.39774	16462.6	0.03228	32897.5	0.03159
			27.7259	0.1045		27.7412	0.39793	16462.6	0.03213	32897.5	0.03155
			27.7412	0.10478		27.7564	0.39946	16462.7	0.03224	32897.5	0.03161
			27.7564	0.10508		27.7717	0.4	16462.7	0.0321	32897.5	0.0316
			27.7717	0.10532		27.7895	0.39926	16462.7	0.03233	32897.5	0.03159
			27.7895	0.10527		27.8073	0.39623	16462.7	0.0322	32897.5	0.03153
			27.8073	0.10559		27.8251	0.3932	16462.7	0.03234	32897.6	0.03149
			27.8251	0.10568		27.8429	0.38968	16462.7	0.03231	32897.6	0.03149
			27.8429	0.10571		27.8607	0.39001	16462.7	0.03223	32897.6	0.03147
			27.8607	0.10603		27.8785	0.39148	16462.8	0.03217	32897.6	0.03151
			27.8785	0.10626		27.8938	0.39297	16462.8	0.03223	32897.6	0.03145
			27.8938	0.10648		27.909	0.39106	16462.8	0.03224	32897.6	0.03144
			27.909	0.10646		27.9243	0.38727	16462.8	0.03243	32897.7	0.03138
			27.9243	0.10687		27.9395	0.384	16462.8	0.03234	32897.7	0.03133
			27.9395	0.10689		27.9548	0.3804	16462.8	0.03221	32897.7	0.03138
			27.9548	0.10685		27.9701	0.38194	16462.9	0.03234	32897.7	0.0314
			27.9701	0.10707		27.9853	0.38419	16462.9	0.03231	32897.7	0.03145
			27.9853	0.10747		28.0006	0.3845	16462.9	0.0322	32897.7	0.03145
			28.0006	0.10747		28.0158	0.38249	16462.9	0.03226	32897.8	0.03145
			28.0158	0.1075		28.0311	0.37802	16462.9	0.0323	32897.8	0.03141
			28.0311	0.10788		28.0464	0.37484	16462.9	0.0324	32897.8	0.03141
			28.0463	0.10774		28.0616	0.37254	16462.9	0.03227	32897.8	0.03147
			28.0616	0.10781		28.0769	0.37398	16463	0.03232	32897.8	0.03151
			28.0769	0.10788		28.0921	0.37586	16463	0.0324	32897.8	0.03153
			28.0921	0.10817		28.1074	0.37683	16463	0.03233	32897.8	0.03147
			28.1074	0.108		28.1226	0.37538	16463	0.03243	32897.9	0.03147
			28.1226	0.1083		28.1379	0.37235	16463	0.03241	32897.9	0.03141
			28.1379	0.10848		28.1532	0.36985	16463	0.03253	32897.9	0.03144
			28.1532	0.10838		28.1684	0.36947	16463.1	0.03238	32897.9	0.03142
			28.1684	0.10844		28.1837	0.37347	16463.1	0.03245	32897.9	0.03147
			28.1837	0.10844		28.1989	0.37422	16463.1	0.03234	32897.9	0.03148
			28.1989	0.10887		28.2142	0.37588	16463.1	0.03255	32898	0.03145
			28.2142	0.1084		28.2295	0.37368	16463.1	0.03241	32898	0.03144
			28.2295	0.10866		28.2447	0.37173	16463.1	0.03254	32898	0.03141
			28.2447	0.10868		28.26	0.37033	16463.1	0.03254	32898	0.03143
			28.26	0.10845		28.2752	0.3701	16463.2	0.03252	32898	0.03147
			28.2752	0.10857		28.2905	0.37366	16463.2	0.03246	32898	0.03148
			28.2905	0.10862		28.3057	0.37494	16463.2	0.03251	32898	0.03141
			28.3057	0.10882		28.321	0.37612	16463.2	0.03266	32898.1	0.03135
			28.321	0.1086		28.3363	0.37498	16463.2	0.03261	32898.1	0.03127
			28.3363	0.10896		28.3515	0.37353	16463.2	0.03261	32898.1	0.03125
			28.3515	0.10886		28.3668	0.37256	16463.3	0.03272	32898.1	0.03127
			28.3668	0.10876		28.382	0.37471	16463.3	0.0326	32898.1	0.03129
			28.382	0.10881		28.3973	0.37733	16463.3	0.03255	32898.1	0.03131
			28.3973	0.10892		28.4126	0.38066	16463.3	0.03255	32898.1	0.03136
			28.4126	0.10896		28.4304	0.38149	16463.3	0.0326	32898.2	0.0313
			28.4304	0.10871		28.4482	0.37897	16463.3	0.03266	32898.2	0.03134
			28.4482	0.10905		28.466	0.37835	16463.4	0.0326	32898.2	0.03133
			28.466	0.10876		28.4838	0.37758	16463.4	0.03246	32898.2	0.03148
			28.4838	0.10862		28.5016	0.38039	16463.4	0.03243	32898.2	0.03151
			28.5016	0.1086		28.5194	0.38504	16463.4	0.03246	32898.2	0.03143
			28.5194	0.10882		28.5346	0.38827	16463.4	0.03232	32898.3	0.03121
			28.5346	0.10877		28.5499	0.38963	16463.4	0.0325	32898.3	0.03117
			28.5499	0.10849		28.5652	0.38799	16463.4	0.03233	32898.3	0.03114
			28.5652	0.10878		28.5804	0.387	16463.5	0.03239	32898.3	0.03129
			28.5804	0.10856		28.5957	0.38664	16463.5	0.0322	32898.3	0.03142
			28.5957	0.10829		28.6109	0.38999	16463.5	0.0322	32898.3	0.03148
			28.6109	0.10823		28.6262	0.39351	16463.5	0.03209	32898.4	0.03152
			28.6262	0.10834		28.6414	0.3977	16463.5	0.03198	32898.4	0.03152
			28.6414	0.10789		28.6567	0.39757	16463.5	0.03198	32898.4	0.03165
			28.6567	0.10809		28.672	0.39634	16463.6	0.03205	32898.4	0.03182
			28.672	0.10825		28.6872	0.39529	16463.6	0.03192	32898.4	0.03216
			28.6872	0.10799		28.7025	0.39633	16463.6	0.03184	32898.4	0.03238
			28.7025	0.10793		28.7177	0.40006	16463.6	0.03187	32898.5	0.03253
			28.7177	0.10766		28.733	0.40249	16463.6	0.03179	32898.5	0.03262
			28.733	0.10788		28.7483	0.40506	16463.6	0.03196	32898.5	0.03275
			28.7483	0.10741		28.7635	0.4035	16463.6	0.0318	32898.5	0.03291
			28.7635	0.10749		28.7788	0.40113	16463.7	0.03179	32898.5	0.03315
			28.7788	0.10752		28.794	0.39967	16463.7	0.03188	32898.5	0.0334
			28.794	0.10725		28.8093	0.39989	16463.7	0.03179	32898.5	0.03368
			28.8093	0.10701		28.8246	0.40252	16463.7	0.0317	32898.6	0.03377
			28.8246	0.10697		28.8398	0.40464	16463.7	0.03172	32898.6	0.03391
			28.8398	0.10704		28.8551	0.405	16463.7	0.03183	32898.6	0.03396
			28.8551	0.10662		28.8703	0.40322	16463.8	0.03186	32898.6	0.03415
			28.8703	0.10687		28.8856	0.40017	16463.8	0.03178	32898.6	0.03426
			28.8856	0.1067		28.9009	0.39671	16463.8	0.03194	32898.6	0.0346
			28.9009	0.10649		28.9161	0.39652	16463.8	0.03187	32898.7	0.03474
			28.9161	0.10635		28.9314	0.39801	16463.8	0.0319	32898.7	0.03479
			28.9314	0.10633		28.9466	0.39843	16463.8	0.0318	32898.7	0.03487
			28.9466	0.1062		28.9644	0.39816	16463.9	0.03197	32898.7	0.03494
			28.9644	0.10583		28.9822	0.39337	16463.9	0.03189	32898.7	0.03504
			28.9822	0.10614		29	0.38957	16463.9	0.03206	32898.7	0.03515
			29	0.10593		29.0178	0.38565	16463.9	0.03199	32898.7	0.03529
			29.0178	0.10567		29.0357	0.38591	16463.9	0.03192	32898.8	0.03535
			29.0357	0.10563		29.0535	0.38602	16463.9	0.03185	32898.8	0.03521
			29.0535	0.10569		29.0687	0.38453	16464	0.03176	32898.8	0.03511
			29.0687	0.10552		29.084	0.38321	16464	0.03189	32898.8	0.03511
			29.084	0.10536		29.0992	0.37962	16464	0.03204	32898.8	0.03504
			29.0992	0.10562		29.1145	0.37576	16464	0.032	32898.8	0.03515
			29.1145	0.10547		29.1298	0.37353	16464	0.03194	32898.9	0.03521
			29.1298	0.10543		29.145	0.37389	16464	0.03193	32898.9	0.03516
			29.145	0.10529		29.1603	0.3743	16464	0.03188	32898.9	0.03502
			29.1603	0.10549		29.1755	0.3747	16464.1	0.03179	32898.9	0.03495
			29.1755	0.1051		29.1908	0.37307	16464.1	0.03184	32898.9	0.0349
			29.1908	0.10519		29.206	0.3691	16464.1	0.03199	32898.9	0.03489
			29.206	0.1053		29.2213	0.36521	16464.1	0.03202	32899	0.03487
			29.2213	0.10519		29.2366	0.36431	16464.1	0.03192	32899	0.03487
			29.2366	0.1051		29.2518	0.36693	16464.1	0.03201	32899	0.03461
			29.2518	0.10499		29.2671	0.37011	16464.2	0.03198	32899	0.0345
			29.2671	0.10526		29.2823	0.37157	16464.2	0.032	32899	0.03428
			29.2823	0.10475		29.2976	0.37165	16464.2	0.03206	32899	0.03411
			29.2976	0.10491		29.3129	0.36829	16464.2	0.032	32899	0.03417
			29.3129	0.10495		29.3281	0.36467	16464.2	0.0322	32899.1	0.03439
			29.3281	0.10497		29.3434	0.3648	16464.2	0.03209	32899.1	0.03444
			29.3434	0.10479		29.3586	0.36713	16464.2	0.03213	32899.1	0.03439
			29.3586	0.10478		29.3739	0.36999	16464.3	0.03215	32899.1	0.0343
			29.3739	0.10502		29.3892	0.37313	16464.3	0.03234	32899.1	0.03419
			29.3892	0.10472		29.4044	0.37107	16464.3	0.03226	32899.1	0.03424
			29.4044	0.10509		29.4197	0.3695	16464.3	0.03245	32899.2	0.03433
			29.4197	0.1052		29.4349	0.36756	16464.3	0.03249	32899.2	0.03457
			29.4349	0.10527		29.4502	0.36796	16464.3	0.03255	32899.2	0.03459
			29.4502	0.1053		29.4655	0.3719	16464.4	0.0326	32899.2	0.0345
			29.4655	0.10553		29.4807	0.37394	16464.4	0.03265	32899.2	0.03435
			29.4807	0.10554		29.496	0.37559	16464.4	0.03285	32899.2	0.03425
			29.496	0.10552		29.5112	0.37447	16464.4	0.03276	32899.2	0.03429
			29.5112	0.1059		29.5265	0.37221	16464.4	0.03284	32899.3	0.03447
			29.5265	0.10602		29.5417	0.37027	16464.4	0.03289	32899.3	0.03457
			29.5417	0.10605		29.557	0.3716	16464.5	0.03278	32899.3	0.03461
			29.557	0.1061		29.5723	0.37439	16464.5	0.03271	32899.3	0.03446
			29.5723	0.10651		29.5875	0.37622	16464.5	0.03278	32899.3	0.03429
			29.5875	0.10648		29.6053	0.37714	16464.5	0.03276	32899.3	0.03409
			29.6053	0.10657		29.6231	0.37548	16464.5	0.03298	32899.4	0.03418
			29.6231	0.1069		29.6409	0.37345	16464.5	0.03295	32899.4	0.03421
			29.6409	0.10705		29.6587	0.37174	16464.5	0.03285	32899.4	0.03438
			29.6587	0.10718		29.6765	0.37223	16464.6	0.03296	32899.4	0.03425
			29.6765	0.10736		29.6943	0.37459	16464.6	0.03291	32899.4	0.03415
			29.6943	0.10766		29.7096	0.37596	16464.6	0.0328	32899.4	0.03381
			29.7096	0.10759		29.7248	0.37591	16464.6	0.03291	32899.5	0.03363
			29.7248	0.10785		29.7401	0.37288	16464.6	0.03282	32899.5	0.03371
			29.7401	0.10801		29.7554	0.37106	16464.6	0.03298	32899.5	0.03378
			29.7554	0.10826		29.7706	0.3685	16464.7	0.0328	32899.5	0.03386
			29.7706	0.10831		29.7859	0.36912	16464.7	0.03279	32899.5	0.03372
			29.7859	0.10849		29.8011	0.3721	16464.7	0.03268	32899.5	0.03358
			29.8011	0.10909		29.8164	0.37377	16464.7	0.03257	32899.6	0.03343
			29.8164	0.10891		29.8317	0.37231	16464.7	0.03253	32899.6	0.03338
			29.8317	0.10942		29.8469	0.37038	16464.7	0.03265	32899.6	0.03355
			29.8469	0.10978		29.8622	0.36822	16464.7	0.03266	32899.6	0.03381
			29.8622	0.11006		29.8774	0.36779	16464.8	0.03257	32899.6	0.03383
			29.8774	0.11018		29.8927	0.36924	16464.8	0.0325	32899.6	0.03384
			29.8927	0.11045		29.908	0.37197	16464.8	0.03239	32899.6	0.03376
			29.908	0.11083		29.9232	0.37396	16464.8	0.03243	32899.7	0.03367
			29.9232	0.11079		29.9385	0.3732	16464.8	0.03236	32899.7	0.03376
			29.9385	0.11127		29.9537	0.37084	16464.8	0.03247	32899.7	0.034
			29.9537	0.11151		29.969	0.36964	16464.9	0.03257	32899.7	0.03415
			29.969	0.11168		29.9843	0.36918	16464.9	0.03249	32899.7	0.03429
			29.9843	0.11166		29.9995	0.37312	16464.9	0.03242	32899.7	0.0343
			29.9995	0.11202		30.0148	0.37794	16464.9	0.03243	32899.8	0.03425
			30.0148	0.11208		30.03	0.37931	16464.9	0.03249	32899.8	0.03425
			30.03	0.11221		30.0453	0.37828	16464.9	0.03245	32899.8	0.03449
			30.0453	0.11263		30.0606	0.37512	16465	0.03249	32899.8	0.03457
			30.0605	0.11285		30.0758	0.37336	16465	0.03256	32899.8	0.0348
			30.0758	0.11299		30.0911	0.37448	16465	0.03256	32899.8	0.03488
			30.0911	0.11291		30.1063	0.37745	16465	0.0326	32899.8	0.03482
			30.1063	0.11323		30.1216	0.38021	16465	0.03257	32899.9	0.03479
			30.1216	0.11335		30.1394	0.38201	16465	0.03269	32899.9	0.03475
			30.1394	0.11335		30.1572	0.3794	16465.1	0.0327	32899.9	0.03496
			30.1572	0.11367		30.175	0.37775	16465.1	0.03283	32899.9	0.03504
			30.175	0.11387		30.1928	0.37685	16465.1	0.03274	32899.9	0.03523
			30.1928	0.11386		30.2106	0.37851	16465.1	0.03289	32899.9	0.03529
			30.2106	0.11398		30.2284	0.38272	16465.1	0.03281	32900	0.0351
			30.2284	0.11426		30.2437	0.38488	16465.1	0.03277	32900	0.03493
			30.2437	0.11414		30.2589	0.38622	16465.1	0.03277	32900	0.03497
			30.2589	0.11438		30.2742	0.38348	16465.2	0.03287	32900	0.03504
			30.2742	0.1145		30.2894	0.38233	16465.2	0.03287	32900	0.0352
			30.2894	0.11461		30.3047	0.3805	16465.2	0.03282	32900	0.03526
			30.3047	0.11456		30.32	0.38215	16465.2	0.03283	32900.1	0.03513
			30.32	0.11454		30.3352	0.38393	16465.2	0.0328	32900.1	0.03497
			30.3352	0.11482		30.3505	0.38578	16465.2	0.03263	32900.1	0.03476
			30.3505	0.1145		30.3657	0.38561	16465.2	0.03267	32900.1	0.03466
			30.3657	0.1147		30.381	0.38248	16465.3	0.03281	32900.1	0.03474
			30.381	0.11474		30.3963	0.38074	16465.3	0.03278	32900.1	0.03483
			30.3963	0.11481		30.4115	0.37893	16465.3	0.03281	32900.1	0.03495
			30.4115	0.11452		30.4268	0.37967	16465.3	0.03281	32900.2	0.03477
			30.4268	0.11453		30.442	0.38125	16465.3	0.03268	32900.2	0.0346
			30.442	0.11452		30.4573	0.3817	16465.3	0.03264	32900.2	0.03437
			30.4573	0.11423		30.4725	0.38075	16465.4	0.03256	32900.2	0.03431
			30.4725	0.11445		30.4878	0.37682	16465.4	0.03252	32900.2	0.03442
			30.4878	0.11439		30.5031	0.37447	16465.4	0.03263	32900.2	0.03463
			30.5031	0.11444		30.5183	0.37369	16465.4	0.03254	32900.3	0.03474
			30.5183	0.11412		30.5336	0.37368	16465.4	0.0325	32900.3	0.03465
			30.5336	0.11429		30.5489	0.37449	16465.4	0.03239	32900.3	0.03457
			30.5489	0.11407		30.5641	0.37482	16465.5	0.03241	32900.3	0.03439
			30.5641	0.1138		30.5794	0.37254	16465.5	0.03229	32900.3	0.03458
			30.5794	0.11381		30.5946	0.37026	16465.5	0.03231	32900.3	0.03465
			30.5946	0.11385		30.6099	0.36798	16465.5	0.03231	32900.3	0.0349
			30.6099	0.11374		30.6251	0.3678	16465.5	0.03245	32900.4	0.03492
			30.6251	0.11337		30.6404	0.36958	16465.5	0.0323	32900.4	0.03482
			30.6404	0.11358		30.6557	0.37055	16465.6	0.03231	32900.4	0.03468
			30.6557	0.11332		30.6709	0.36989	16465.6	0.03226	32900.4	0.03456
			30.6709	0.11306		30.6862	0.36756	16465.6	0.0322	32900.4	0.03459
			30.6862	0.11306		30.7014	0.36481	16465.6	0.0322	32900.4	0.03471
			30.7014	0.11306		30.7167	0.36282	16465.6	0.03228	32900.5	0.03483
			30.7167	0.11287		30.732	0.36275	16465.6	0.03226	32900.5	0.03483
			30.732	0.11268		30.7472	0.36483	16465.6	0.0322	32900.5	0.03472
			30.7472	0.11276		30.7625	0.36597	16465.7	0.03216	32900.5	0.03459
			30.7625	0.1124		30.7803	0.36596	16465.7	0.0322	32900.5	0.03449
			30.7803	0.1122		30.7981	0.36381	16465.7	0.03231	32900.5	0.0345
			30.7981	0.11199		30.8159	0.36036	16465.7	0.03221	32900.6	0.03457
			30.8159	0.11196		30.8337	0.3578	16465.7	0.03222	32900.6	0.03464
			30.8337	0.11169		30.8515	0.35929	16465.7	0.03226	32900.6	0.03458
			30.8515	0.11162		30.8693	0.36196	16465.8	0.03224	32900.6	0.03442
			30.8693	0.11184		30.8846	0.36374	16465.8	0.03217	32900.6	0.03423
			30.8846	0.11149		30.8998	0.36328	16465.8	0.03225	32900.6	0.03407
			30.8998	0.11145		30.9151	0.35984	16465.8	0.03226	32900.7	0.03418
			30.9151	0.11132		30.9303	0.3577	16465.8	0.03227	32900.7	0.03417
			30.9303	0.11143		30.9456	0.35599	16465.8	0.03227	32900.7	0.03425
			30.9456	0.11121		30.9609	0.35831	16465.8	0.03235	32900.7	0.03407
			30.9609	0.11118		30.9761	0.36143	16465.9	0.0322	32900.7	0.03398
			30.9761	0.11138		30.9914	0.3628	16465.9	0.03216	32900.7	0.03371
			30.9914	0.1111		31.0066	0.36338	16465.9	0.03212	32900.7	0.03357
			31.0066	0.11113		31.0219	0.36161	16465.9	0.03211	32900.8	0.0337
			31.0219	0.11104		31.0371	0.36026	16465.9	0.03212	32900.8	0.03389
			31.0371	0.11116		31.0524	0.35993	16465.9	0.03218	32900.8	0.03383
			31.0524	0.11096		31.0677	0.36271	16466	0.03204	32900.8	0.0337
			31.0677	0.1112		31.0829	0.36483	16466	0.03194	32900.8	0.03354
			31.0829	0.11113		31.0982	0.36822	16466	0.0319	32900.8	0.03335
			31.0982	0.11099		31.1134	0.36622	16466	0.03182	32900.9	0.03337
			31.1134	0.11113		31.1287	0.36491	16466	0.03174	32900.9	0.03345
			31.1287	0.11137		31.144	0.36385	16466	0.03181	32900.9	0.03357
			31.144	0.11132		31.1592	0.36323	16466	0.03179	32900.9	0.03362
			31.1592	0.11112		31.1745	0.36718	16466.1	0.03165	32900.9	0.03351
			31.1745	0.11144		31.1897	0.3698	16466.1	0.03159	32900.9	0.03333
			31.1897	0.11135		31.205	0.37125	16466.1	0.03153	32900.9	0.03311
[truncated: 1,046,576+ more rows]
